# Supplementary material for: FANTOM5 CAGE profiles of human and mouse samples
Source: Sci Data. 2017 Aug 29;4:170112. doi: 10.1038/sdata.2017.112 (PMC5574368; doi:10.1038/sdata.2017.112)
Supplement: Supplementary file 1 [file sdata2017112-isa1.zip]

Archive with 3 entries (3 files):
- i_Investigation.txt
- s_study_Kawaji.txt
- a_assay_Kawaji.txt
