# Supplementary material for: FANTOM5 CAGE profiles of human and mouse samples
Source: Sci Data. 2017 Aug 29;4:170112. doi: 10.1038/sdata.2017.112 (PMC5574368; doi:10.1038/sdata.2017.112)
Supplement: Supplementary file 1 [file sdata2017112-isa1.zip › i_Investigation.txt]

# Investigation File generated for Scientific Data with Investigation File Authoring Tool version 0.1.0 on 23/06/2017 - This metadata file is CC0
ONTOLOGY SOURCE REFERENCE
Term Source Name	NCBITAXON	PATO	OBI	NCIT	UBERON	CLO	GO	EFO	ERO
Term Source File	http://data.bioontology.org/ontologies/NCBITAXON	http://data.bioontology.org/ontologies/PATO	http://data.bioontology.org/ontologies/OBI	http://data.bioontology.org/ontologies/NCIT	http://data.bioontology.org/ontologies/UBERON	http://data.bioontology.org/ontologies/CLO	http://data.bioontology.org/ontologies/GO	http://data.bioontology.org/ontologies/EFO	http://data.bioontology.org/ontologies/ERO
Term Source Version	2016AB	unknown	2014-08-18	17.03d	releases/2014-06-15	2.1.104	releases/2014-08-30	2.84	2013-08-02
Term Source Description	National Center for Biotechnology Information (NCBI) Organismal Classification	Phenotypic Quality Ontology	Ontology for Biomedical Investigations	National Cancer Institute Thesaurus	Uber Anatomy Ontology	Cell Line Ontology	Gene Ontology	Experimental Factor Ontology	Eagle-I Research Resource Ontology
INVESTIGATION
Investigation Identifier
Investigation Title
Investigation Description
Investigation Submission Date
Investigation Public Release Date
INVESTIGATION PUBLICATIONS
Investigation PubMed ID
Investigation Publication DOI
Investigation Publication Author List
Investigation Publication Title
Investigation Publication Status
Investigation Publication Status Term Accession Number
Investigation Publication Status Term Source REF
INVESTIGATION CONTACTS
Investigation Person Last Name
Investigation Person Mid Initials
Investigation Person First Name
Investigation Person Address
Investigation Person Phone
Investigation Person Fax
Investigation Person Email
Investigation Person Affiliation
Investigation Person Roles
Investigation Person Roles Term Accession Number
Investigation Person Roles Term Source REF
STUDY
Study Identifier	10.1038/sdata.2017.112
Study Title	FANTOM5 CAGE profiles of human and mouse samples
Study Submission Date	06/12/2016
Study Public Release Date	29/08/2017
Study Description	http://www.nature.com/articles/sdata2017112#abstract
Study File Name	s_study_Kawaji.txt
Comment[Subject Keywords]	/;/;/;/;/
Comment[Manuscript Licence]	CC BY-4.0
Comment[Experimental Metadata Licence]	CC0
Comment[Supplementary Information File Name]		Supplementary Fig. 1
Comment[Supplementary Information File Type]	x-zip-compressed	pdf
Comment[Supplementary Information File URL]	http://www.nature.com/articles/sdata2017112#supplementary-information	http://www.nature.com/articles/sdata2017112#supplementary-information
Comment[Data Repository]	DNA DataBank of Japan;DNA DataBank of Japan;DNA DataBank of Japan;DNA DataBank of Japan;DNA DataBank of Japan;DNA DataBank of Japan;DNA DataBank of Japan;DNA DataBank of Japan;figshare
Comment[Data Record Accession]	DRA000991;DRA001026;DRA001027;DRA001028;DRA002216;DRA002711;DRA002747;DRA002748;doi:10.6084/m9.figshare.c.3728767
Comment[Data Record URI]	http://trace.ddbj.nig.ac.jp/DRASearch/submission?acc=DRA000991;http://trace.ddbj.nig.ac.jp/DRASearch/submission?acc=DRA001026;http://trace.ddbj.nig.ac.jp/DRASearch/submission?acc=DRA001027;http://trace.ddbj.nig.ac.jp/DRASearch/submission?acc=DRA001028;http://trace.ddbj.nig.ac.jp/DRASearch/submission?acc=DRA002216;http://trace.ddbj.nig.ac.jp/DRASearch/submission?acc=DRA002711;http://trace.ddbj.nig.ac.jp/DRASearch/submission?acc=DRA002747;http://trace.ddbj.nig.ac.jp/DRASearch/submission?acc=DRA002748;https://doi.org/10.6084/m9.figshare.c.3728767
STUDY DESIGN DESCRIPTORS
Study Design Type	organism part comparison design	species comparison design	cell type comparison design	organism development design
Study Design Type Term Accession Number	OBI:0001422	OBI:0001310	OBI:0001411	OBI:0001328
Study Design Type Term Source REF	OBI	OBI	OBI	OBI
STUDY PUBLICATIONS
Study PubMed ID	""	""
Study Publication DOI	doi:10.1038/nature13182	doi:10.1126/science.1259418
Study Publication Author List	""	""
Study Publication Title	""	""
Study Publication Status	published	published
Study Publication Status Term Accession Number		
Study Publication Status Term Source REF		
STUDY FACTORS
Study Factor Name	species	tissue	developmental stage	cell type
Study Factor Type	Species	Organism Part	life cycle stage	cell type
Study Factor Type Term Accession Number	NCIT:C45293	NCIT:C103199	UBERON:0000105	CL:0000000
Study Factor Type Term Source REF	NCIT	NCIT	UBERON	CLO
STUDY ASSAYS
Study Assay Measurement Type	DNA-templated transcription, initiation
Study Assay Measurement Type Term Accession Number	GO:0006352
Study Assay Measurement Type Term Source REF	GO
Study Assay Technology Type	cap analysis of gene expression 
Study Assay Technology Type Term Accession Number	OBI:0001674
Study Assay Technology Type Term Source REF	OBI
Study Assay Technology Platform	""
Study Assay File Name	a_assay_Kawaji.txt
STUDY PROTOCOLS
Study Protocol Name	Sample collection	Single molecule CAGE and data processing	Identification of peaks and their annotations	Quantification of promoter activities
Study Protocol Type	sample collection protocol	cap analysis of gene expression 	data annotation objective	data transformation
Study Protocol Type Term Accession Number	http://www.ebi.ac.uk/efo/EFO_0005518	OBI:0001674	http://www.ebi.ac.uk/efo/swo/SWO_0000467	OBI:0200000
Study Protocol Type Term Source REF	EFO	OBI	ERO	OBI
Study Protocol Description				
Study Protocol URI	""	""	""	""
Study Protocol Version				
Study Protocol Parameters Name	""	instrument; manufacturer	""	""
Study Protocol Parameters Name Term Accession Number	""	""	""	""
Study Protocol Parameters Name Term Source REF	""	""	""	""
Study Protocol Components Name	""	""	""	""
Study Protocol Components Type	""	""	""	""
Study Protocol Components Type Term Accession Number	""	""	""	""
Study Protocol Components Type Term Source REF	""	""	""	""
STUDY CONTACTS
Study Person Last Name	Noguchi	Arakawa	Fukuda	Furuno	Hasegawa	Hori	Ishikawa-Kato	Kaida	Kaiho	Kanamori-Katayama	Kawashima	Kojima	Kubosaki	Manabe	Murata	Nagao-Sato	Nakazato	Ninomiya	Nishiyori-Sueki	Noma	Saijyo	Saka	Sakai	Simon	Suzuki	Tagami	Watanabe	Yoshida	Arner	Axton	Babina	Baillie	Barnett	Beckhouse	Blumenthal	Bodega	Bonetti	Briggs	Brombacher	Carlisle	Clevers	Davis	Detmar	Dohi	Edge	Edinger	Ehrlund	Ekwall	Endoh	Enomoto	Eslami	Fagiolini	Fairbairn	Farach-Carson	Faulkner	Ferrai	Fisher	Forrester	Fujita	Furusawa	Geijtenbeek	Gingeras	Goldowitz	Guhl	Guler	Gustincich	Ha	Hamaguchi	Hara	Hasegawa	Herlyn	Heutink	Hitchens	Hume	Ikawa	Ishizu	Kai	Kawamoto	Kawamura	Kempfle	Kenna	Kere	Khachigian	Kitamura	Klein	Klinken	Knox	Kojima	Koseki	Koyasu	Lee	Lennartsson	Mackay-sim	Mejhert	Mizuno	Morikawa	Morimoto	Moro	Morris	Motohashi	Mummery	Nakachi	Nakahara	Nakamura	Nakamura	Nozaki	Ogishima	Ohkura	Ohno	Ohshima	Okada-Hatakeyama	Okazaki	Orlando	Ovchinnikov	Passier	Patrikakis	Pombo	Pradhan-Bhatt	Qin	Rehli	Rizzu	Roy	Sajantila	Sakaguchi	Sato	Satoh	Savvi	Saxena	Schmidl	Schneider	Schulze-Tanzil	Schwegmann	Sheng	Shin	Sugiyama	Sugiyama	Summers	Takahashi	Takai	Tanaka	Tatsukawa	Tomoiu	Toyoda	van de Wetering	van den Berg	Verardo	Vijayan	Wells	Winteringham	Wolvetang	Yamaguchi	Yamamoto	Yanagi-Mizuochi	Yoneda	Yonekura	Zhang	Zucchelli	Abugessaisa	Arner	Harshbarger	Kondo	Lassmann	Lizio	Sahin	Sengstag	Severin	Shimoji	Suzuki	Suzuki	Kawai	Kondo	Itoh	Daub	Kasukawa	Kawaji	Carninci	Forrest	Hayashizaki
Study Person First Name	Shuhei	Takahiro	Shiro	Masaaki	Akira	Fumi	Sachi	Kaoru	Ai	Mutsumi	Tsugumi	Miki	Atsutaka	Ri-ichiroh	Mitsuyoshi	Sayaka	Kenichi	Noriko	Hiromi	Shohei	Eri	Akiko	Mizuho	Christophe	Naoko	Michihira	Shoko	Shigehiro	Peter	Richard A.	Magda	J. Kenneth	Timothy C.	Anthony G.	Antje	Beatrice	Alessandro	James	Frank	Ailsa J.	Hans C.	Carrie A.	Michael	Taeko	Albert S.B.	Matthias	Anna	Karl	Mitsuhiro	Hideki	Afsaneh	Michela	Lynsey	Mary C.	Geoffrey J.	Carmelo	Malcolm E.	Lesley M.	Rie	Jun-ichi	Teunis B.	Thomas	Daniel	Sven	Reto	Stefano	Thomas J.	Masahide	Mitsuko	Yuki	Meenhard	Peter	Kelly J.	David A.	Tomokatsu	Yuri	Chieko	Hiroshi	Yuki I.	Judith S.	Tony J.	Juha	Levon M.	Toshio	Sarah	S. Peter	Alan J.	Soichi	Haruhiko	Shigeo	Weonju	Andreas	Alan	Niklas	Yosuke	Hiromasa	Mitsuru	Kazuyo	Kelly J.	Hozumi	Christine L.	Yutaka	Fumio	Toshiyuki	Yukio	Tadasuke	Soichi	Naganari	Hiroshi	Mitsuhiro	Mariko	Yasushi	Valerio	Dmitry A.	Robert	Margaret	Ana	Swati	Xian-Yang	Michael	Patrizia	Sugata	Antti	Shimon	Hiroki	Hironori	Suzana	Alka	Christian	Claudio	Gundula G.	Anita	Guojun	Jay W.	Daisuke	Takaaki	Kim M.	Naoko	Jun	Hiroshi	Hideki	Andru	Hiroo	Marc	Linda M.	Roberto	Dipti	Christine A.	Louise N.	Ernst	Yoko	Masayuki	Chiyo	Misako	Yohei	Peter G.	Silvia	Imad	Erik	Jayson	Atsushi	Timo	Marina	Serkan	Thierry	Jessica	Hisashi	Masanori	Harukazu	Jun	Naoto	Masayoshi	Carsten O.	Takeya	Hideya	Piero	Alistair R.R.	Yoshihide
Study Person Mid Initials																																																																																																																																																																																		
Study Person Email	""	""	""	""	""	""	""	""	""	""	""	""	""	""	""	""	""	""	""	""	""	""	""	""	""	""	""	""	""	""	""	""	""	""	""	""	""	""	""	""	""	""	""	""	""	""	""	""	""	""	""	""	""	""	""	""	""	""	""	""	""	""	""	""	""	""	""	""	""	""	""	""	""	""	""	""	""	""	""	""	""	""	""	""	""	""	""	""	""	""	""	""	""	""	""	""	""	""	""	""	""	""	""	""	""	""	""	""	""	""	""	""	""	""	""	""	""	""	""	""	""	""	""	""	""	""	""	""	""	""	""	""	""	""	""	""	""	""	""	""	""	""	""	""	""	""	""	""	""	""	""	""	""	""	""	""	""	""	""	""	""	""	""	""	""	""	""	""	""	""	""	""	""	""	kawaji@gsc.riken.jp	""	""	""
Study Person Phone																																																																																																																																																																																		
Study Person Fax																																																																																																																																																																																		
Study Person Address																																																																																																																																																																																		
Study Person Affiliation	Division of Genomic Technologies, RIKEN Center for Life Science Technologies, Yokohama, Kanagawa 230-0045, Japan	Division of Genomic Technologies, RIKEN Center for Life Science Technologies, Yokohama, Kanagawa 230-0045, Japan	RIKEN Omics Science Center, Yokohama, Kanagawa 230-0045, Japan	Division of Genomic Technologies, RIKEN Center for Life Science Technologies, Yokohama, Kanagawa 230-0045, Japan	Division of Genomic Technologies, RIKEN Center for Life Science Technologies, Yokohama, Kanagawa 230-0045, Japan	Division of Genomic Technologies, RIKEN Center for Life Science Technologies, Yokohama, Kanagawa 230-0045, Japan	Division of Genomic Technologies, RIKEN Center for Life Science Technologies, Yokohama, Kanagawa 230-0045, Japan	RIKEN Omics Science Center, Yokohama, Kanagawa 230-0045, Japan	RIKEN Omics Science Center, Yokohama, Kanagawa 230-0045, Japan	RIKEN Omics Science Center, Yokohama, Kanagawa 230-0045, Japan	Division of Genomic Technologies, RIKEN Center for Life Science Technologies, Yokohama, Kanagawa 230-0045, Japan	Division of Genomic Technologies, RIKEN Center for Life Science Technologies, Yokohama, Kanagawa 230-0045, Japan	RIKEN Omics Science Center, Yokohama, Kanagawa 230-0045, Japan	Division of Genomic Technologies, RIKEN Center for Life Science Technologies, Yokohama, Kanagawa 230-0045, Japan	Division of Genomic Technologies, RIKEN Center for Life Science Technologies, Yokohama, Kanagawa 230-0045, Japan	Division of Genomic Technologies, RIKEN Center for Life Science Technologies, Yokohama, Kanagawa 230-0045, Japan	RIKEN Omics Science Center, Yokohama, Kanagawa 230-0045, Japan	RIKEN Omics Science Center, Yokohama, Kanagawa 230-0045, Japan	Division of Genomic Technologies, RIKEN Center for Life Science Technologies, Yokohama, Kanagawa 230-0045, Japan	Division of Genomic Technologies, RIKEN Center for Life Science Technologies, Yokohama, Kanagawa 230-0045, Japan	RIKEN Omics Science Center, Yokohama, Kanagawa 230-0045, Japan	RIKEN Omics Science Center, Yokohama, Kanagawa 230-0045, Japan	Division of Genomic Technologies, RIKEN Center for Life Science Technologies, Yokohama, Kanagawa 230-0045, Japan	RIKEN Omics Science Center, Yokohama, Kanagawa 230-0045, Japan	Division of Genomic Technologies, RIKEN Center for Life Science Technologies, Yokohama, Kanagawa 230-0045, Japan	Division of Genomic Technologies, RIKEN Center for Life Science Technologies, Yokohama, Kanagawa 230-0045, Japan	Division of Genomic Technologies, RIKEN Center for Life Science Technologies, Yokohama, Kanagawa 230-0045, Japan	RIKEN Omics Science Center, Yokohama, Kanagawa 230-0045, Japan	Department of Medicine, Karolinska Institutet, 141 86, Stockholm, Sweden	Scottish Centre for Regenerative Medicine, University of Edinburgh, 5 Little France Drive, Edinburgh EH16 4UU, UK	Department of Dermatology and Allergy, Charite University Medicine Berlin, Charitéplatz 1, 10117 Berlin, German	The Roslin Institute and Royal (Dick) School of Veterinary Studies, University of Edinburgh, Edinburgh, Midlothian EH25 9RG, UK	Australian Infectious Diseases Research Centre, The University of Queensland, St Lucia, QLD 4072, Australia	Bio-Rad Laboratories Pty Ltd, Hercules, California 94547, USA	The University of Queensland Diamantina Institute, The University of Queensland, Woolloongabba, QLD 4102 Australia	IRCCS Fondazione Santa Lucia, Via del Fosso di Fiorano 64, 00143 Rome, Italy	Division of Genomic Technologies, RIKEN Center for Life Science Technologies, Yokohama, Kanagawa 230-0045, Japan	Australian Institute for Bioengineering and Nanotechnology (AIBN), University of Queensland, Brisbane, St Lucia, QLD 4072, Australia	Division of Immunology, Institute of Infectious Diseases and Molecular Medicine (IDM), University of Cape Town, Anzio Road, Observatory 7925, Cape Town, South Africa	The Roslin Institute and Royal (Dick) School of Veterinary Studies, University of Edinburgh, Edinburgh, Midlothian EH25 9RG, UK	Hubrecht Institute, Royal Netherlands Academy of Arts and Sciences, Uppsalalaan 8, 3584 CT Utrecht, The Netherlands	Genomics, Cold Spring Harbor Laboratory, Cold Spring Harbor, New York 11797, USA	Institute of Pharmaceutical Sciences, ETH Zurich, Vladimir-Prelog-Weg 3, HCI H 303, 8093 Zurich, Switzerland	Gastroenterology, Research Center for Hepatitis and Immunology, Research Institute National Center for Global Health and Medicine, Ichikawa, Chiba 272-8516, Japan	Department of Otology and Laryngology, Harvard Medical School, Boston, Massachusetts 02114, USA	Department of Internal Medicine III, University Hospital Regensburg, F.-J.-Strauss Allee 11, D-93053 Regensburg, Germany	Department of Medicine, Karolinska Institutet, 141 86, Stockholm, Sweden	Department of Biosciences and Nutrition, Karolinska Institutet, Halsovagen 7-9, SE-141 83 Huddinge, Sweden	RIKEN Center for Integrative Medical Sciences, Yokohama, Kanagawa 230-0045, Japan	Laboratory for Neuronal Differentiation and Regeneration, RIKEN Center for Developmental Biology, Chuou-ku, Kobe 650-0047, Japan	Department of Bioinformatics, Medical Research Institute, Tokyo Medical and Dental University, Bunkyo-ku, Tokyo 113-8510, Japan	F.M. Kirby Neurobiology Center, Children's Hospital, Harvard Medical School, Boston, Massachusetts 02115, USA	The Roslin Institute and Royal (Dick) School of Veterinary Studies, University of Edinburgh, Edinburgh, Midlothian EH25 9RG, UK	The University of Texas Health Science Center at Houston, Houston, TX 77251-1892, USA	Cancer Biology Program, Mater Medical Research Institute, South Brisbane, Queensland 4101, Australia	Berlin Institute for Medical Systems Biology, Max Delbrueck Center, Robert Roessle Str.10, 13125 Berlin, Germany	The Roslin Institute and Royal (Dick) School of Veterinary Studies, University of Edinburgh, Edinburgh, Midlothian EH25 9RG, UK	Scottish Centre for Regenerative Medicine, University of Edinburgh, 5 Little France Drive, Edinburgh EH16 4UU, UK	Department of Medical Biochemistry, Tohoku University Graduate School of Medicine, Sendai, Miyagi 980-8575, Japan	RIKEN Center for Integrative Medical Sciences, Yokohama, Kanagawa 230-0045, Japan	Experimental Immunology, Academic Medical Center, University of Amsterdam, Meibergdreef 9, 1105 AZ Amsterdam, The Netherlands	Genomics, Cold Spring Harbor Laboratory, Cold Spring Harbor, New York 11797, USA	Department of Medical Genetics, Centre for Molecular Medicine and Therapeutics, Child and Family Research Institute, University of British Columbia, Vancouver, British Columbia V5Z 4H4, Canada	Department of Dermatology and Allergy, Charite University Medicine Berlin, Charitéplatz 1, 10117 Berlin, German	Division of Immunology, Institute of Infectious Diseases and Molecular Medicine (IDM), University of Cape Town, Anzio Road, Observatory 7925, Cape Town, South Africa	Neuroscience, SISSA, Via Bonomea 265, 34136 Trieste, Italy	Department of Medical Genetics, Centre for Molecular Medicine and Therapeutics, Child and Family Research Institute, University of British Columbia, Vancouver, British Columbia V5Z 4H4, Canada	Department of Experimental Immunology, World Premier International Immunology Frontier Research Center, Osaka University, Suita, Osaka 565-0871, Japan	RIKEN Center for Life Science Technologies, Wako, Saitama 351-0198, Japan	Division of Genomic Technologies, RIKEN Center for Life Science Technologies, Yokohama, Kanagawa 230-0045, Japan	Melanoma Research Center, The Wistar Institute, Philadelphia, Pennsylvania 19104, USA	German Center for Neurodegenerative Diseases (DZNE)-Tübingen, Otfried Müller Straße 23, 72076 Tübingen, Germany	Australian Infectious Diseases Research Centre, The University of Queensland, St Lucia, QLD 4072, Australia	The Roslin Institute and Royal (Dick) School of Veterinary Studies, University of Edinburgh, Edinburgh, Midlothian EH25 9RG, UK	RIKEN Center for Integrative Medical Sciences, Yokohama, Kanagawa 230-0045, Japan	Division of Genomic Technologies, RIKEN Center for Life Science Technologies, Yokohama, Kanagawa 230-0045, Japan	Laboratory Animal Research Center, Institute of Medical Science, The University of Tokyo, Minato-ku, Tokyo 108-8639, Japan	RIKEN Center for Integrative Medical Sciences, Yokohama, Kanagawa 230-0045, Japan	Gastroenterology, Research Center for Hepatitis and Immunology, Research Institute National Center for Global Health and Medicine, Ichikawa, Chiba 272-8516, Japan	Department of Otology and Laryngology, Harvard Medical School, Boston, Massachusetts 02114, USA	Institute of Health and Biomedical Innovation, Queensland University of Technology, Translational Research Institute, Princess Alexandra Hospital, Brisbane, QLD 4102, Australia	Department of Biosciences and Nutrition, Karolinska Institutet, Halsovagen 7-9, SE-141 83 Huddinge, Sweden	Centre for Vascular Research, University of New South Wales, Sydney, New South Wales 2052, Australia	Division of Cellular Therapy and Division of Stem Cell Signaling, Institute of Medical Science, University of Tokyo, Minato-ku, Tokyo 108-8639, Japan	Institute of Pharmaceutical Sciences, ETH Zurich, Vladimir-Prelog-Weg 3, HCI H 303, 8093 Zurich, Switzerland	Harry Perkins Institute of Medical Research, Perth, WA 6009, Australia	Respiratory Medicine, University of Nottingham, Hucknall Road, Nottingham NG5 1PB, UK	RIKEN Center for Life Science Technologies, Wako, Saitama 351-0198, Japan	RIKEN Center for Integrative Medical Sciences, Yokohama, Kanagawa 230-0045, Japan	RIKEN Center for Integrative Medical Sciences, Yokohama, Kanagawa 230-0045, Japan	Dermatology, School of Medicine Kyungpook National University, Jung-gu, Daegu 41944, Korea	Department of Biosciences and Nutrition, Karolinska Institutet, Halsovagen 7-9, SE-141 83 Huddinge, Sweden	Griffith University, Brisbane, Queensland 4111, Australia	Department of Medicine, Karolinska Institutet, 141 86, Stockholm, Sweden	Division of Functional Genomics and Systems Medicine, Research Center for Genomic Medicine, Saitama Medical University, Hidaka, Saitama 350-1241, Japan	Department of Experimental Immunology, World Premier International Immunology Frontier Research Center, Osaka University, Suita, Osaka 565-0871, Japan	Laboratory for Neuronal Differentiation and Regeneration, RIKEN Center for Developmental Biology, Chuou-ku, Kobe 650-0047, Japan	RIKEN Center for Integrative Medical Sciences, Yokohama, Kanagawa 230-0045, Japan	Berlin Institute for Medical Systems Biology, Max Delbrueck Center, Robert Roessle Str.10, 13125 Berlin, Germany	Center for Radioisotope Sciences, Tohoku University Graduate School of Medicine, Sendai, Miyagi 980-8575, Japan	Anatomy and Embryology, Leiden University Medical Center, Einthovenweg 20, P.O. Box 9600, 2300 RC Leiden, The Netherlands	Division of Functional Genomics and Systems Medicine, Research Center for Genomic Medicine, Saitama Medical University, Hidaka, Saitama 350-1241, Japan	Division of Cellular Therapy and Division of Stem Cell Signaling, Institute of Medical Science, University of Tokyo, Minato-ku, Tokyo 108-8639, Japan	Laboratory Animal Research Center, Institute of Medical Science, The University of Tokyo, Minato-ku, Tokyo 108-8639, Japan	Cell Engineering Division, RIKEN BioResource Center, Tsukuba, Ibaraki 305-0074, Japan	Department of Clinical Molecular Genetics, School of Pharmacy, Tokyo University of Pharmacy and Life Sciences, Hachioji, Tokyo 192-0392, Japan	Department of Bioclinical Informatics, Tohoku Medical Megabank Organization, Tohoku University, Sendai, Miyagi 980-8573, Japan	Department of Experimental Immunology, World Premier International Immunology Frontier Research Center, Osaka University, Suita, Osaka 565-0871, Japan	RIKEN Center for Integrative Medical Sciences, Yokohama, Kanagawa 230-0045, Japan	Department of Biochemistry, Ohu University School of Pharmaceutical Sciences, Koriyama, Fukushima 963-8611 Japan	RIKEN Center for Integrative Medical Sciences, Yokohama, Kanagawa 230-0045, Japan	Division of Functional Genomics and Systems Medicine, Research Center for Genomic Medicine, Saitama Medical University, Hidaka, Saitama 350-1241, Japan	IRCCS Fondazione Santa Lucia, Via del Fosso di Fiorano 64, 00143 Rome, Italy	Australian Institute for Bioengineering and Nanotechnology (AIBN), University of Queensland, Brisbane, St Lucia, QLD 4072, Australia	Anatomy and Embryology, Leiden University Medical Center, Einthovenweg 20, P.O. Box 9600, 2300 RC Leiden, The Netherlands	Centre for Vascular Research, University of New South Wales, Sydney, New South Wales 2052, Australia	Berlin Institute for Medical Systems Biology, Max Delbrueck Center, Robert Roessle Str.10, 13125 Berlin, Germany	University of Delaware, Newark, DE 19716 USA	RIKEN Center for Life Science Technologies, Wako, Saitama 351-0198, Japan	Department of Internal Medicine III, University Hospital Regensburg, F.-J.-Strauss Allee 11, D-93053 Regensburg, Germany	German Center for Neurodegenerative Diseases (DZNE)-Tübingen, Otfried Müller Straße 23, 72076 Tübingen, Germany	RIKEN Omics Science Center, Yokohama, Kanagawa 230-0045, Japan	Hjelt Institute, Department of Forensic Medicine, University of Helsinki, Kytosuontie 11, 003000 Helsinki, Finland	Department of Experimental Immunology, World Premier International Immunology Frontier Research Center, Osaka University, Suita, Osaka 565-0871, Japan	Laboratory Animal Research Center, Institute of Medical Science, The University of Tokyo, Minato-ku, Tokyo 108-8639, Japan	Department of Medical Biochemistry, Tohoku University Graduate School of Medicine, Sendai, Miyagi 980-8575, Japan	Division of Immunology, Institute of Infectious Diseases and Molecular Medicine (IDM), University of Cape Town, Anzio Road, Observatory 7925, Cape Town, South Africa	RIKEN Omics Science Center, Yokohama, Kanagawa 230-0045, Japan	Department of Internal Medicine III, University Hospital Regensburg, F.-J.-Strauss Allee 11, D-93053 Regensburg, Germany	Laboratorio Nazionale CIB, Padriciano, 99 34149, Trieste, Italy	Department of Orthopedic, Trauma and Reconstructive Surgery, Charite Universitatsmedizin Berlin, Charitéplatz 1, 10117 Berlin, German	Division of Immunology, Institute of Infectious Diseases and Molecular Medicine (IDM), University of Cape Town, Anzio Road, Observatory 7925, Cape Town, South Africa	International Research Center for Medical Sciences (IRCMS), Kumamoto University, Chuo-ku, Kumamoto 860-0811, Japan	Division of Genomic Technologies, RIKEN Center for Life Science Technologies, Yokohama, Kanagawa 230-0045, Japan	Department of Clinical Study, Center for Advanced Medical Innovation, Kyushu University, Higashi-Ku, Fukuoka 812-8582, Japan	Laboratory Animal Research Center, Institute of Medical Science, The University of Tokyo, Minato-ku, Tokyo 108-8639, Japan	The Roslin Institute and Royal (Dick) School of Veterinary Studies, University of Edinburgh, Edinburgh, Midlothian EH25 9RG, UK	RIKEN Omics Science Center, Yokohama, Kanagawa 230-0045, Japan	Department of Medical Biochemistry, Tohoku University Graduate School of Medicine, Sendai, Miyagi 980-8575, Japan	Department of Bioinformatics, Medical Research Institute, Tokyo Medical and Dental University, Bunkyo-ku, Tokyo 113-8510, Japan	Graduate School of Pharmaceutical Sciences, Nagoya University, Nagoya, Aichi 464-8601, Japan	The Roslin Institute and Royal (Dick) School of Veterinary Studies, University of Edinburgh, Edinburgh, Midlothian EH25 9RG, UK	Center for Radioisotope Sciences, Tohoku University Graduate School of Medicine, Sendai, Miyagi 980-8575, Japan	Hubrecht Institute, Royal Netherlands Academy of Arts and Sciences, Uppsalalaan 8, 3584 CT Utrecht, The Netherlands	Experimental Immunology, Academic Medical Center, University of Amsterdam, Meibergdreef 9, 1105 AZ Amsterdam, The Netherlands	Laboratorio Nazionale del Consorzio Interuniversitario per le Biotecnologie (LNCIB), Padriciano 99, 34149 Trieste, Italy	QIMR Berghofer Medical Research Institute, Brisbane, QLD 4006, Australia	Centre for Stem Cell Systems, Department of Anatomy and Neuroscience, MDHS, University of Melbourne, Melbourne, VIC 3010, Australia	Harry Perkins Institute of Medical Research, Perth, WA 6009, Australia	Australian Institute for Bioengineering and Nanotechnology (AIBN), University of Queensland, Brisbane, St Lucia, QLD 4072, Australia	Department of Biochemistry, Nihon University School of Dentistry, Chiyoda-ku, Tokyo 101-8310, Japan	Department of Medical Biochemistry, Tohoku University Graduate School of Medicine, Sendai, Miyagi 980-8575, Japan	Center for Clinical and Translational Reseach, Kyushu University Hospital, Higashi-Ku, Fukuoka 812-8582, Japan	Laboratory Animal Research Center, Institute of Medical Science, The University of Tokyo, Minato-ku, Tokyo 108-8639, Japan	Laboratory for Neuronal Differentiation and Regeneration, RIKEN Center for Developmental Biology, Chuou-ku, Kobe 650-0047, Japan	Department of Medical Genetics, Centre for Molecular Medicine and Therapeutics, Child and Family Research Institute, University of British Columbia, Vancouver, British Columbia V5Z 4H4, Canada	Neuroscience, SISSA, Via Bonomea 265, 34136 Trieste, Italy	Division of Genomic Technologies, RIKEN Center for Life Science Technologies, Yokohama, Kanagawa 230-0045, Japan	Division of Genomic Technologies, RIKEN Center for Life Science Technologies, Yokohama, Kanagawa 230-0045, Japan	Division of Genomic Technologies, RIKEN Center for Life Science Technologies, Yokohama, Kanagawa 230-0045, Japan	Division of Genomic Technologies, RIKEN Center for Life Science Technologies, Yokohama, Kanagawa 230-0045, Japan	Division of Genomic Technologies, RIKEN Center for Life Science Technologies, Yokohama, Kanagawa 230-0045, Japan	Division of Genomic Technologies, RIKEN Center for Life Science Technologies, Yokohama, Kanagawa 230-0045, Japan	Division of Genomic Technologies, RIKEN Center for Life Science Technologies, Yokohama, Kanagawa 230-0045, Japan	RIKEN Omics Science Center, Yokohama, Kanagawa 230-0045, Japan	Division of Genomic Technologies, RIKEN Center for Life Science Technologies, Yokohama, Kanagawa 230-0045, Japan	RIKEN Omics Science Center, Yokohama, Kanagawa 230-0045, Japan	RIKEN Omics Science Center, Yokohama, Kanagawa 230-0045, Japan	Division of Genomic Technologies, RIKEN Center for Life Science Technologies, Yokohama, Kanagawa 230-0045, Japan	RIKEN Omics Science Center, Yokohama, Kanagawa 230-0045, Japan	Division of Genomic Technologies, RIKEN Center for Life Science Technologies, Yokohama, Kanagawa 230-0045, Japan	Division of Genomic Technologies, RIKEN Center for Life Science Technologies, Yokohama, Kanagawa 230-0045, Japan	Division of Genomic Technologies, RIKEN Center for Life Science Technologies, Yokohama, Kanagawa 230-0045, Japan	Division of Genomic Technologies, RIKEN Center for Life Science Technologies, Yokohama, Kanagawa 230-0045, Japan	Division of Genomic Technologies, RIKEN Center for Life Science Technologies, Yokohama, Kanagawa 230-0045, Japan	Division of Genomic Technologies, RIKEN Center for Life Science Technologies, Yokohama, Kanagawa 230-0045, Japan	Division of Genomic Technologies, RIKEN Center for Life Science Technologies, Yokohama, Kanagawa 230-0045, Japan	RIKEN Omics Science Center, Yokohama, Kanagawa 230-0045, Japan
Study Person Roles																																																																																																																																																																																		
Study Person Roles Term Accession Number																																																																																																																																																																																		
Study Person Roles Term Source REF																																																																																																																																																																																		
Comment[Study Person ORCID]																																											0000-0002-5351-5054											0000-0002-4526-3088			0000-0003-1074-8103	0000-0002-9717-8299														0000-0001-5218-1737										0000-0003-1974-0271						0000-0002-5252-1612								0000-0002-6793-5885																					0000-0002-7493-6288																																									0000-0001-7458-801X					0000-0001-7337-7325											0000-0001-5085-0802	0000-0002-0575-0308			
Comment[Funder]																																																																																																																																																																																		
Comment[FundRef ID]																																																																																																																																																																																		
Comment[Funder Term Source REF]																																																																																																																																																																																		
Comment[Grant Identifier]																																																																																																																																																																																		
