# Supplementary material for: FANTOM5 CAGE profiles of human and mouse samples
Source: Sci Data. 2017 Aug 29;4:170112. doi: 10.1038/sdata.2017.112 (PMC5574368; doi:10.1038/sdata.2017.112)
Supplement: Supplementary file 1 [file sdata2017112-isa1.zip › s_study_Kawaji.txt]

Source Name	Characteristics[organism]	Term Source REF	Term Accession Number	Characteristics[organism part]	Term Source REF	Term Accession Number	Characteristics [Sex]	Term Source REF	Term Accession Number	Protocol REF	Comment[extract name]	Comment[ff_ontology]	Sample Name	Material Type	Term Source REF	Term Accession Number	Factor Value[species]	Factor Value[tissue]	Factor Value[developmental stage]	Factor Value[cell type]
Clontech Mouse Universal Reference Total RNA, pool1	Mus musculus	NCBITAXON	http://purl.bioontology.org/ontology/NCBITAXON/10090				mixed			Sample collection	10001-101A3	FF:10001-101A3	SAMD00005443	total RNA	EFO	EFO:0004964	mouse	whole body	UNDEFINED	CELL MIXTURE - tissue sample
SABiosciences XpressRef Mouse Universal Total RNA, pool1	Mus musculus	NCBITAXON	http://purl.bioontology.org/ontology/NCBITAXON/10090				mixed			Sample collection	10003-101A7	FF:10003-101A7	SAMD00005255	total RNA	EFO	EFO:0004964	mouse	whole body	UNDEFINED	CELL MIXTURE - tissue sample
Universal RNA - Mouse Normal Tissues Biochain, pool1	Mus musculus	NCBITAXON	http://purl.bioontology.org/ontology/NCBITAXON/10090				mixed			Sample collection	10008-101B6	FF:10008-101B6	SAMD00004898	total RNA	EFO	EFO:0004964	mouse	whole body	6-8 weeks old adult	CELL MIXTURE - tissue sample
whole body, embryo E17.5, pool1_internal control	Mus musculus	NCBITAXON	http://purl.bioontology.org/ontology/NCBITAXON/10090							Sample collection	10101-102D2	FF:10101-102D2	SAMD00021108	total RNA	EFO	EFO:0004964	mouse	whole body	17.5 days embryo	CELL MIXTURE - tissue sample
whole body, embryo E17.5, pool1_internal control	Mus musculus	NCBITAXON	http://purl.bioontology.org/ontology/NCBITAXON/10090							Sample collection	10101-102D3	FF:10101-102D3	SAMD00021109	total RNA	EFO	EFO:0004964	mouse	whole body	17.5 days embryo	CELL MIXTURE - tissue sample
whole body, embryo E17.5, pool1_internal control	Mus musculus	NCBITAXON	http://purl.bioontology.org/ontology/NCBITAXON/10090							Sample collection	10101-102D4	FF:10101-102D4	SAMD00021110	total RNA	EFO	EFO:0004964	mouse	whole body	17.5 days embryo	CELL MIXTURE - tissue sample
cerebellum, embryo E11, biol_rep1_E11R1	Mus musculus	NCBITAXON	http://purl.bioontology.org/ontology/NCBITAXON/10090	cerebellum	UBERON	UBERON:0002037				Sample collection	10114-102E6	FF:10114-102E6	SAMD00021111	total RNA	EFO	EFO:0004964	mouse	cerebellum	11 days embryo	CELL MIXTURE - tissue sample
cerebellum, embryo E12, biol_rep1_E12R1	Mus musculus	NCBITAXON	http://purl.bioontology.org/ontology/NCBITAXON/10090	cerebellum	UBERON	UBERON:0002037				Sample collection	10115-102E7	FF:10115-102E7	SAMD00021112	total RNA	EFO	EFO:0004964	mouse	cerebellum	12 days embryo	CELL MIXTURE - tissue sample
cerebellum, embryo E13, biol_rep1_E13R1	Mus musculus	NCBITAXON	http://purl.bioontology.org/ontology/NCBITAXON/10090	cerebellum	UBERON	UBERON:0002037				Sample collection	10116-102E8	FF:10116-102E8	SAMD00021113	total RNA	EFO	EFO:0004964	mouse	cerebellum	13 days embryo	CELL MIXTURE - tissue sample
cerebellum, embryo E14, biol_rep1_E14R1	Mus musculus	NCBITAXON	http://purl.bioontology.org/ontology/NCBITAXON/10090	cerebellum	UBERON	UBERON:0002037				Sample collection	10117-102E9	FF:10117-102E9	SAMD00021114	total RNA	EFO	EFO:0004964	mouse	cerebellum	14 days embryo	CELL MIXTURE - tissue sample
cerebellum, embryo E15, biol_rep1_E15R1	Mus musculus	NCBITAXON	http://purl.bioontology.org/ontology/NCBITAXON/10090	cerebellum	UBERON	UBERON:0002037				Sample collection	10118-102F1	FF:10118-102F1	SAMD00021115	total RNA	EFO	EFO:0004964	mouse	cerebellum	15 days embryo	CELL MIXTURE - tissue sample
cerebellum, embryo E16, biol_rep1_E16R1	Mus musculus	NCBITAXON	http://purl.bioontology.org/ontology/NCBITAXON/10090	cerebellum	UBERON	UBERON:0002037				Sample collection	10119-102F2	FF:10119-102F2	SAMD00021116	total RNA	EFO	EFO:0004964	mouse	cerebellum	16 days embryo	CELL MIXTURE - tissue sample
cerebellum, embryo E17, biol_rep1_E17R1	Mus musculus	NCBITAXON	http://purl.bioontology.org/ontology/NCBITAXON/10090	cerebellum	UBERON	UBERON:0002037				Sample collection	10120-102F3	FF:10120-102F3	SAMD00021117	total RNA	EFO	EFO:0004964	mouse	cerebellum	17 days embryo	CELL MIXTURE - tissue sample
cerebellum, embryo E18, biol_rep1_E18R1	Mus musculus	NCBITAXON	http://purl.bioontology.org/ontology/NCBITAXON/10090	cerebellum	UBERON	UBERON:0002037				Sample collection	10121-102F4	FF:10121-102F4	SAMD00021118	total RNA	EFO	EFO:0004964	mouse	cerebellum	18 days embryo	CELL MIXTURE - tissue sample
cerebellum, neonate N00, biol_rep1_P0R1	Mus musculus	NCBITAXON	http://purl.bioontology.org/ontology/NCBITAXON/10090	cerebellum	UBERON	UBERON:0002037				Sample collection	10122-102F5	FF:10122-102F5	SAMD00021119	total RNA	EFO	EFO:0004964	mouse	cerebellum	0 days neonate	CELL MIXTURE - tissue sample
cerebellum, neonate N03, biol_rep1_P3R1	Mus musculus	NCBITAXON	http://purl.bioontology.org/ontology/NCBITAXON/10090	cerebellum	UBERON	UBERON:0002037				Sample collection	10123-102F6	FF:10123-102F6	SAMD00021120	total RNA	EFO	EFO:0004964	mouse	cerebellum	3 days neonate	CELL MIXTURE - tissue sample
cerebellum, neonate N06, biol_rep1_P6R1	Mus musculus	NCBITAXON	http://purl.bioontology.org/ontology/NCBITAXON/10090	cerebellum	UBERON	UBERON:0002037				Sample collection	10124-102F7	FF:10124-102F7	SAMD00021121	total RNA	EFO	EFO:0004964	mouse	cerebellum	6 days neonate	CELL MIXTURE - tissue sample
cerebellum, neonate N09, biol_rep1_P9R1	Mus musculus	NCBITAXON	http://purl.bioontology.org/ontology/NCBITAXON/10090	cerebellum	UBERON	UBERON:0002037				Sample collection	10125-102F8	FF:10125-102F8	SAMD00021122	total RNA	EFO	EFO:0004964	mouse	cerebellum	9 days neonate	CELL MIXTURE - tissue sample
cerebellum, embryo E11, biol_rep2_E11R2	Mus musculus	NCBITAXON	http://purl.bioontology.org/ontology/NCBITAXON/10090	cerebellum	UBERON	UBERON:0002037				Sample collection	10126-102F9	FF:10126-102F9	SAMD00021123	total RNA	EFO	EFO:0004964	mouse	cerebellum	11 days embryo	CELL MIXTURE - tissue sample
cerebellum, embryo E12, biol_rep2_E12R2	Mus musculus	NCBITAXON	http://purl.bioontology.org/ontology/NCBITAXON/10090	cerebellum	UBERON	UBERON:0002037				Sample collection	10127-102G1	FF:10127-102G1	SAMD00021124	total RNA	EFO	EFO:0004964	mouse	cerebellum	12 days embryo	CELL MIXTURE - tissue sample
cerebellum, embryo E13, biol_rep2_E13R2	Mus musculus	NCBITAXON	http://purl.bioontology.org/ontology/NCBITAXON/10090	cerebellum	UBERON	UBERON:0002037				Sample collection	10128-102G2	FF:10128-102G2	SAMD00021125	total RNA	EFO	EFO:0004964	mouse	cerebellum	13 days embryo	CELL MIXTURE - tissue sample
cerebellum, embryo E14, biol_rep2_E14R2	Mus musculus	NCBITAXON	http://purl.bioontology.org/ontology/NCBITAXON/10090	cerebellum	UBERON	UBERON:0002037				Sample collection	10129-102G3	FF:10129-102G3	SAMD00021126	total RNA	EFO	EFO:0004964	mouse	cerebellum	14 days embryo	CELL MIXTURE - tissue sample
cerebellum, embryo E15, biol_rep2_E15R2	Mus musculus	NCBITAXON	http://purl.bioontology.org/ontology/NCBITAXON/10090	cerebellum	UBERON	UBERON:0002037				Sample collection	10130-102G4	FF:10130-102G4	SAMD00021127	total RNA	EFO	EFO:0004964	mouse	cerebellum	15 days embryo	CELL MIXTURE - tissue sample
cerebellum, embryo E16, biol_rep2_E16R2	Mus musculus	NCBITAXON	http://purl.bioontology.org/ontology/NCBITAXON/10090	cerebellum	UBERON	UBERON:0002037				Sample collection	10131-102G5	FF:10131-102G5	SAMD00021128	total RNA	EFO	EFO:0004964	mouse	cerebellum	16 days embryo	CELL MIXTURE - tissue sample
cerebellum, embryo E17, biol_rep2_E17R2	Mus musculus	NCBITAXON	http://purl.bioontology.org/ontology/NCBITAXON/10090	cerebellum	UBERON	UBERON:0002037				Sample collection	10132-102G6	FF:10132-102G6	SAMD00021129	total RNA	EFO	EFO:0004964	mouse	cerebellum	17 days embryo	CELL MIXTURE - tissue sample
cerebellum, embryo E18, biol_rep2_E18R2	Mus musculus	NCBITAXON	http://purl.bioontology.org/ontology/NCBITAXON/10090	cerebellum	UBERON	UBERON:0002037				Sample collection	10133-102G7	FF:10133-102G7	SAMD00021130	total RNA	EFO	EFO:0004964	mouse	cerebellum	18 days embryo	CELL MIXTURE - tissue sample
cerebellum, neonate N00, biol_rep2_P0R2	Mus musculus	NCBITAXON	http://purl.bioontology.org/ontology/NCBITAXON/10090	cerebellum	UBERON	UBERON:0002037				Sample collection	10134-102G8	FF:10134-102G8	SAMD00021131	total RNA	EFO	EFO:0004964	mouse	cerebellum	0 days neonate	CELL MIXTURE - tissue sample
cerebellum, neonate N03, biol_rep2_P3R2	Mus musculus	NCBITAXON	http://purl.bioontology.org/ontology/NCBITAXON/10090	cerebellum	UBERON	UBERON:0002037				Sample collection	10135-102G9	FF:10135-102G9	SAMD00021132	total RNA	EFO	EFO:0004964	mouse	cerebellum	3 days neonate	CELL MIXTURE - tissue sample
cerebellum, neonate N06, biol_rep2_P6R2	Mus musculus	NCBITAXON	http://purl.bioontology.org/ontology/NCBITAXON/10090	cerebellum	UBERON	UBERON:0002037				Sample collection	10136-102H1	FF:10136-102H1	SAMD00021133	total RNA	EFO	EFO:0004964	mouse	cerebellum	6 days neonate	CELL MIXTURE - tissue sample
cerebellum, neonate N09, biol_rep2_P9R2	Mus musculus	NCBITAXON	http://purl.bioontology.org/ontology/NCBITAXON/10090	cerebellum	UBERON	UBERON:0002037				Sample collection	10137-102H2	FF:10137-102H2	SAMD00021134	total RNA	EFO	EFO:0004964	mouse	cerebellum	9 days neonate	CELL MIXTURE - tissue sample
cerebellum, embryo E11, biol_rep3_E11R3	Mus musculus	NCBITAXON	http://purl.bioontology.org/ontology/NCBITAXON/10090	cerebellum	UBERON	UBERON:0002037				Sample collection	10138-102H3	FF:10138-102H3	SAMD00021135	total RNA	EFO	EFO:0004964	mouse	cerebellum	11 days embryo	CELL MIXTURE - tissue sample
cerebellum, embryo E12, biol_rep3_E12R3	Mus musculus	NCBITAXON	http://purl.bioontology.org/ontology/NCBITAXON/10090	cerebellum	UBERON	UBERON:0002037				Sample collection	10139-102H4	FF:10139-102H4	SAMD00021136	total RNA	EFO	EFO:0004964	mouse	cerebellum	12 days embryo	CELL MIXTURE - tissue sample
cerebellum, embryo E13, biol_rep3_E13R3	Mus musculus	NCBITAXON	http://purl.bioontology.org/ontology/NCBITAXON/10090	cerebellum	UBERON	UBERON:0002037				Sample collection	10140-102H5	FF:10140-102H5	SAMD00021137	total RNA	EFO	EFO:0004964	mouse	cerebellum	13 days embryo	CELL MIXTURE - tissue sample
cerebellum, embryo E14, biol_rep3_E14R3	Mus musculus	NCBITAXON	http://purl.bioontology.org/ontology/NCBITAXON/10090	cerebellum	UBERON	UBERON:0002037				Sample collection	10141-102H6	FF:10141-102H6	SAMD00021138	total RNA	EFO	EFO:0004964	mouse	cerebellum	14 days embryo	CELL MIXTURE - tissue sample
cerebellum, embryo E15, biol_rep3_E15R3	Mus musculus	NCBITAXON	http://purl.bioontology.org/ontology/NCBITAXON/10090	cerebellum	UBERON	UBERON:0002037				Sample collection	10142-102H7	FF:10142-102H7	SAMD00021139	total RNA	EFO	EFO:0004964	mouse	cerebellum	15 days embryo	CELL MIXTURE - tissue sample
cerebellum, embryo E16, biol_rep3_E16R3	Mus musculus	NCBITAXON	http://purl.bioontology.org/ontology/NCBITAXON/10090	cerebellum	UBERON	UBERON:0002037				Sample collection	10143-102H8	FF:10143-102H8	SAMD00021140	total RNA	EFO	EFO:0004964	mouse	cerebellum	16 days embryo	CELL MIXTURE - tissue sample
cerebellum, embryo E17, biol_rep3_E17R3	Mus musculus	NCBITAXON	http://purl.bioontology.org/ontology/NCBITAXON/10090	cerebellum	UBERON	UBERON:0002037				Sample collection	10144-102H9	FF:10144-102H9	SAMD00021141	total RNA	EFO	EFO:0004964	mouse	cerebellum	17 days embryo	CELL MIXTURE - tissue sample
cerebellum, embryo E18, biol_rep3_E18R3	Mus musculus	NCBITAXON	http://purl.bioontology.org/ontology/NCBITAXON/10090	cerebellum	UBERON	UBERON:0002037				Sample collection	10145-102I1	FF:10145-102I1	SAMD00021142	total RNA	EFO	EFO:0004964	mouse	cerebellum	18 days embryo	CELL MIXTURE - tissue sample
cerebellum, neonate N00, biol_rep3_P0R3	Mus musculus	NCBITAXON	http://purl.bioontology.org/ontology/NCBITAXON/10090	cerebellum	UBERON	UBERON:0002037				Sample collection	10146-102I2	FF:10146-102I2	SAMD00021143	total RNA	EFO	EFO:0004964	mouse	cerebellum	0 days neonate	CELL MIXTURE - tissue sample
cerebellum, neonate N03, biol_rep3_P3R3	Mus musculus	NCBITAXON	http://purl.bioontology.org/ontology/NCBITAXON/10090	cerebellum	UBERON	UBERON:0002037				Sample collection	10147-102I3	FF:10147-102I3	SAMD00021144	total RNA	EFO	EFO:0004964	mouse	cerebellum	3 days neonate	CELL MIXTURE - tissue sample
cerebellum, neonate N06, biol_rep3_P6R3	Mus musculus	NCBITAXON	http://purl.bioontology.org/ontology/NCBITAXON/10090	cerebellum	UBERON	UBERON:0002037				Sample collection	10148-102I4	FF:10148-102I4	SAMD00021145	total RNA	EFO	EFO:0004964	mouse	cerebellum	6 days neonate	CELL MIXTURE - tissue sample
cerebellum, neonate N09, biol_rep3_P9R3	Mus musculus	NCBITAXON	http://purl.bioontology.org/ontology/NCBITAXON/10090	cerebellum	UBERON	UBERON:0002037				Sample collection	10149-102I5	FF:10149-102I5	SAMD00021146	total RNA	EFO	EFO:0004964	mouse	cerebellum	9 days neonate	CELL MIXTURE - tissue sample
visual cortex - wildtype, neonate N15, donor1	Mus musculus	NCBITAXON	http://purl.bioontology.org/ontology/NCBITAXON/10090	visual cortex	UBERON	UBERON:0000411	male	PATO	PATO:0000384	Sample collection	10235-104A1	FF:10235-104A1	SAMD00004956	total RNA	EFO	EFO:0004964	mouse	Visual cortex	postnatal day 15	mixed
visual cortex - wildtype, neonate N15, donor2	Mus musculus	NCBITAXON	http://purl.bioontology.org/ontology/NCBITAXON/10090	visual cortex	UBERON	UBERON:0000411	male	PATO	PATO:0000384	Sample collection	10236-104A2	FF:10236-104A2	SAMD00005835	total RNA	EFO	EFO:0004964	mouse	Visual cortex	postnatal day 15	mixed
visual cortex - wildtype, neonate N15, donor3	Mus musculus	NCBITAXON	http://purl.bioontology.org/ontology/NCBITAXON/10090	visual cortex	UBERON	UBERON:0000411	male	PATO	PATO:0000384	Sample collection	10237-104A3	FF:10237-104A3	SAMD00005460	total RNA	EFO	EFO:0004964	mouse	Visual cortex	postnatal day 15	mixed
visual cortex - wildtype, neonate N30, donor1	Mus musculus	NCBITAXON	http://purl.bioontology.org/ontology/NCBITAXON/10090	visual cortex	UBERON	UBERON:0000411	male	PATO	PATO:0000384	Sample collection	10238-104A4	FF:10238-104A4	SAMD00005503	total RNA	EFO	EFO:0004964	mouse	Visual cortex	postnatal day 30	mixed
visual cortex - wildtype, neonate N30, donor2	Mus musculus	NCBITAXON	http://purl.bioontology.org/ontology/NCBITAXON/10090	visual cortex	UBERON	UBERON:0000411	male	PATO	PATO:0000384	Sample collection	10239-104A5	FF:10239-104A5	SAMD00005946	total RNA	EFO	EFO:0004964	mouse	Visual cortex	postnatal day 30	mixed
visual cortex - wildtype, neonate N30, donor3	Mus musculus	NCBITAXON	http://purl.bioontology.org/ontology/NCBITAXON/10090	visual cortex	UBERON	UBERON:0000411	male	PATO	PATO:0000384	Sample collection	10240-104A6	FF:10240-104A6	SAMD00005545	total RNA	EFO	EFO:0004964	mouse	Visual cortex	postnatal day 30	mixed
visual cortex - wildtype, neonate N60-70, donor1	Mus musculus	NCBITAXON	http://purl.bioontology.org/ontology/NCBITAXON/10090	visual cortex	UBERON	UBERON:0000411	male	PATO	PATO:0000384	Sample collection	10241-104A7	FF:10241-104A7	SAMD00005563	total RNA	EFO	EFO:0004964	mouse	Visual cortex	postnatal day 60-70	mixed
visual cortex - wildtype, neonate N60-70, donor2	Mus musculus	NCBITAXON	http://purl.bioontology.org/ontology/NCBITAXON/10090	visual cortex	UBERON	UBERON:0000411	male	PATO	PATO:0000384	Sample collection	10242-104A8	FF:10242-104A8	SAMD00004869	total RNA	EFO	EFO:0004964	mouse	Visual cortex	postnatal day 60-70	mixed
visual cortex - wildtype, neonate N60-70, donor3	Mus musculus	NCBITAXON	http://purl.bioontology.org/ontology/NCBITAXON/10090	visual cortex	UBERON	UBERON:0000411	male	PATO	PATO:0000384	Sample collection	10243-104A9	FF:10243-104A9	SAMD00004914	total RNA	EFO	EFO:0004964	mouse	Visual cortex	postnatal day 60-70	mixed
visual cortex - Mecp knockout, neonate N15, donor1	Mus musculus	NCBITAXON	http://purl.bioontology.org/ontology/NCBITAXON/10090	visual cortex	UBERON	UBERON:0000411	male	PATO	PATO:0000384	Sample collection	10244-104B1	FF:10244-104B1	SAMD00021152	total RNA	EFO	EFO:0004964	mouse	Visual cortex	postnatal day 15	mixed
visual cortex - Mecp knockout, neonate N15, donor2	Mus musculus	NCBITAXON	http://purl.bioontology.org/ontology/NCBITAXON/10090	visual cortex	UBERON	UBERON:0000411	male	PATO	PATO:0000384	Sample collection	10245-104B2	FF:10245-104B2	SAMD00021153	total RNA	EFO	EFO:0004964	mouse	Visual cortex	postnatal day 15	mixed
visual cortex - Mecp knockout, neonate N30, donor1	Mus musculus	NCBITAXON	http://purl.bioontology.org/ontology/NCBITAXON/10090	visual cortex	UBERON	UBERON:0000411	male	PATO	PATO:0000384	Sample collection	10246-104B3	FF:10246-104B3	SAMD00021154	total RNA	EFO	EFO:0004964	mouse	Visual cortex	postnatal day 30	mixed
visual cortex - Mecp knockout, neonate N30, donor2	Mus musculus	NCBITAXON	http://purl.bioontology.org/ontology/NCBITAXON/10090	visual cortex	UBERON	UBERON:0000411	male	PATO	PATO:0000384	Sample collection	10247-104B4	FF:10247-104B4	SAMD00021155	total RNA	EFO	EFO:0004964	mouse	Visual cortex	postnatal day 30	mixed
visual cortex - Mecp knockout, neonate N30, donor3	Mus musculus	NCBITAXON	http://purl.bioontology.org/ontology/NCBITAXON/10090	visual cortex	UBERON	UBERON:0000411	male	PATO	PATO:0000384	Sample collection	10248-104B5	FF:10248-104B5	SAMD00021156	total RNA	EFO	EFO:0004964	mouse	Visual cortex	postnatal day 30	mixed
visual cortex - Mecp knockout, neonate N60-70, donor1	Mus musculus	NCBITAXON	http://purl.bioontology.org/ontology/NCBITAXON/10090	visual cortex	UBERON	UBERON:0000411	male	PATO	PATO:0000384	Sample collection	10249-104B6	FF:10249-104B6	SAMD00021157	total RNA	EFO	EFO:0004964	mouse	Visual cortex	postnatal day 60-70	mixed
visual cortex - Mecp knockout, neonate N60-70, donor2	Mus musculus	NCBITAXON	http://purl.bioontology.org/ontology/NCBITAXON/10090	visual cortex	UBERON	UBERON:0000411	male	PATO	PATO:0000384	Sample collection	10250-104B7	FF:10250-104B7	SAMD00021158	total RNA	EFO	EFO:0004964	mouse	Visual cortex	postnatal day 60-70	mixed
visual cortex - Mecp knockout, neonate N60-70, donor3	Mus musculus	NCBITAXON	http://purl.bioontology.org/ontology/NCBITAXON/10090	visual cortex	UBERON	UBERON:0000411	male	PATO	PATO:0000384	Sample collection	10251-104B8	FF:10251-104B8	SAMD00021159	total RNA	EFO	EFO:0004964	mouse	Visual cortex	postnatal day 60-70	mixed
Ileum epithelium, pool1	Mus musculus	NCBITAXON	http://purl.bioontology.org/ontology/NCBITAXON/10090	ileum	UBERON	UBERON:0002116	female	PATO	PATO:0000383	Sample collection	10252-104B9	FF:10252-104B9	SAMD00005822	total RNA	EFO	EFO:0004964	mouse	ileum		CELL MIXTURE - tissue sample
Ileum epithelium, pool2	Mus musculus	NCBITAXON	http://purl.bioontology.org/ontology/NCBITAXON/10090	ileum	UBERON	UBERON:0002116	female	PATO	PATO:0000383	Sample collection	10253-104C1	FF:10253-104C1	SAMD00004676	total RNA	EFO	EFO:0004964	mouse	ileum		CELL MIXTURE - tissue sample
Ileum epithelium, treated with RANKL, day03, pool3	Mus musculus	NCBITAXON	http://purl.bioontology.org/ontology/NCBITAXON/10090	ileum	UBERON	UBERON:0002116	female	PATO	PATO:0000383	Sample collection	10260-104C8	FF:10260-104C8	SAMD00005036	total RNA	EFO	EFO:0004964	mouse	ileum		CELL MIXTURE - tissue sample
Follicle Associated Epithelium, pool2	Mus musculus	NCBITAXON	http://purl.bioontology.org/ontology/NCBITAXON/10090	Peyer's patch	UBERON	UBERON:0001211	female	PATO	PATO:0000383	Sample collection	10262-104D1	FF:10262-104D1	SAMD00005121	total RNA	EFO	EFO:0004964	mouse	Peyer's patch		CELL MIXTURE - tissue sample
Follicle Associated Epithelium, pool3	Mus musculus	NCBITAXON	http://purl.bioontology.org/ontology/NCBITAXON/10090	Peyer's patch	UBERON	UBERON:0001211	female	PATO	PATO:0000383	Sample collection	10263-104D2	FF:10263-104D2	SAMD00005062	total RNA	EFO	EFO:0004964	mouse	Peyer's patch		CELL MIXTURE - tissue sample
visual cortex - wildtype, neonate N15, donor5	Mus musculus	NCBITAXON	http://purl.bioontology.org/ontology/NCBITAXON/10090	visual cortex	UBERON	UBERON:0000411	male	PATO	PATO:0000384	Sample collection	10349-105D7	FF:10349-105D7	SAMD00005326	total RNA	EFO	EFO:0004964	mouse	Visual cortex	postnatal day 15	CELL MIXTURE - tissue sample
visual cortex - Mecp knockout, neonate N15, donor3	Mus musculus	NCBITAXON	http://purl.bioontology.org/ontology/NCBITAXON/10090	visual cortex	UBERON	UBERON:0000411	male	PATO	PATO:0000384	Sample collection	10350-105D8	FF:10350-105D8	SAMD00021160	total RNA	EFO	EFO:0004964	mouse	Visual cortex	postnatal day 15	CELL MIXTURE - tissue sample
stomach, embryo E17	Mus musculus	NCBITAXON	http://purl.bioontology.org/ontology/NCBITAXON/10090	stomach	UBERON	UBERON:0000945	mixed			Sample collection	1035-18D5	FF:1035-18D5	SAMD00005724	total RNA	EFO	EFO:0004964	mouse	stomach	17 days embryo	CELL MIXTURE - tissue sample
accessory axillary lymph node, adult	Mus musculus	NCBITAXON	http://purl.bioontology.org/ontology/NCBITAXON/10090	axillary lymph node	UBERON	UBERON:0001097	male	PATO	PATO:0000384	Sample collection	1063-29H9	FF:1063-29H9	SAMD00005298	total RNA	EFO	EFO:0004964	mouse	accessory axillary lymph node	adult	CELL MIXTURE - tissue sample
Mouse Aortic Smooth Muscle cells, donor1	Mus musculus	NCBITAXON	http://purl.bioontology.org/ontology/NCBITAXON/10090	aorta	UBERON	UBERON:0000947				Sample collection	11299-117B3	FF:11299-117B3	SAMD00004682	total RNA	EFO	EFO:0004964	mouse	aorta		smooth muscle cell
Mouse Aortic Smooth Muscle cells - differentiated, biol_rep1	Mus musculus	NCBITAXON	http://purl.bioontology.org/ontology/NCBITAXON/10090							Sample collection	11484-119D8	FF:11484-119D8	SAMD00005370	total RNA	EFO	EFO:0004964	mouse
Mouse Aortic Smooth Muscle cells - differentiated, biol_rep2	Mus musculus	NCBITAXON	http://purl.bioontology.org/ontology/NCBITAXON/10090							Sample collection	11485-119D9	FF:11485-119D9	SAMD00005597	total RNA	EFO	EFO:0004964	mouse
Mouse Neurons - substantia nigra, donor4	Mus musculus	NCBITAXON	http://purl.bioontology.org/ontology/NCBITAXON/10090	substantia nigra	UBERON	UBERON:0002038				Sample collection	11489-119E4	FF:11489-119E4	SAMD00005603	total RNA	EFO	EFO:0004964	mouse	substantia nigra
Mouse Neurons - substantia nigra, donor5	Mus musculus	NCBITAXON	http://purl.bioontology.org/ontology/NCBITAXON/10090	substantia nigra	UBERON	UBERON:0002038				Sample collection	11490-119E5	FF:11490-119E5	SAMD00004762	total RNA	EFO	EFO:0004964	mouse	substantia nigra
Mouse Astrocytes - cerebellar, donor2	Mus musculus	NCBITAXON	http://purl.bioontology.org/ontology/NCBITAXON/10090	cerebellum	UBERON	UBERON:0002037				Sample collection	11550-120C2	FF:11550-120C2	SAMD00005740	total RNA	EFO	EFO:0004964	mouse	cerebellum		astrocyte
Mouse Astrocytes - hippocampus, donor2	Mus musculus	NCBITAXON	http://purl.bioontology.org/ontology/NCBITAXON/10090	hippocampal formation	UBERON	UBERON:0002421				Sample collection	11551-120C3	FF:11551-120C3	SAMD00004768	total RNA	EFO	EFO:0004964	mouse	hippocampus		astrocyte
Mouse Astrocytes, donor2	Mus musculus	NCBITAXON	http://purl.bioontology.org/ontology/NCBITAXON/10090	brain	UBERON	UBERON:0000955				Sample collection	11552-120C4	FF:11552-120C4	SAMD00004832	total RNA	EFO	EFO:0004964	mouse	brain		astrocyte
Mouse Astrocytes - hippocampus, donor3	Mus musculus	NCBITAXON	http://purl.bioontology.org/ontology/NCBITAXON/10090	hippocampal formation	UBERON	UBERON:0002421				Sample collection	11632-122C3	FF:11632-122C3	SAMD00005982	total RNA	EFO	EFO:0004964	mouse	hippocampus		astrocyte
Mouse Astrocytes, donor3	Mus musculus	NCBITAXON	http://purl.bioontology.org/ontology/NCBITAXON/10090	brain	UBERON	UBERON:0000955				Sample collection	11633-122C4	FF:11633-122C4	SAMD00004918	total RNA	EFO	EFO:0004964	mouse	brain		astrocyte
Mouse Cardiac Myocytes, donor3	Mus musculus	NCBITAXON	http://purl.bioontology.org/ontology/NCBITAXON/10090	heart	UBERON	UBERON:0000948				Sample collection	11634-122C5	FF:11634-122C5	SAMD00005984	total RNA	EFO	EFO:0004964	mouse	heart		cardiac muscle cell
Mouse Granule cells, donor3	Mus musculus	NCBITAXON	http://purl.bioontology.org/ontology/NCBITAXON/10090	brain	UBERON	UBERON:0000955				Sample collection	11636-122C7	FF:11636-122C7	SAMD00004673	total RNA	EFO	EFO:0004964	mouse	brain		neuron, granule cell
Mouse hepatocyte, donor3	Mus musculus	NCBITAXON	http://purl.bioontology.org/ontology/NCBITAXON/10090	liver	UBERON	UBERON:0002107	male	PATO	PATO:0000384	Sample collection	11637-122C8	FF:11637-122C8	SAMD00005998	total RNA	EFO	EFO:0004964	mouse	liver		hepatocyte
Mouse Meningeal cells, donor3	Mus musculus	NCBITAXON	http://purl.bioontology.org/ontology/NCBITAXON/10090	meningeal cluster	UBERON	UBERON:0010743				Sample collection	11639-122D1	FF:11639-122D1	SAMD00004728	total RNA	EFO	EFO:0004964	mouse	meninges		meningeal cell
Mouse Mesenchymal stem cells - bone marrow derived, donor3	Mus musculus	NCBITAXON	http://purl.bioontology.org/ontology/NCBITAXON/10090	bone marrow	UBERON	UBERON:0002371				Sample collection	11640-122D2	FF:11640-122D2	SAMD00004986	total RNA	EFO	EFO:0004964	mouse	bone marrow		mesenchymal stem cell
Mouse Microglia, donor3	Mus musculus	NCBITAXON	http://purl.bioontology.org/ontology/NCBITAXON/10090	brain	UBERON	UBERON:0000955				Sample collection	11641-122D3	FF:11641-122D3	SAMD00005713	total RNA	EFO	EFO:0004964	mouse	brain		microglial cell
Mouse Neurons - dorsal spinal cord, donor3	Mus musculus	NCBITAXON	http://purl.bioontology.org/ontology/NCBITAXON/10090	spinal cord	UBERON	UBERON:0002240				Sample collection	11643-122D5	FF:11643-122D5	SAMD00005340	total RNA	EFO	EFO:0004964	mouse	spinal cord		neuron
Mouse Neurons - hippocampal, donor3	Mus musculus	NCBITAXON	http://purl.bioontology.org/ontology/NCBITAXON/10090	hippocampal formation	UBERON	UBERON:0002421				Sample collection	11644-122D6	FF:11644-122D6	SAMD00005482	total RNA	EFO	EFO:0004964	mouse	hippocampus		neuron
Mouse Neurons - raphe, donor3	Mus musculus	NCBITAXON	http://purl.bioontology.org/ontology/NCBITAXON/10090	raphe nuclei	UBERON	UBERON:0004684				Sample collection	11645-122D7	FF:11645-122D7	SAMD00005951	total RNA	EFO	EFO:0004964	mouse	raphe nuclei		neuron
Mouse Neurons - striatal, donor3	Mus musculus	NCBITAXON	http://purl.bioontology.org/ontology/NCBITAXON/10090	corpus striatum	UBERON	UBERON:0000369				Sample collection	11646-122D8	FF:11646-122D8	SAMD00005045	total RNA	EFO	EFO:0004964	mouse	corpus striatum		neuron
Mouse Neurons - cortical, donor3	Mus musculus	NCBITAXON	http://purl.bioontology.org/ontology/NCBITAXON/10090	cortex	UBERON	UBERON:0001851				Sample collection	11647-122D9	FF:11647-122D9	SAMD00004767	total RNA	EFO	EFO:0004964	mouse	cortex		neuron
Mouse Neurons - ventral spinal cord, donor3	Mus musculus	NCBITAXON	http://purl.bioontology.org/ontology/NCBITAXON/10090	spinal cord	UBERON	UBERON:0002240				Sample collection	11648-122E1	FF:11648-122E1	SAMD00005498	total RNA	EFO	EFO:0004964	mouse	spinal cord		neuron
Schwann, donor3	Mus musculus	NCBITAXON	http://purl.bioontology.org/ontology/NCBITAXON/10090	peripheral nervous system	UBERON	UBERON:0000010				Sample collection	11651-122E4	FF:11651-122E4	SAMD00005987	total RNA	EFO	EFO:0004964	mouse	peripheral nervous system		schwann cell
Mouse Astrocytes - cerebellar, donor1	Mus musculus	NCBITAXON	http://purl.bioontology.org/ontology/NCBITAXON/10090	cerebellum	UBERON	UBERON:0002037				Sample collection	11708-123B7	FF:11708-123B7	SAMD00005734	total RNA	EFO	EFO:0004964	mouse	cerebellum		astrocyte
Mouse Astrocytes - hippocampus, donor1	Mus musculus	NCBITAXON	http://purl.bioontology.org/ontology/NCBITAXON/10090	hippocampal formation	UBERON	UBERON:0002421				Sample collection	11709-123B8	FF:11709-123B8	SAMD00004686	total RNA	EFO	EFO:0004964	mouse	hippocampus		astrocyte
Astrocytes, donor1	Mus musculus	NCBITAXON	http://purl.bioontology.org/ontology/NCBITAXON/10090	brain	UBERON	UBERON:0000955				Sample collection	11710-123B9	FF:11710-123B9	SAMD00021198	total RNA	EFO	EFO:0004964	mouse	brain		astrocyte
Mouse Cardiac Myocytes, donor1	Mus musculus	NCBITAXON	http://purl.bioontology.org/ontology/NCBITAXON/10090	heart	UBERON	UBERON:0000948				Sample collection	11711-123C1	FF:11711-123C1	SAMD00005586	total RNA	EFO	EFO:0004964	mouse	heart		cardiac muscle cell
Mouse Embryonic fibroblasts, donor1	Mus musculus	NCBITAXON	http://purl.bioontology.org/ontology/NCBITAXON/10090							Sample collection	11712-123C2	FF:11712-123C2	SAMD00004681	total RNA	EFO	EFO:0004964	mouse	unclassifiable		fibroblast
Mouse Granule cells, donor1	Mus musculus	NCBITAXON	http://purl.bioontology.org/ontology/NCBITAXON/10090	brain	UBERON	UBERON:0000955				Sample collection	11713-123C3	FF:11713-123C3	SAMD00005867	total RNA	EFO	EFO:0004964	mouse	brain		neuron, granule cell
Mouse hepatocyte, donor1	Mus musculus	NCBITAXON	http://purl.bioontology.org/ontology/NCBITAXON/10090	liver	UBERON	UBERON:0002107				Sample collection	11714-123C4	FF:11714-123C4	SAMD00004776	total RNA	EFO	EFO:0004964	mouse	liver		hepatocyte
Mouse Meningeal cells, donor1	Mus musculus	NCBITAXON	http://purl.bioontology.org/ontology/NCBITAXON/10090	meningeal cluster	UBERON	UBERON:0010743				Sample collection	11716-123C6	FF:11716-123C6	SAMD00005064	total RNA	EFO	EFO:0004964	mouse	meninges		meningeal cell
Mouse Mesenchymal stem cells - bone marrow derived, donor1	Mus musculus	NCBITAXON	http://purl.bioontology.org/ontology/NCBITAXON/10090	bone marrow	UBERON	UBERON:0002371				Sample collection	11717-123C7	FF:11717-123C7	SAMD00005198	total RNA	EFO	EFO:0004964	mouse	bone marrow		mesenchymal stem cell
Mouse Microglia, donor1	Mus musculus	NCBITAXON	http://purl.bioontology.org/ontology/NCBITAXON/10090	brain	UBERON	UBERON:0000955				Sample collection	11718-123C8	FF:11718-123C8	SAMD00005195	total RNA	EFO	EFO:0004964	mouse	brain		microglial cell
Mouse Neurons - dorsal spinal cord, donor1	Mus musculus	NCBITAXON	http://purl.bioontology.org/ontology/NCBITAXON/10090	spinal cord	UBERON	UBERON:0002240				Sample collection	11720-123D1	FF:11720-123D1	SAMD00005748	total RNA	EFO	EFO:0004964	mouse	spinal cord		neuron
Mouse Neurons - hippocampal, donor1	Mus musculus	NCBITAXON	http://purl.bioontology.org/ontology/NCBITAXON/10090	hippocampal formation	UBERON	UBERON:0002421				Sample collection	11721-123D2	FF:11721-123D2	SAMD00005801	total RNA	EFO	EFO:0004964	mouse	hippocampus		neuron
Mouse Neurons - raphe, donor1	Mus musculus	NCBITAXON	http://purl.bioontology.org/ontology/NCBITAXON/10090	raphe nuclei	UBERON	UBERON:0004684				Sample collection	11722-123D3	FF:11722-123D3	SAMD00005499	total RNA	EFO	EFO:0004964	mouse	raphe nuclei		neuron
Mouse Neurons - striatal, donor1	Mus musculus	NCBITAXON	http://purl.bioontology.org/ontology/NCBITAXON/10090	corpus striatum	UBERON	UBERON:0000369				Sample collection	11723-123D4	FF:11723-123D4	SAMD00005105	total RNA	EFO	EFO:0004964	mouse	corpus striatum		neuron
Mouse Neurons - cortical, donor1	Mus musculus	NCBITAXON	http://purl.bioontology.org/ontology/NCBITAXON/10090	cortex	UBERON	UBERON:0001851				Sample collection	11724-123D5	FF:11724-123D5	SAMD00005346	total RNA	EFO	EFO:0004964	mouse	cortex		neuron
Mouse Neurons - ventral spinal cord, donor1	Mus musculus	NCBITAXON	http://purl.bioontology.org/ontology/NCBITAXON/10090	spinal cord	UBERON	UBERON:0002240				Sample collection	11725-123D6	FF:11725-123D6	SAMD00004838	total RNA	EFO	EFO:0004964	mouse	spinal cord		neuron
Mouse Renal epithelial cells, donor1	Mus musculus	NCBITAXON	http://purl.bioontology.org/ontology/NCBITAXON/10090	kidney	UBERON	UBERON:0002113				Sample collection	11727-123D8	FF:11727-123D8	SAMD00021199	total RNA	EFO	EFO:0004964	mouse	kidney	UNDEFINED_DEV_STAGE	epithelial cell of kidney
Schwann, donor1	Mus musculus	NCBITAXON	http://purl.bioontology.org/ontology/NCBITAXON/10090	peripheral nervous system	UBERON	UBERON:0000010				Sample collection	11728-123D9	FF:11728-123D9	SAMD00004908	total RNA	EFO	EFO:0004964	mouse	peripheral nervous system		schwann cell
Mouse Cardiac Myocytes, donor2	Mus musculus	NCBITAXON	http://purl.bioontology.org/ontology/NCBITAXON/10090	heart	UBERON	UBERON:0000948				Sample collection	11729-123E1	FF:11729-123E1	SAMD00005910	total RNA	EFO	EFO:0004964	mouse	heart		cardiac muscle cell
Mouse Granule cells, donor2	Mus musculus	NCBITAXON	http://purl.bioontology.org/ontology/NCBITAXON/10090	brain	UBERON	UBERON:0000955				Sample collection	11731-123E3	FF:11731-123E3	SAMD00004825	total RNA	EFO	EFO:0004964	mouse	brain		neuron, granule cell
Mouse Meningeal cells, donor2	Mus musculus	NCBITAXON	http://purl.bioontology.org/ontology/NCBITAXON/10090	meningeal cluster	UBERON	UBERON:0010743				Sample collection	11734-123E6	FF:11734-123E6	SAMD00021200	total RNA	EFO	EFO:0004964	mouse	meninges		meningeal cell
Mouse Mesenchymal stem cells - bone marrow derived, donor2	Mus musculus	NCBITAXON	http://purl.bioontology.org/ontology/NCBITAXON/10090	bone marrow	UBERON	UBERON:0002371				Sample collection	11735-123E7	FF:11735-123E7	SAMD00005570	total RNA	EFO	EFO:0004964	mouse	bone marrow		mesenchymal stem cell
Mouse Microglia, donor2	Mus musculus	NCBITAXON	http://purl.bioontology.org/ontology/NCBITAXON/10090	brain	UBERON	UBERON:0000955				Sample collection	11736-123E8	FF:11736-123E8	SAMD00005410	total RNA	EFO	EFO:0004964	mouse	brain		microglial cell
Mouse Neurons - dorsal spinal cord, donor2	Mus musculus	NCBITAXON	http://purl.bioontology.org/ontology/NCBITAXON/10090	spinal cord	UBERON	UBERON:0002240				Sample collection	11738-123F1	FF:11738-123F1	SAMD00004921	total RNA	EFO	EFO:0004964	mouse	spinal cord		neuron
Mouse Neurons - hippocampal, donor2	Mus musculus	NCBITAXON	http://purl.bioontology.org/ontology/NCBITAXON/10090	hippocampal formation	UBERON	UBERON:0002421				Sample collection	11739-123F2	FF:11739-123F2	SAMD00004948	total RNA	EFO	EFO:0004964	mouse	hippocampus		neuron
Mouse Neurons - raphe, donor2	Mus musculus	NCBITAXON	http://purl.bioontology.org/ontology/NCBITAXON/10090	raphe nuclei	UBERON	UBERON:0004684				Sample collection	11740-123F3	FF:11740-123F3	SAMD00004769	total RNA	EFO	EFO:0004964	mouse	raphe nuclei		neuron
Mouse Neurons - striatal, donor2	Mus musculus	NCBITAXON	http://purl.bioontology.org/ontology/NCBITAXON/10090	corpus striatum	UBERON	UBERON:0000369				Sample collection	11741-123F4	FF:11741-123F4	SAMD00005038	total RNA	EFO	EFO:0004964	mouse	corpus striatum		neuron
Mouse Neurons - cortical, donor2	Mus musculus	NCBITAXON	http://purl.bioontology.org/ontology/NCBITAXON/10090	cortex	UBERON	UBERON:0001851				Sample collection	11742-123F5	FF:11742-123F5	SAMD00005136	total RNA	EFO	EFO:0004964	mouse	cortex		neuron
Mouse Neurons - ventral spinal cord, donor2	Mus musculus	NCBITAXON	http://purl.bioontology.org/ontology/NCBITAXON/10090	spinal cord	UBERON	UBERON:0002240				Sample collection	11743-123F6	FF:11743-123F6	SAMD00005914	total RNA	EFO	EFO:0004964	mouse	spinal cord		neuron
Schwann, donor2	Mus musculus	NCBITAXON	http://purl.bioontology.org/ontology/NCBITAXON/10090	peripheral nervous system	UBERON	UBERON:0000010				Sample collection	11746-123F9	FF:11746-123F9	SAMD00005863	total RNA	EFO	EFO:0004964	mouse	peripheral nervous system		schwann cell
Mouse Neurons - substantia nigra, donor6	Mus musculus	NCBITAXON	http://purl.bioontology.org/ontology/NCBITAXON/10090	substantia nigra	UBERON	UBERON:0002038				Sample collection	11770-123I6	FF:11770-123I6	SAMD00005278	total RNA	EFO	EFO:0004964	mouse	substantia nigra
CD41plus megakaryocyte cancer, donor1	Mus musculus	NCBITAXON	http://purl.bioontology.org/ontology/NCBITAXON/10090	bone marrow	UBERON	UBERON:0002371				Sample collection	11774-124A1	FF:11774-124A1	SAMD00004871	total RNA	EFO	EFO:0004964	mouse	bone marrow		megakaryocyte
CD41plus megakaryocyte control, donor1	Mus musculus	NCBITAXON	http://purl.bioontology.org/ontology/NCBITAXON/10090	bone marrow	UBERON	UBERON:0002371				Sample collection	11775-124A2	FF:11775-124A2	SAMD00004730	total RNA	EFO	EFO:0004964	mouse	bone marrow		megakaryocyte
CD41plus megakaryocyte cancer, donor2	Mus musculus	NCBITAXON	http://purl.bioontology.org/ontology/NCBITAXON/10090	bone marrow	UBERON	UBERON:0002371				Sample collection	11776-124A3	FF:11776-124A3	SAMD00005513	total RNA	EFO	EFO:0004964	mouse	bone marrow		megakaryocyte
CD41plus megakaryocyte control, donor2	Mus musculus	NCBITAXON	http://purl.bioontology.org/ontology/NCBITAXON/10090	bone marrow	UBERON	UBERON:0002371				Sample collection	11777-124A4	FF:11777-124A4	SAMD00005393	total RNA	EFO	EFO:0004964	mouse	bone marrow		megakaryocyte
CD41plus megakaryocyte cancer, donor3	Mus musculus	NCBITAXON	http://purl.bioontology.org/ontology/NCBITAXON/10090	bone marrow	UBERON	UBERON:0002371				Sample collection	11778-124A5	FF:11778-124A5	SAMD00005119	total RNA	EFO	EFO:0004964	mouse	bone marrow		megakaryocyte
CD41plus megakaryocyte control, donor3	Mus musculus	NCBITAXON	http://purl.bioontology.org/ontology/NCBITAXON/10090	bone marrow	UBERON	UBERON:0002371				Sample collection	11779-124A6	FF:11779-124A6	SAMD00005174	total RNA	EFO	EFO:0004964	mouse	bone marrow		megakaryocyte
neurospheres - sympathetic neuron derived, biol_rep1	Mus musculus	NCBITAXON	http://purl.bioontology.org/ontology/NCBITAXON/10090	neural system	UBERON	UBERON:0023879				Sample collection	11804-124D4	FF:11804-124D4	SAMD00005758	total RNA	EFO	EFO:0004964	mouse	neural system
neurospheres - sympathetic neuron derived, biol_rep2	Mus musculus	NCBITAXON	http://purl.bioontology.org/ontology/NCBITAXON/10090	neural system	UBERON	UBERON:0023879				Sample collection	11805-124D5	FF:11805-124D5	SAMD00005733	total RNA	EFO	EFO:0004964	mouse	neural system
neurospheres - sympathetic neuron derived, biol_rep3	Mus musculus	NCBITAXON	http://purl.bioontology.org/ontology/NCBITAXON/10090	neural system	UBERON	UBERON:0023879				Sample collection	11806-124D6	FF:11806-124D6	SAMD00005204	total RNA	EFO	EFO:0004964	mouse	neural system
neurospheres - parasympathetic neuron derived, biol_rep1	Mus musculus	NCBITAXON	http://purl.bioontology.org/ontology/NCBITAXON/10090	neural system	UBERON	UBERON:0023879				Sample collection	11807-124D7	FF:11807-124D7	SAMD00005929	total RNA	EFO	EFO:0004964	mouse	neural system
neurospheres - parasympathetic neuron derived, biol_rep2	Mus musculus	NCBITAXON	http://purl.bioontology.org/ontology/NCBITAXON/10090	neural system	UBERON	UBERON:0023879				Sample collection	11808-124D8	FF:11808-124D8	SAMD00005530	total RNA	EFO	EFO:0004964	mouse	neural system
neurospheres - parasympathetic neuron derived, biol_rep3	Mus musculus	NCBITAXON	http://purl.bioontology.org/ontology/NCBITAXON/10090	neural system	UBERON	UBERON:0023879				Sample collection	11809-124D9	FF:11809-124D9	SAMD00005235	total RNA	EFO	EFO:0004964	mouse	neural system
neurospheres - enteric neuron derived, biol_rep1	Mus musculus	NCBITAXON	http://purl.bioontology.org/ontology/NCBITAXON/10090	neural system	UBERON	UBERON:0023879				Sample collection	11810-124E1	FF:11810-124E1	SAMD00005149	total RNA	EFO	EFO:0004964	mouse	neural system
neurospheres - enteric neuron derived, biol_rep2	Mus musculus	NCBITAXON	http://purl.bioontology.org/ontology/NCBITAXON/10090	neural system	UBERON	UBERON:0023879				Sample collection	11811-124E2	FF:11811-124E2	SAMD00005784	total RNA	EFO	EFO:0004964	mouse	neural system
neurospheres - enteric neuron derived, biol_rep3	Mus musculus	NCBITAXON	http://purl.bioontology.org/ontology/NCBITAXON/10090	neural system	UBERON	UBERON:0023879				Sample collection	11812-124E3	FF:11812-124E3	SAMD00005099	total RNA	EFO	EFO:0004964	mouse	neural system
CD4plusCD25-CD44- naive conventional T cells, pool1_C57BL_6J	Mus musculus	NCBITAXON	http://purl.bioontology.org/ontology/NCBITAXON/10090	hemolymphoid system	UBERON	UBERON:0002193				Sample collection	11813-124E4	FF:11813-124E4	SAMD00005225	total RNA	EFO	EFO:0004964	mouse	hemolymphoid system		T cell
CD4plusCD25plus regulatory T cells, pool1_C57BL_6J	Mus musculus	NCBITAXON	http://purl.bioontology.org/ontology/NCBITAXON/10090	hemolymphoid system	UBERON	UBERON:0002193				Sample collection	11814-124E5	FF:11814-124E5	SAMD00006303	total RNA	EFO	EFO:0004964	mouse	hemolymphoid system		T cell
CD4plusCD25-CD44- naive conventional T cells, antiCD3_CD28 stimulation, 06hr, pool1_C57BL_6J	Mus musculus	NCBITAXON	http://purl.bioontology.org/ontology/NCBITAXON/10090	hemolymphoid system	UBERON	UBERON:0002193				Sample collection	11815-124E6	FF:11815-124E6	SAMD00005830	total RNA	EFO	EFO:0004964	mouse	hemolymphoid system		T cell
CD4plusCD25-CD44- naive conventional T cells, PMA and ionomycin stimulation, 02hr, pool1_C57BL_6J	Mus musculus	NCBITAXON	http://purl.bioontology.org/ontology/NCBITAXON/10090	blood	UBERON	UBERON:0000178				Sample collection	11816-124E7	FF:11816-124E7	SAMD00005993	total RNA	EFO	EFO:0004964	mouse	blood		T cell
CD4plusCD25-CD44- naive conventional T cells, pool2_Balb_cAJcl	Mus musculus	NCBITAXON	http://purl.bioontology.org/ontology/NCBITAXON/10090	hemolymphoid system	UBERON	UBERON:0002193				Sample collection	11817-124E8	FF:11817-124E8	SAMD00005686	total RNA	EFO	EFO:0004964	mouse	hemolymphoid system		T cell
CD4plusCD25plus regulatory T cells, pool2_Balb_cAJcl	Mus musculus	NCBITAXON	http://purl.bioontology.org/ontology/NCBITAXON/10090	hemolymphoid system	UBERON	UBERON:0002193				Sample collection	11818-124E9	FF:11818-124E9	SAMD00004975	total RNA	EFO	EFO:0004964	mouse	hemolymphoid system		T cell
CD4plusCD25-CD44- naive conventional T cells, antiCD3_CD28 stimulation, 06hr, pool2_Balb_cAJcl	Mus musculus	NCBITAXON	http://purl.bioontology.org/ontology/NCBITAXON/10090	hemolymphoid system	UBERON	UBERON:0002193				Sample collection	11819-124F1	FF:11819-124F1	SAMD00005688	total RNA	EFO	EFO:0004964	mouse	hemolymphoid system		T cell
CD4plusCD25-CD44- naive conventional T cells, PMA and ionomycin stimulation, 02hr, pool2_Balb_cAJcl	Mus musculus	NCBITAXON	http://purl.bioontology.org/ontology/NCBITAXON/10090	hemolymphoid system	UBERON	UBERON:0002193				Sample collection	11820-124F2	FF:11820-124F2	SAMD00004704	total RNA	EFO	EFO:0004964	mouse	hemolymphoid system		T cell
Mouse hepatocyte, donor5	Mus musculus	NCBITAXON	http://purl.bioontology.org/ontology/NCBITAXON/10090	liver	UBERON	UBERON:0002107	male	PATO	PATO:0000384	Sample collection	11821-124F3	FF:11821-124F3	SAMD00021201	total RNA	EFO	EFO:0004964	mouse	liver	UNDEFINED_DEV_STAGE	hepatocyte
Mouse hepatocyte, donor6	Mus musculus	NCBITAXON	http://purl.bioontology.org/ontology/NCBITAXON/10090	liver	UBERON	UBERON:0002107	male	PATO	PATO:0000384	Sample collection	11822-124F4	FF:11822-124F4	SAMD00005469	total RNA	EFO	EFO:0004964	mouse	liver		hepatocyte
Mouse hepatocyte, donor7	Mus musculus	NCBITAXON	http://purl.bioontology.org/ontology/NCBITAXON/10090	liver	UBERON	UBERON:0002107	male	PATO	PATO:0000384	Sample collection	11823-124F5	FF:11823-124F5	SAMD00021202	total RNA	EFO	EFO:0004964	mouse	liver	UNDEFINED_DEV_STAGE	hepatocyte
Mouse hepatocyte, donor8	Mus musculus	NCBITAXON	http://purl.bioontology.org/ontology/NCBITAXON/10090	liver	UBERON	UBERON:0002107	male	PATO	PATO:0000384	Sample collection	11824-124F6	FF:11824-124F6	SAMD00005803	total RNA	EFO	EFO:0004964	mouse	liver		hepatocyte
Mouse hepatic Stellate Cells_lipocyte, donor1	Mus musculus	NCBITAXON	http://purl.bioontology.org/ontology/NCBITAXON/10090	liver	UBERON	UBERON:0002107	male	PATO	PATO:0000384	Sample collection	11825-124F7	FF:11825-124F7	SAMD00005887	total RNA	EFO	EFO:0004964	mouse	liver		adipocyte, lipocyte of liver
Mouse hepatic Sinusoidal Endothelial Cells, donor1	Mus musculus	NCBITAXON	http://purl.bioontology.org/ontology/NCBITAXON/10090	liver	UBERON	UBERON:0002107	male	PATO	PATO:0000384	Sample collection	11830-124G3	FF:11830-124G3	SAMD00004813	total RNA	EFO	EFO:0004964	mouse	liver		hepatic sinusoidal endothelial cell
GP2plus M cell, pool1	Mus musculus	NCBITAXON	http://purl.bioontology.org/ontology/NCBITAXON/10090	ileum	UBERON	UBERON:0002116	male	PATO	PATO:0000384	Sample collection	11845-124H9	FF:11845-124H9	SAMD00004773	total RNA	EFO	EFO:0004964	mouse	ileum	adult	M cell
GP2plus M cell, pool2	Mus musculus	NCBITAXON	http://purl.bioontology.org/ontology/NCBITAXON/10090	ileum	UBERON	UBERON:0002116	male	PATO	PATO:0000384	Sample collection	11846-124I1	FF:11846-124I1	SAMD00005557	total RNA	EFO	EFO:0004964	mouse	ileum	adult	M cell
GP2plus M cell, pool3	Mus musculus	NCBITAXON	http://purl.bioontology.org/ontology/NCBITAXON/10090	ileum	UBERON	UBERON:0002116	male	PATO	PATO:0000384	Sample collection	11847-124I2	FF:11847-124I2	SAMD00005004	total RNA	EFO	EFO:0004964	mouse	ileum	adult	M cell
CD326plus enterocyte, pool1	Mus musculus	NCBITAXON	http://purl.bioontology.org/ontology/NCBITAXON/10090	ileum	UBERON	UBERON:0002116	male	PATO	PATO:0000384	Sample collection	11848-124I3	FF:11848-124I3	SAMD00005789	total RNA	EFO	EFO:0004964	mouse	ileum	adult	enterocyte
CD326plus enterocyte, pool2	Mus musculus	NCBITAXON	http://purl.bioontology.org/ontology/NCBITAXON/10090	ileum	UBERON	UBERON:0002116	male	PATO	PATO:0000384	Sample collection	11849-124I4	FF:11849-124I4	SAMD00004678	total RNA	EFO	EFO:0004964	mouse	ileum	adult	enterocyte
CD326plus enterocyte isolated from mice, treated with RANKL, day03, pool1	Mus musculus	NCBITAXON	http://purl.bioontology.org/ontology/NCBITAXON/10090	ileum	UBERON	UBERON:0002116	male	PATO	PATO:0000384	Sample collection	11850-124I5	FF:11850-124I5	SAMD00005872	total RNA	EFO	EFO:0004964	mouse	ileum	adult	enterocyte
CD326plus enterocyte isolated from mice, treated with RANKL, day03, pool2	Mus musculus	NCBITAXON	http://purl.bioontology.org/ontology/NCBITAXON/10090	ileum	UBERON	UBERON:0002116	male	PATO	PATO:0000384	Sample collection	11851-124I6	FF:11851-124I6	SAMD00004692	total RNA	EFO	EFO:0004964	mouse	ileum	adult	enterocyte
CD326plusplus enterocyte isolated from mice, treated with RANKL, day03, pool1	Mus musculus	NCBITAXON	http://purl.bioontology.org/ontology/NCBITAXON/10090	ileum	UBERON	UBERON:0002116	male	PATO	PATO:0000384	Sample collection	11852-124I7	FF:11852-124I7	SAMD00004708	total RNA	EFO	EFO:0004964	mouse	ileum	adult	enterocyte
CD326plusplus enterocyte isolated from mice, treated with RANKL, day03, pool2	Mus musculus	NCBITAXON	http://purl.bioontology.org/ontology/NCBITAXON/10090	ileum	UBERON	UBERON:0002116	male	PATO	PATO:0000384	Sample collection	11853-124I8	FF:11853-124I8	SAMD00005805	total RNA	EFO	EFO:0004964	mouse	ileum	adult	enterocyte
Mouse CD4plus T Cells, donor1	Mus musculus	NCBITAXON	http://purl.bioontology.org/ontology/NCBITAXON/10090	spleen	UBERON	UBERON:0002106				Sample collection	11854-124I9	FF:11854-124I9	SAMD00005197	total RNA	EFO	EFO:0004964	mouse	spleen		t cell, CD4+
Mouse CD8plus T Cells, donor1	Mus musculus	NCBITAXON	http://purl.bioontology.org/ontology/NCBITAXON/10090	spleen	UBERON	UBERON:0002106				Sample collection	11855-125A1	FF:11855-125A1	SAMD00004722	total RNA	EFO	EFO:0004964	mouse	spleen		t cell, CD8+
Mouse CD19plus B Cells, donor1	Mus musculus	NCBITAXON	http://purl.bioontology.org/ontology/NCBITAXON/10090	spleen	UBERON	UBERON:0002106				Sample collection	11856-125A2	FF:11856-125A2	SAMD00005132	total RNA	EFO	EFO:0004964	mouse	spleen		b cell, CD19+
CD4plusCD25plus regulatory T cells, antiCD3 CD28 stimulation, 06hr, pool1_BalbcA	Mus musculus	NCBITAXON	http://purl.bioontology.org/ontology/NCBITAXON/10090	hemolymphoid system	UBERON	UBERON:0002193				Sample collection	11943-126A8	FF:11943-126A8	SAMD00006301	total RNA	EFO	EFO:0004964	mouse	hemolymphoid system
CD4plusCD25plus regulatory T cells, antiCD3 CD28 stimulation, 06hr, pool1_C57BL 6J	Mus musculus	NCBITAXON	http://purl.bioontology.org/ontology/NCBITAXON/10090	hemolymphoid system	UBERON	UBERON:0002193				Sample collection	11944-126A9	FF:11944-126A9	SAMD00006300	total RNA	EFO	EFO:0004964	mouse	hemolymphoid system
CD4plusCD25plus regulatory T cells, PMA and ionomycin stimulation, 02hr, pool1_C57BL 6J	Mus musculus	NCBITAXON	http://purl.bioontology.org/ontology/NCBITAXON/10090	hemolymphoid system	UBERON	UBERON:0002193				Sample collection	11945-126B1	FF:11945-126B1	SAMD00006304	total RNA	EFO	EFO:0004964	mouse	hemolymphoid system
CD4plusCD25plus regulatory T cells, PMA and ionomycin stimulation, 02hr, pool1_BalbcA	Mus musculus	NCBITAXON	http://purl.bioontology.org/ontology/NCBITAXON/10090	hemolymphoid system	UBERON	UBERON:0002193				Sample collection	11946-126B2	FF:11946-126B2	SAMD00006302	total RNA	EFO	EFO:0004964	mouse	hemolymphoid system
Mesoderm, embryo E8.5	Mus musculus	NCBITAXON	http://purl.bioontology.org/ontology/NCBITAXON/10090	mesoderm	UBERON	UBERON:0000926				Sample collection	11947-126B3	FF:11947-126B3	SAMD00021213	total RNA	EFO	EFO:0004964	mouse	mesoderm
Pre-hematopoietic stem cell, aorta-gonad-mesonephros_AGM region derived, embryo E9.5	Mus musculus	NCBITAXON	http://purl.bioontology.org/ontology/NCBITAXON/10090	hematopoietic system	UBERON	UBERON:0002390				Sample collection	11948-126B4	FF:11948-126B4	SAMD00021214	total RNA	EFO	EFO:0004964	mouse	hematopoietic system
hematopoietic stem cell, aorta-gonad-mesonephros_AGM region derived, embryo E10.5	Mus musculus	NCBITAXON	http://purl.bioontology.org/ontology/NCBITAXON/10090	ventral wall of dorsal aorta	UBERON	UBERON:0018549				Sample collection	11949-126B5	FF:11949-126B5	SAMD00021215	total RNA	EFO	EFO:0004964	mouse	ventral wall of dorsal aorta
hematopoietic stem cell, placenta derived, embryo E10.5	Mus musculus	NCBITAXON	http://purl.bioontology.org/ontology/NCBITAXON/10090	placenta	UBERON	UBERON:0001987				Sample collection	11950-126B6	FF:11950-126B6	SAMD00021216	total RNA	EFO	EFO:0004964	mouse	placenta
hematopoietic stem cell,aorta-gonad-mesonephros_AGM region derived, embryo E11.5	Mus musculus	NCBITAXON	http://purl.bioontology.org/ontology/NCBITAXON/10090	ventral wall of dorsal aorta	UBERON	UBERON:0018549				Sample collection	11951-126B7	FF:11951-126B7	SAMD00021217	total RNA	EFO	EFO:0004964	mouse	ventral wall of dorsal aorta
hematopoietic stem cell, placenta derived, embryo E11.5	Mus musculus	NCBITAXON	http://purl.bioontology.org/ontology/NCBITAXON/10090	placenta	UBERON	UBERON:0001987				Sample collection	11952-126B8	FF:11952-126B8	SAMD00021218	total RNA	EFO	EFO:0004964	mouse	placenta
hematopoietic stem cell, fetal liver derived, embryo E12.5	Mus musculus	NCBITAXON	http://purl.bioontology.org/ontology/NCBITAXON/10090	liver	UBERON	UBERON:0002107				Sample collection	11953-126B9	FF:11953-126B9	SAMD00021219	total RNA	EFO	EFO:0004964	mouse	liver
hematopoietic stem cell, fetal liver derived, embryo E14.5	Mus musculus	NCBITAXON	http://purl.bioontology.org/ontology/NCBITAXON/10090	liver	UBERON	UBERON:0002107				Sample collection	11954-126C1	FF:11954-126C1	SAMD00021220	total RNA	EFO	EFO:0004964	mouse	liver
hematopoietic stem cell, fetal liver derived, embryo E19.5	Mus musculus	NCBITAXON	http://purl.bioontology.org/ontology/NCBITAXON/10090	liver	UBERON	UBERON:0002107				Sample collection	11955-126C2	FF:11955-126C2	SAMD00021221	total RNA	EFO	EFO:0004964	mouse	liver
hematopoietic stem cell, bone marrow derived, embryo E19.5	Mus musculus	NCBITAXON	http://purl.bioontology.org/ontology/NCBITAXON/10090	bone marrow	UBERON	UBERON:0002371				Sample collection	11956-126C3	FF:11956-126C3	SAMD00021222	total RNA	EFO	EFO:0004964	mouse	bone marrow
hematopoietic stem cell, bone marrow derived, newborn 2-3months	Mus musculus	NCBITAXON	http://purl.bioontology.org/ontology/NCBITAXON/10090	bone marrow	UBERON	UBERON:0002371				Sample collection	11957-126C4	FF:11957-126C4	SAMD00021223	total RNA	EFO	EFO:0004964	mouse	bone marrow
hematopoietic stem cell, bone marrow derived, adult 2years	Mus musculus	NCBITAXON	http://purl.bioontology.org/ontology/NCBITAXON/10090	bone marrow	UBERON	UBERON:0002371				Sample collection	11958-126C5	FF:11958-126C5	SAMD00021224	total RNA	EFO	EFO:0004964	mouse	bone marrow
Neurons - spiral ganglion, pool1	Mus musculus	NCBITAXON	http://purl.bioontology.org/ontology/NCBITAXON/10090	ganglion	UBERON	UBERON:0000045				Sample collection	11959-126C6	FF:11959-126C6	SAMD00021225	total RNA	EFO	EFO:0004964	mouse	ganglion
stem cell_cKitplus Sca1- lineage- KSL, biol_rep1	Mus musculus	NCBITAXON	http://purl.bioontology.org/ontology/NCBITAXON/10090	bone marrow	UBERON	UBERON:0002371	male	PATO	PATO:0000384	Sample collection	12121-128C6	FF:12121-128C6	SAMD00005414	total RNA	EFO	EFO:0004964	mouse	bone marrow		stem cell (cKit+ Sca1- lineage-)
common myeloid progenitor CMP, biol_rep1	Mus musculus	NCBITAXON	http://purl.bioontology.org/ontology/NCBITAXON/10090	bone marrow	UBERON	UBERON:0002371	male	PATO	PATO:0000384	Sample collection	12122-128C7	FF:12122-128C7	SAMD00005978	total RNA	EFO	EFO:0004964	mouse	bone marrow		common myeloid progenitor
granulocyte macrophage progenitor GMP, biol_rep1	Mus musculus	NCBITAXON	http://purl.bioontology.org/ontology/NCBITAXON/10090	bone marrow	UBERON	UBERON:0002371	male	PATO	PATO:0000384	Sample collection	12123-128C8	FF:12123-128C8	SAMD00005912	total RNA	EFO	EFO:0004964	mouse	bone marrow		granulocyte macrophage progenitor
stem cell_cKitplus Sca1- lineage- KSL, biol_rep2	Mus musculus	NCBITAXON	http://purl.bioontology.org/ontology/NCBITAXON/10090	bone marrow	UBERON	UBERON:0002371	male	PATO	PATO:0000384	Sample collection	12124-128C9	FF:12124-128C9	SAMD00005977	total RNA	EFO	EFO:0004964	mouse	bone marrow		stem cell (cKit+ Sca1- lineage-)
common myeloid progenitor CMP, biol_rep2	Mus musculus	NCBITAXON	http://purl.bioontology.org/ontology/NCBITAXON/10090	bone marrow	UBERON	UBERON:0002371	male	PATO	PATO:0000384	Sample collection	12125-128D1	FF:12125-128D1	SAMD00005084	total RNA	EFO	EFO:0004964	mouse	bone marrow		common myeloid progenitor
granulocyte macrophage progenitor GMP, biol_rep2	Mus musculus	NCBITAXON	http://purl.bioontology.org/ontology/NCBITAXON/10090	bone marrow	UBERON	UBERON:0002371	male	PATO	PATO:0000384	Sample collection	12126-128D2	FF:12126-128D2	SAMD00004987	total RNA	EFO	EFO:0004964	mouse	bone marrow		granulocyte macrophage progenitor
stem cell_cKitplus Sca1- lineage- KSL, biol_rep3	Mus musculus	NCBITAXON	http://purl.bioontology.org/ontology/NCBITAXON/10090	bone marrow	UBERON	UBERON:0002371	male	PATO	PATO:0000384	Sample collection	12127-128D3	FF:12127-128D3	SAMD00005934	total RNA	EFO	EFO:0004964	mouse	bone marrow		stem cell (cKit+ Sca1- lineage-)
common myeloid progenitor CMP, biol_rep3	Mus musculus	NCBITAXON	http://purl.bioontology.org/ontology/NCBITAXON/10090	bone marrow	UBERON	UBERON:0002371	male	PATO	PATO:0000384	Sample collection	12128-128D4	FF:12128-128D4	SAMD00004862	total RNA	EFO	EFO:0004964	mouse	bone marrow		common myeloid progenitor
granulocyte macrophage progenitor GMP, biol_rep3	Mus musculus	NCBITAXON	http://purl.bioontology.org/ontology/NCBITAXON/10090	bone marrow	UBERON	UBERON:0002371	male	PATO	PATO:0000384	Sample collection	12129-128D5	FF:12129-128D5	SAMD00005059	total RNA	EFO	EFO:0004964	mouse	bone marrow		granulocyte macrophage progenitor
cortex, adult	Mus musculus	NCBITAXON	http://purl.bioontology.org/ontology/NCBITAXON/10090	cortex	UBERON	UBERON:0001851	male	PATO	PATO:0000384	Sample collection	12-14D5	FF:12-14D5	SAMD00005968	total RNA	EFO	EFO:0004964	mouse	cortex	adult	CELL MIXTURE - tissue sample
Sox2plus Supporting cells - organ of corti, pool1	Mus musculus	NCBITAXON	http://purl.bioontology.org/ontology/NCBITAXON/10090	spiral organ of cochlea	UBERON	UBERON:0002227	mixed			Sample collection	12157-128G6	FF:12157-128G6	SAMD00005538	total RNA	EFO	EFO:0004964	mouse	organ of corti		SELECT CELL TYPE
Atohplus Inner ear hair cells - organ of corti, pool1	Mus musculus	NCBITAXON	http://purl.bioontology.org/ontology/NCBITAXON/10090	spiral organ of cochlea	UBERON	UBERON:0002227	mixed			Sample collection	12158-128G7	FF:12158-128G7	SAMD00005207	total RNA	EFO	EFO:0004964	mouse	organ of corti		hair cell, organ of corti, inner
MC1plusGr1plus myeloid-derived suppressor cells cancer, donor1_10,11,12 3LL	Mus musculus	NCBITAXON	http://purl.bioontology.org/ontology/NCBITAXON/10090	bone marrow	UBERON	UBERON:0002371				Sample collection	12159-128G8	FF:12159-128G8	SAMD00005037	total RNA	EFO	EFO:0004964	mouse	bone marrow		stem cell
MC1plusGr1plus myeloid-derived suppressor cells control, donor1_4,5,6PBS	Mus musculus	NCBITAXON	http://purl.bioontology.org/ontology/NCBITAXON/10090	bone marrow	UBERON	UBERON:0002371				Sample collection	12160-128G9	FF:12160-128G9	SAMD00006004	total RNA	EFO	EFO:0004964	mouse	bone marrow		stem cell
MC1plusGr1plus myeloid-derived suppressor cells cancer, donor2_0127 3LL	Mus musculus	NCBITAXON	http://purl.bioontology.org/ontology/NCBITAXON/10090	bone marrow	UBERON	UBERON:0002371				Sample collection	12161-128H1	FF:12161-128H1	SAMD00004935	total RNA	EFO	EFO:0004964	mouse	bone marrow		stem cell
MC1plusGr1plus myeloid-derived suppressor cells control, donor2_0127 PBS	Mus musculus	NCBITAXON	http://purl.bioontology.org/ontology/NCBITAXON/10090	bone marrow	UBERON	UBERON:0002371				Sample collection	12162-128H2	FF:12162-128H2	SAMD00004836	total RNA	EFO	EFO:0004964	mouse	bone marrow		stem cell
MC1plusGr1plus myeloid-derived suppressor cells cancer, donor3_0128 3LL	Mus musculus	NCBITAXON	http://purl.bioontology.org/ontology/NCBITAXON/10090	bone marrow	UBERON	UBERON:0002371				Sample collection	12163-128H3	FF:12163-128H3	SAMD00005808	total RNA	EFO	EFO:0004964	mouse	bone marrow		stem cell
MC1plusGr1plus myeloid-derived suppressor cells control, donor3_0128 PBS	Mus musculus	NCBITAXON	http://purl.bioontology.org/ontology/NCBITAXON/10090	bone marrow	UBERON	UBERON:0002371				Sample collection	12164-128H4	FF:12164-128H4	SAMD00005483	total RNA	EFO	EFO:0004964	mouse	bone marrow		stem cell
Inner ear stem cells, 1st generation stem cells, pool1	Mus musculus	NCBITAXON	http://purl.bioontology.org/ontology/NCBITAXON/10090	spiral organ of cochlea	UBERON	UBERON:0002227				Sample collection	12215-129E1	FF:12215-129E1	SAMD00021236	total RNA	EFO	EFO:0004964	mouse	organ of corti		hair cell, organ of corti, inner
Inner ear stem cells, 4th generation stem cells, pool1	Mus musculus	NCBITAXON	http://purl.bioontology.org/ontology/NCBITAXON/10090	spiral organ of cochlea	UBERON	UBERON:0002227				Sample collection	12216-129E2	FF:12216-129E2	SAMD00021237	total RNA	EFO	EFO:0004964	mouse	organ of corti		hair cell, organ of corti, inner
Inner ear stem cells, differentiation, day03, pool1	Mus musculus	NCBITAXON	http://purl.bioontology.org/ontology/NCBITAXON/10090	spiral organ of cochlea	UBERON	UBERON:0002227				Sample collection	12217-129E3	FF:12217-129E3	SAMD00021238	total RNA	EFO	EFO:0004964	mouse	organ of corti		hair cell, organ of corti, inner
Inner ear stem cells, differentiation, day10, pool1	Mus musculus	NCBITAXON	http://purl.bioontology.org/ontology/NCBITAXON/10090	spiral organ of cochlea	UBERON	UBERON:0002227				Sample collection	12218-129E4	FF:12218-129E4	SAMD00021239	total RNA	EFO	EFO:0004964	mouse	organ of corti		hair cell, organ of corti, inner
Lgr5 positive intestinal stem cells, pool1	Mus musculus	NCBITAXON	http://purl.bioontology.org/ontology/NCBITAXON/10090	small intestine	UBERON	UBERON:0002108	male	PATO	PATO:0000384	Sample collection	12228-129F5	FF:12228-129F5	SAMD00005052	total RNA	EFO	EFO:0004964	mouse	small intestine		stem cell
Lgr5 positive intestinal stem cells, pool2	Mus musculus	NCBITAXON	http://purl.bioontology.org/ontology/NCBITAXON/10090	small intestine	UBERON	UBERON:0002108	female	PATO	PATO:0000383	Sample collection	12229-129F6	FF:12229-129F6	SAMD00005032	total RNA	EFO	EFO:0004964	mouse	small intestine		stem cell
Lgr5 positive intestinal stem cells, pool3	Mus musculus	NCBITAXON	http://purl.bioontology.org/ontology/NCBITAXON/10090	small intestine	UBERON	UBERON:0002108	female	PATO	PATO:0000383	Sample collection	12230-129F7	FF:12230-129F7	SAMD00005546	total RNA	EFO	EFO:0004964	mouse	small intestine		stem cell
natural helper cells, IL2 treated, day15, biol_rep1	Mus musculus	NCBITAXON	http://purl.bioontology.org/ontology/NCBITAXON/10090							Sample collection	12247-129H6	FF:12247-129H6	SAMD00021240	total RNA	EFO	EFO:0004964	mouse	unclassifiable		natural helper cells
natural helper cells, IL2 treated, day15, biol_rep2	Mus musculus	NCBITAXON	http://purl.bioontology.org/ontology/NCBITAXON/10090							Sample collection	12248-129H7	FF:12248-129H7	SAMD00021241	total RNA	EFO	EFO:0004964	mouse	unclassifiable		natural helper cells
natural helper cells, IL2 treated, day15, biol_rep3	Mus musculus	NCBITAXON	http://purl.bioontology.org/ontology/NCBITAXON/10090							Sample collection	12249-129H8	FF:12249-129H8	SAMD00021242	total RNA	EFO	EFO:0004964	mouse	unclassifiable		natural helper cells
natural helper cells, IL33 treated, day02, biol_rep1	Mus musculus	NCBITAXON	http://purl.bioontology.org/ontology/NCBITAXON/10090							Sample collection	12250-129H9	FF:12250-129H9	SAMD00021243	total RNA	EFO	EFO:0004964	mouse	unclassifiable		natural helper cells
natural helper cells, IL33 treated, day02, biol_rep2	Mus musculus	NCBITAXON	http://purl.bioontology.org/ontology/NCBITAXON/10090							Sample collection	12251-129I1	FF:12251-129I1	SAMD00021244	total RNA	EFO	EFO:0004964	mouse	unclassifiable		natural helper cells
natural helper cells, IL33 treated, day02, biol_rep3	Mus musculus	NCBITAXON	http://purl.bioontology.org/ontology/NCBITAXON/10090							Sample collection	12252-129I2	FF:12252-129I2	SAMD00021245	total RNA	EFO	EFO:0004964	mouse	unclassifiable		natural helper cells
natural helper cells, IL33 treated, 01hr, biol_rep1	Mus musculus	NCBITAXON	http://purl.bioontology.org/ontology/NCBITAXON/10090							Sample collection	12253-129I3	FF:12253-129I3	SAMD00021246	total RNA	EFO	EFO:0004964	mouse	unclassifiable		natural helper cells
natural helper cells, IL33 treated, 01hr, biol_rep2	Mus musculus	NCBITAXON	http://purl.bioontology.org/ontology/NCBITAXON/10090							Sample collection	12254-129I4	FF:12254-129I4	SAMD00021247	total RNA	EFO	EFO:0004964	mouse	unclassifiable		natural helper cells
natural helper cells, IL33 treated, 01hr, biol_rep3	Mus musculus	NCBITAXON	http://purl.bioontology.org/ontology/NCBITAXON/10090							Sample collection	12255-129I5	FF:12255-129I5	SAMD00021248	total RNA	EFO	EFO:0004964	mouse	unclassifiable		natural helper cells
natural helper cells, naive, biol_rep1	Mus musculus	NCBITAXON	http://purl.bioontology.org/ontology/NCBITAXON/10090							Sample collection	12256-129I6	FF:12256-129I6	SAMD00021249	total RNA	EFO	EFO:0004964	mouse	unclassifiable		natural helper cells
natural helper cells, naive, biol_rep2	Mus musculus	NCBITAXON	http://purl.bioontology.org/ontology/NCBITAXON/10090							Sample collection	12257-129I7	FF:12257-129I7	SAMD00021250	total RNA	EFO	EFO:0004964	mouse	unclassifiable		natural helper cells
natural helper cells, naive, biol_rep3	Mus musculus	NCBITAXON	http://purl.bioontology.org/ontology/NCBITAXON/10090							Sample collection	12258-129I8	FF:12258-129I8	SAMD00021251	total RNA	EFO	EFO:0004964	mouse	unclassifiable		natural helper cells
ST2_Mesenchymal stem cells cells, differentiation to adipocytes, 00hr15min, biol_rep1_015mA1	Mus musculus	NCBITAXON	http://purl.bioontology.org/ontology/NCBITAXON/10090	bone marrow	UBERON	UBERON:0002371				Sample collection	12308-130F4	FF:12308-130F4	SAMD00021267	total RNA	EFO	EFO:0004964	mouse	bone marrow		mesenchymal stem cell
ST2_Mesenchymal stem cells cells, differentiation to adipocytes, 00hr30min, biol_rep1_030mA1	Mus musculus	NCBITAXON	http://purl.bioontology.org/ontology/NCBITAXON/10090	bone marrow	UBERON	UBERON:0002371				Sample collection	12309-130F5	FF:12309-130F5	SAMD00021268	total RNA	EFO	EFO:0004964	mouse	bone marrow		mesenchymal stem cell
ST2_Mesenchymal stem cells cells, differentiation to adipocytes, 01hr, biol_rep1_001hA1	Mus musculus	NCBITAXON	http://purl.bioontology.org/ontology/NCBITAXON/10090	bone marrow	UBERON	UBERON:0002371				Sample collection	12310-130F6	FF:12310-130F6	SAMD00021269	total RNA	EFO	EFO:0004964	mouse	bone marrow		mesenchymal stem cell
ST2_Mesenchymal stem cells cells, differentiation to adipocytes, 02hr, biol_rep1_002hA1	Mus musculus	NCBITAXON	http://purl.bioontology.org/ontology/NCBITAXON/10090	bone marrow	UBERON	UBERON:0002371				Sample collection	12311-130F7	FF:12311-130F7	SAMD00021270	total RNA	EFO	EFO:0004964	mouse	bone marrow		mesenchymal stem cell
ST2_Mesenchymal stem cells cells, differentiation to adipocytes, 03hr, biol_rep1_003hA1	Mus musculus	NCBITAXON	http://purl.bioontology.org/ontology/NCBITAXON/10090	bone marrow	UBERON	UBERON:0002371				Sample collection	12312-130F8	FF:12312-130F8	SAMD00021271	total RNA	EFO	EFO:0004964	mouse	bone marrow		mesenchymal stem cell
ST2_Mesenchymal stem cells cells, differentiation to adipocytes, 06hr, biol_rep1_006hA1	Mus musculus	NCBITAXON	http://purl.bioontology.org/ontology/NCBITAXON/10090	bone marrow	UBERON	UBERON:0002371				Sample collection	12313-130F9	FF:12313-130F9	SAMD00021272	total RNA	EFO	EFO:0004964	mouse	bone marrow		mesenchymal stem cell
ST2_Mesenchymal stem cells cells, differentiation to adipocytes, 12hr, biol_rep1_012hA1	Mus musculus	NCBITAXON	http://purl.bioontology.org/ontology/NCBITAXON/10090	bone marrow	UBERON	UBERON:0002371				Sample collection	12314-130G1	FF:12314-130G1	SAMD00021273	total RNA	EFO	EFO:0004964	mouse	bone marrow		mesenchymal stem cell
ST2_Mesenchymal stem cells cells, differentiation to adipocytes, 18hr, biol_rep1_018hA1	Mus musculus	NCBITAXON	http://purl.bioontology.org/ontology/NCBITAXON/10090	bone marrow	UBERON	UBERON:0002371				Sample collection	12315-130G2	FF:12315-130G2	SAMD00021274	total RNA	EFO	EFO:0004964	mouse	bone marrow		mesenchymal stem cell
ST2_Mesenchymal stem cells cells, differentiation to adipocytes, 24hr, biol_rep1_024hA1	Mus musculus	NCBITAXON	http://purl.bioontology.org/ontology/NCBITAXON/10090	bone marrow	UBERON	UBERON:0002371				Sample collection	12316-130G3	FF:12316-130G3	SAMD00021275	total RNA	EFO	EFO:0004964	mouse	bone marrow		mesenchymal stem cell
ST2_Mesenchymal stem cells cells, differentiation to adipocytes, 36hr, biol_rep1_036hA1	Mus musculus	NCBITAXON	http://purl.bioontology.org/ontology/NCBITAXON/10090	bone marrow	UBERON	UBERON:0002371				Sample collection	12317-130G4	FF:12317-130G4	SAMD00021276	total RNA	EFO	EFO:0004964	mouse	bone marrow		mesenchymal stem cell
ST2_Mesenchymal stem cells cells, differentiation to adipocytes, day02, biol_rep1_048hA1	Mus musculus	NCBITAXON	http://purl.bioontology.org/ontology/NCBITAXON/10090	bone marrow	UBERON	UBERON:0002371				Sample collection	12318-130G5	FF:12318-130G5	SAMD00021277	total RNA	EFO	EFO:0004964	mouse	bone marrow		mesenchymal stem cell
ST2_Mesenchymal stem cells cells, differentiation to adipocytes, day03, biol_rep1_072hA1	Mus musculus	NCBITAXON	http://purl.bioontology.org/ontology/NCBITAXON/10090	bone marrow	UBERON	UBERON:0002371				Sample collection	12319-130G6	FF:12319-130G6	SAMD00021278	total RNA	EFO	EFO:0004964	mouse	bone marrow		mesenchymal stem cell
ST2_Mesenchymal stem cells cells, differentiation to adipocytes, day04, biol_rep1_096hA1	Mus musculus	NCBITAXON	http://purl.bioontology.org/ontology/NCBITAXON/10090	bone marrow	UBERON	UBERON:0002371				Sample collection	12320-130G7	FF:12320-130G7	SAMD00021279	total RNA	EFO	EFO:0004964	mouse	bone marrow		mesenchymal stem cell
ST2_Mesenchymal stem cells cells, differentiation to adipocytes, day05, biol_rep1_120hA1	Mus musculus	NCBITAXON	http://purl.bioontology.org/ontology/NCBITAXON/10090	bone marrow	UBERON	UBERON:0002371				Sample collection	12321-130G8	FF:12321-130G8	SAMD00021280	total RNA	EFO	EFO:0004964	mouse	bone marrow		mesenchymal stem cell
ST2_Mesenchymal stem cells cells, differentiation to adipocytes, day06, biol_rep1_144hA1	Mus musculus	NCBITAXON	http://purl.bioontology.org/ontology/NCBITAXON/10090	bone marrow	UBERON	UBERON:0002371				Sample collection	12322-130G9	FF:12322-130G9	SAMD00021281	total RNA	EFO	EFO:0004964	mouse	bone marrow		mesenchymal stem cell
ST2_Mesenchymal stem cells cells, differentiation to osteocytes, 00hr15min, biol_rep1_015mB1	Mus musculus	NCBITAXON	http://purl.bioontology.org/ontology/NCBITAXON/10090	bone marrow	UBERON	UBERON:0002371				Sample collection	12323-130H1	FF:12323-130H1	SAMD00021282	total RNA	EFO	EFO:0004964	mouse	bone marrow		mesenchymal stem cell
ST2_Mesenchymal stem cells cells, differentiation to osteocytes, 00hr30min, biol_rep1_030mB1	Mus musculus	NCBITAXON	http://purl.bioontology.org/ontology/NCBITAXON/10090	bone marrow	UBERON	UBERON:0002371				Sample collection	12324-130H2	FF:12324-130H2	SAMD00021283	total RNA	EFO	EFO:0004964	mouse	bone marrow		mesenchymal stem cell
ST2_Mesenchymal stem cells cells, differentiation to osteocytes, 01hr, biol_rep1_001hB1	Mus musculus	NCBITAXON	http://purl.bioontology.org/ontology/NCBITAXON/10090	bone marrow	UBERON	UBERON:0002371				Sample collection	12325-130H3	FF:12325-130H3	SAMD00021284	total RNA	EFO	EFO:0004964	mouse	bone marrow		mesenchymal stem cell
ST2_Mesenchymal stem cells cells, differentiation to osteocytes, 02hr, biol_rep1_002hB1	Mus musculus	NCBITAXON	http://purl.bioontology.org/ontology/NCBITAXON/10090	bone marrow	UBERON	UBERON:0002371				Sample collection	12326-130H4	FF:12326-130H4	SAMD00021285	total RNA	EFO	EFO:0004964	mouse	bone marrow		mesenchymal stem cell
ST2_Mesenchymal stem cells cells, differentiation to osteocytes, 03hr, biol_rep1_003hB1	Mus musculus	NCBITAXON	http://purl.bioontology.org/ontology/NCBITAXON/10090	bone marrow	UBERON	UBERON:0002371				Sample collection	12327-130H5	FF:12327-130H5	SAMD00021286	total RNA	EFO	EFO:0004964	mouse	bone marrow		mesenchymal stem cell
ST2_Mesenchymal stem cells cells, differentiation to osteocytes, 06hr, biol_rep1_006hB1	Mus musculus	NCBITAXON	http://purl.bioontology.org/ontology/NCBITAXON/10090	bone marrow	UBERON	UBERON:0002371				Sample collection	12328-130H6	FF:12328-130H6	SAMD00021287	total RNA	EFO	EFO:0004964	mouse	bone marrow		mesenchymal stem cell
ST2_Mesenchymal stem cells cells, differentiation to osteocytes, 12hr, biol_rep1_012hB1	Mus musculus	NCBITAXON	http://purl.bioontology.org/ontology/NCBITAXON/10090	bone marrow	UBERON	UBERON:0002371				Sample collection	12329-130H7	FF:12329-130H7	SAMD00021288	total RNA	EFO	EFO:0004964	mouse	bone marrow		mesenchymal stem cell
ST2_Mesenchymal stem cells cells, differentiation to osteocytes, 18hr, biol_rep1_018hB1	Mus musculus	NCBITAXON	http://purl.bioontology.org/ontology/NCBITAXON/10090	bone marrow	UBERON	UBERON:0002371				Sample collection	12330-130H8	FF:12330-130H8	SAMD00021289	total RNA	EFO	EFO:0004964	mouse	bone marrow		mesenchymal stem cell
ST2_Mesenchymal stem cells cells, differentiation to osteocytes, 24hr, biol_rep1_024hB1	Mus musculus	NCBITAXON	http://purl.bioontology.org/ontology/NCBITAXON/10090	bone marrow	UBERON	UBERON:0002371				Sample collection	12331-130H9	FF:12331-130H9	SAMD00021290	total RNA	EFO	EFO:0004964	mouse	bone marrow		mesenchymal stem cell
ST2_Mesenchymal stem cells cells, differentiation to osteocytes, 36hr, biol_rep1_036hB1	Mus musculus	NCBITAXON	http://purl.bioontology.org/ontology/NCBITAXON/10090	bone marrow	UBERON	UBERON:0002371				Sample collection	12332-130I1	FF:12332-130I1	SAMD00021291	total RNA	EFO	EFO:0004964	mouse	bone marrow		mesenchymal stem cell
ST2_Mesenchymal stem cells cells, differentiation to osteocytes, day02, biol_rep1_048hB1	Mus musculus	NCBITAXON	http://purl.bioontology.org/ontology/NCBITAXON/10090	bone marrow	UBERON	UBERON:0002371				Sample collection	12333-130I2	FF:12333-130I2	SAMD00021292	total RNA	EFO	EFO:0004964	mouse	bone marrow		mesenchymal stem cell
ST2_Mesenchymal stem cells cells, differentiation to osteocytes, day03, biol_rep1_072hB1	Mus musculus	NCBITAXON	http://purl.bioontology.org/ontology/NCBITAXON/10090	bone marrow	UBERON	UBERON:0002371				Sample collection	12334-130I3	FF:12334-130I3	SAMD00021293	total RNA	EFO	EFO:0004964	mouse	bone marrow		mesenchymal stem cell
ST2_Mesenchymal stem cells cells, differentiation to osteocytes, day04, biol_rep1_096hB1	Mus musculus	NCBITAXON	http://purl.bioontology.org/ontology/NCBITAXON/10090	bone marrow	UBERON	UBERON:0002371				Sample collection	12335-130I4	FF:12335-130I4	SAMD00021294	total RNA	EFO	EFO:0004964	mouse	bone marrow		mesenchymal stem cell
ST2_Mesenchymal stem cells cells, differentiation to osteocytes, day05, biol_rep1_120hB1	Mus musculus	NCBITAXON	http://purl.bioontology.org/ontology/NCBITAXON/10090	bone marrow	UBERON	UBERON:0002371				Sample collection	12336-130I5	FF:12336-130I5	SAMD00021295	total RNA	EFO	EFO:0004964	mouse	bone marrow		mesenchymal stem cell
ST2_Mesenchymal stem cells cells, differentiation to osteocytes, day06, biol_rep1_144hB1	Mus musculus	NCBITAXON	http://purl.bioontology.org/ontology/NCBITAXON/10090	bone marrow	UBERON	UBERON:0002371				Sample collection	12337-130I6	FF:12337-130I6	SAMD00021296	total RNA	EFO	EFO:0004964	mouse	bone marrow		mesenchymal stem cell
ST2_Mesenchymal stem cells cells, medium change_without induction, 00hr, biol_rep1_000hC4	Mus musculus	NCBITAXON	http://purl.bioontology.org/ontology/NCBITAXON/10090	bone marrow	UBERON	UBERON:0002371				Sample collection	12338-130I7	FF:12338-130I7	SAMD00005927	total RNA	EFO	EFO:0004964	mouse	bone marrow		mesenchymal stem cell
ST2_Mesenchymal stem cells cells, medium change_without induction, day06, biol_rep1_144hC1	Mus musculus	NCBITAXON	http://purl.bioontology.org/ontology/NCBITAXON/10090	bone marrow	UBERON	UBERON:0002371				Sample collection	12347-131A7	FF:12347-131A7	SAMD00021297	total RNA	EFO	EFO:0004964	mouse	bone marrow		mesenchymal stem cell
ST2_Mesenchymal stem cells cells, differentiation to adipocytes, 00hr15min, biol_rep2_015mA2	Mus musculus	NCBITAXON	http://purl.bioontology.org/ontology/NCBITAXON/10090	bone marrow	UBERON	UBERON:0002371				Sample collection	12430-132A9	FF:12430-132A9	SAMD00021313	total RNA	EFO	EFO:0004964	mouse	bone marrow		mesenchymal stem cell
ST2_Mesenchymal stem cells cells, differentiation to adipocytes, 00hr30min, biol_rep2_030mA2	Mus musculus	NCBITAXON	http://purl.bioontology.org/ontology/NCBITAXON/10090	bone marrow	UBERON	UBERON:0002371				Sample collection	12431-132B1	FF:12431-132B1	SAMD00021314	total RNA	EFO	EFO:0004964	mouse	bone marrow		mesenchymal stem cell
ST2_Mesenchymal stem cells cells, differentiation to adipocytes, 01hr, biol_rep2_001hA2	Mus musculus	NCBITAXON	http://purl.bioontology.org/ontology/NCBITAXON/10090	bone marrow	UBERON	UBERON:0002371				Sample collection	12432-132B2	FF:12432-132B2	SAMD00021315	total RNA	EFO	EFO:0004964	mouse	bone marrow		mesenchymal stem cell
ST2_Mesenchymal stem cells cells, differentiation to adipocytes, 02hr, biol_rep2_002hA2	Mus musculus	NCBITAXON	http://purl.bioontology.org/ontology/NCBITAXON/10090	bone marrow	UBERON	UBERON:0002371				Sample collection	12433-132B3	FF:12433-132B3	SAMD00021316	total RNA	EFO	EFO:0004964	mouse	bone marrow		mesenchymal stem cell
ST2_Mesenchymal stem cells cells, differentiation to adipocytes, 03hr, biol_rep2_003hA2	Mus musculus	NCBITAXON	http://purl.bioontology.org/ontology/NCBITAXON/10090	bone marrow	UBERON	UBERON:0002371				Sample collection	12434-132B4	FF:12434-132B4	SAMD00021317	total RNA	EFO	EFO:0004964	mouse	bone marrow		mesenchymal stem cell
ST2_Mesenchymal stem cells cells, differentiation to adipocytes, 06hr, biol_rep2_006hA2	Mus musculus	NCBITAXON	http://purl.bioontology.org/ontology/NCBITAXON/10090	bone marrow	UBERON	UBERON:0002371				Sample collection	12435-132B5	FF:12435-132B5	SAMD00021318	total RNA	EFO	EFO:0004964	mouse	bone marrow		mesenchymal stem cell
ST2_Mesenchymal stem cells cells, differentiation to adipocytes, 12hr, biol_rep2_012hA2	Mus musculus	NCBITAXON	http://purl.bioontology.org/ontology/NCBITAXON/10090	bone marrow	UBERON	UBERON:0002371				Sample collection	12436-132B6	FF:12436-132B6	SAMD00021319	total RNA	EFO	EFO:0004964	mouse	bone marrow		mesenchymal stem cell
ST2_Mesenchymal stem cells cells, differentiation to adipocytes, 18hr, biol_rep2_018hA2	Mus musculus	NCBITAXON	http://purl.bioontology.org/ontology/NCBITAXON/10090	bone marrow	UBERON	UBERON:0002371				Sample collection	12437-132B7	FF:12437-132B7	SAMD00021320	total RNA	EFO	EFO:0004964	mouse	bone marrow		mesenchymal stem cell
ST2_Mesenchymal stem cells cells, differentiation to adipocytes, 24hr, biol_rep2_024hA2	Mus musculus	NCBITAXON	http://purl.bioontology.org/ontology/NCBITAXON/10090	bone marrow	UBERON	UBERON:0002371				Sample collection	12438-132B8	FF:12438-132B8	SAMD00021321	total RNA	EFO	EFO:0004964	mouse	bone marrow		mesenchymal stem cell
ST2_Mesenchymal stem cells cells, differentiation to adipocytes, 36hr, biol_rep2_036hA2	Mus musculus	NCBITAXON	http://purl.bioontology.org/ontology/NCBITAXON/10090	bone marrow	UBERON	UBERON:0002371				Sample collection	12439-132B9	FF:12439-132B9	SAMD00021322	total RNA	EFO	EFO:0004964	mouse	bone marrow		mesenchymal stem cell
ST2_Mesenchymal stem cells cells, differentiation to adipocytes, day02, biol_rep2_048hA2	Mus musculus	NCBITAXON	http://purl.bioontology.org/ontology/NCBITAXON/10090	bone marrow	UBERON	UBERON:0002371				Sample collection	12440-132C1	FF:12440-132C1	SAMD00021323	total RNA	EFO	EFO:0004964	mouse	bone marrow		mesenchymal stem cell
ST2_Mesenchymal stem cells cells, differentiation to adipocytes, day03, biol_rep2_072hA2	Mus musculus	NCBITAXON	http://purl.bioontology.org/ontology/NCBITAXON/10090	bone marrow	UBERON	UBERON:0002371				Sample collection	12441-132C2	FF:12441-132C2	SAMD00021324	total RNA	EFO	EFO:0004964	mouse	bone marrow		mesenchymal stem cell
ST2_Mesenchymal stem cells cells, differentiation to adipocytes, day04, biol_rep2_096hA2	Mus musculus	NCBITAXON	http://purl.bioontology.org/ontology/NCBITAXON/10090	bone marrow	UBERON	UBERON:0002371				Sample collection	12442-132C3	FF:12442-132C3	SAMD00021325	total RNA	EFO	EFO:0004964	mouse	bone marrow		mesenchymal stem cell
ST2_Mesenchymal stem cells cells, differentiation to adipocytes, day05, biol_rep2_120hA2	Mus musculus	NCBITAXON	http://purl.bioontology.org/ontology/NCBITAXON/10090	bone marrow	UBERON	UBERON:0002371				Sample collection	12443-132C4	FF:12443-132C4	SAMD00021326	total RNA	EFO	EFO:0004964	mouse	bone marrow		mesenchymal stem cell
ST2_Mesenchymal stem cells cells, differentiation to adipocytes, day06, biol_rep2_144hA2	Mus musculus	NCBITAXON	http://purl.bioontology.org/ontology/NCBITAXON/10090	bone marrow	UBERON	UBERON:0002371				Sample collection	12444-132C5	FF:12444-132C5	SAMD00021327	total RNA	EFO	EFO:0004964	mouse	bone marrow		mesenchymal stem cell
ST2_Mesenchymal stem cells cells, differentiation to osteocytes, 00hr15min, biol_rep2_015mB2	Mus musculus	NCBITAXON	http://purl.bioontology.org/ontology/NCBITAXON/10090	bone marrow	UBERON	UBERON:0002371				Sample collection	12445-132C6	FF:12445-132C6	SAMD00021328	total RNA	EFO	EFO:0004964	mouse	bone marrow		mesenchymal stem cell
ST2_Mesenchymal stem cells cells, differentiation to osteocytes, 00hr30min, biol_rep2_030mB2	Mus musculus	NCBITAXON	http://purl.bioontology.org/ontology/NCBITAXON/10090	bone marrow	UBERON	UBERON:0002371				Sample collection	12446-132C7	FF:12446-132C7	SAMD00021329	total RNA	EFO	EFO:0004964	mouse	bone marrow		mesenchymal stem cell
ST2_Mesenchymal stem cells cells, differentiation to osteocytes, 01hr, biol_rep2_001hB2	Mus musculus	NCBITAXON	http://purl.bioontology.org/ontology/NCBITAXON/10090	bone marrow	UBERON	UBERON:0002371				Sample collection	12447-132C8	FF:12447-132C8	SAMD00021330	total RNA	EFO	EFO:0004964	mouse	bone marrow		mesenchymal stem cell
ST2_Mesenchymal stem cells cells, differentiation to osteocytes, 02hr, biol_rep2_002hB2	Mus musculus	NCBITAXON	http://purl.bioontology.org/ontology/NCBITAXON/10090	bone marrow	UBERON	UBERON:0002371				Sample collection	12448-132C9	FF:12448-132C9	SAMD00021331	total RNA	EFO	EFO:0004964	mouse	bone marrow		mesenchymal stem cell
ST2_Mesenchymal stem cells cells, differentiation to osteocytes, 03hr, biol_rep2_003hB2	Mus musculus	NCBITAXON	http://purl.bioontology.org/ontology/NCBITAXON/10090	bone marrow	UBERON	UBERON:0002371				Sample collection	12449-132D1	FF:12449-132D1	SAMD00021332	total RNA	EFO	EFO:0004964	mouse	bone marrow		mesenchymal stem cell
ST2_Mesenchymal stem cells cells, differentiation to osteocytes, 06hr, biol_rep2_006hB2	Mus musculus	NCBITAXON	http://purl.bioontology.org/ontology/NCBITAXON/10090	bone marrow	UBERON	UBERON:0002371				Sample collection	12450-132D2	FF:12450-132D2	SAMD00021333	total RNA	EFO	EFO:0004964	mouse	bone marrow		mesenchymal stem cell
ST2_Mesenchymal stem cells cells, differentiation to osteocytes, 12hr, biol_rep2_012hB2	Mus musculus	NCBITAXON	http://purl.bioontology.org/ontology/NCBITAXON/10090	bone marrow	UBERON	UBERON:0002371				Sample collection	12451-132D3	FF:12451-132D3	SAMD00021334	total RNA	EFO	EFO:0004964	mouse	bone marrow		mesenchymal stem cell
ST2_Mesenchymal stem cells cells, differentiation to osteocytes, 18hr, biol_rep2_018hB2	Mus musculus	NCBITAXON	http://purl.bioontology.org/ontology/NCBITAXON/10090	bone marrow	UBERON	UBERON:0002371				Sample collection	12452-132D4	FF:12452-132D4	SAMD00021335	total RNA	EFO	EFO:0004964	mouse	bone marrow		mesenchymal stem cell
ST2_Mesenchymal stem cells cells, differentiation to osteocytes, 24hr, biol_rep2_024hB2	Mus musculus	NCBITAXON	http://purl.bioontology.org/ontology/NCBITAXON/10090	bone marrow	UBERON	UBERON:0002371				Sample collection	12453-132D5	FF:12453-132D5	SAMD00021336	total RNA	EFO	EFO:0004964	mouse	bone marrow		mesenchymal stem cell
ST2_Mesenchymal stem cells cells, differentiation to osteocytes, 36hr, biol_rep2_036hB2	Mus musculus	NCBITAXON	http://purl.bioontology.org/ontology/NCBITAXON/10090	bone marrow	UBERON	UBERON:0002371				Sample collection	12454-132D6	FF:12454-132D6	SAMD00021337	total RNA	EFO	EFO:0004964	mouse	bone marrow		mesenchymal stem cell
ST2_Mesenchymal stem cells cells, differentiation to osteocytes, day02, biol_rep2_048hB2	Mus musculus	NCBITAXON	http://purl.bioontology.org/ontology/NCBITAXON/10090	bone marrow	UBERON	UBERON:0002371				Sample collection	12455-132D7	FF:12455-132D7	SAMD00021338	total RNA	EFO	EFO:0004964	mouse	bone marrow		mesenchymal stem cell
ST2_Mesenchymal stem cells cells, differentiation to osteocytes, day03, biol_rep2_072hB2	Mus musculus	NCBITAXON	http://purl.bioontology.org/ontology/NCBITAXON/10090	bone marrow	UBERON	UBERON:0002371				Sample collection	12456-132D8	FF:12456-132D8	SAMD00021339	total RNA	EFO	EFO:0004964	mouse	bone marrow		mesenchymal stem cell
ST2_Mesenchymal stem cells cells, differentiation to osteocytes, day04, biol_rep2_096hB2	Mus musculus	NCBITAXON	http://purl.bioontology.org/ontology/NCBITAXON/10090	bone marrow	UBERON	UBERON:0002371				Sample collection	12457-132D9	FF:12457-132D9	SAMD00021340	total RNA	EFO	EFO:0004964	mouse	bone marrow		mesenchymal stem cell
ST2_Mesenchymal stem cells cells, differentiation to osteocytes, day05, biol_rep2_120hB2	Mus musculus	NCBITAXON	http://purl.bioontology.org/ontology/NCBITAXON/10090	bone marrow	UBERON	UBERON:0002371				Sample collection	12458-132E1	FF:12458-132E1	SAMD00021341	total RNA	EFO	EFO:0004964	mouse	bone marrow		mesenchymal stem cell
ST2_Mesenchymal stem cells cells, differentiation to osteocytes, day06, biol_rep2_144hB2	Mus musculus	NCBITAXON	http://purl.bioontology.org/ontology/NCBITAXON/10090	bone marrow	UBERON	UBERON:0002371				Sample collection	12459-132E2	FF:12459-132E2	SAMD00021342	total RNA	EFO	EFO:0004964	mouse	bone marrow		mesenchymal stem cell
ST2_Mesenchymal stem cells cells, medium change_without induction, 00hr, biol_rep2_000hC5	Mus musculus	NCBITAXON	http://purl.bioontology.org/ontology/NCBITAXON/10090	bone marrow	UBERON	UBERON:0002371				Sample collection	12460-132E3	FF:12460-132E3	SAMD00005712	total RNA	EFO	EFO:0004964	mouse	bone marrow		mesenchymal stem cell
ST2_Mesenchymal stem cells cells, medium change_without induction, day06, biol_rep2_144hC2	Mus musculus	NCBITAXON	http://purl.bioontology.org/ontology/NCBITAXON/10090	bone marrow	UBERON	UBERON:0002371				Sample collection	12469-132F3	FF:12469-132F3	SAMD00021343	total RNA	EFO	EFO:0004964	mouse	bone marrow		mesenchymal stem cell
intestine, embryo E12	Mus musculus	NCBITAXON	http://purl.bioontology.org/ontology/NCBITAXON/10090	intestine	UBERON	UBERON:0000160	mixed			Sample collection	1251-16I5	FF:1251-16I5	SAMD00004885	total RNA	EFO	EFO:0004964	mouse	intestine	12 days embryo	CELL MIXTURE - tissue sample
stomach, embryo E15	Mus musculus	NCBITAXON	http://purl.bioontology.org/ontology/NCBITAXON/10090	stomach	UBERON	UBERON:0000945	mixed			Sample collection	1252-16G8	FF:1252-16G8	SAMD00004695	total RNA	EFO	EFO:0004964	mouse	stomach	15 days embryo	CELL MIXTURE - tissue sample
adrenal gland, embryo E16	Mus musculus	NCBITAXON	http://purl.bioontology.org/ontology/NCBITAXON/10090	adrenal gland	UBERON	UBERON:0002369	mixed			Sample collection	1254-43D6	FF:1254-43D6	SAMD00005675	total RNA	EFO	EFO:0004964	mouse	adrenal gland	16 days embryo	CELL MIXTURE - tissue sample
ST2_Mesenchymal stem cells cells, differentiation to adipocytes, 00hr15min, biol_rep3_015mA3	Mus musculus	NCBITAXON	http://purl.bioontology.org/ontology/NCBITAXON/10090	bone marrow	UBERON	UBERON:0002371				Sample collection	12552-133F5	FF:12552-133F5	SAMD00021359	total RNA	EFO	EFO:0004964	mouse	bone marrow		mesenchymal stem cell
ST2_Mesenchymal stem cells cells, differentiation to adipocytes, 00hr30min, biol_rep3_030mA3	Mus musculus	NCBITAXON	http://purl.bioontology.org/ontology/NCBITAXON/10090	bone marrow	UBERON	UBERON:0002371				Sample collection	12553-133F6	FF:12553-133F6	SAMD00021360	total RNA	EFO	EFO:0004964	mouse	bone marrow		mesenchymal stem cell
ST2_Mesenchymal stem cells cells, differentiation to adipocytes, 01hr, biol_rep3_001hA3	Mus musculus	NCBITAXON	http://purl.bioontology.org/ontology/NCBITAXON/10090	bone marrow	UBERON	UBERON:0002371				Sample collection	12554-133F7	FF:12554-133F7	SAMD00021361	total RNA	EFO	EFO:0004964	mouse	bone marrow		mesenchymal stem cell
ST2_Mesenchymal stem cells cells, differentiation to adipocytes, 02hr, biol_rep3_002hA3	Mus musculus	NCBITAXON	http://purl.bioontology.org/ontology/NCBITAXON/10090	bone marrow	UBERON	UBERON:0002371				Sample collection	12555-133F8	FF:12555-133F8	SAMD00021362	total RNA	EFO	EFO:0004964	mouse	bone marrow		mesenchymal stem cell
ST2_Mesenchymal stem cells cells, differentiation to adipocytes, 03hr, biol_rep3_003hA3	Mus musculus	NCBITAXON	http://purl.bioontology.org/ontology/NCBITAXON/10090	bone marrow	UBERON	UBERON:0002371				Sample collection	12556-133F9	FF:12556-133F9	SAMD00021363	total RNA	EFO	EFO:0004964	mouse	bone marrow		mesenchymal stem cell
ST2_Mesenchymal stem cells cells, differentiation to adipocytes, 06hr, biol_rep3_006hA3	Mus musculus	NCBITAXON	http://purl.bioontology.org/ontology/NCBITAXON/10090	bone marrow	UBERON	UBERON:0002371				Sample collection	12557-133G1	FF:12557-133G1	SAMD00021364	total RNA	EFO	EFO:0004964	mouse	bone marrow		mesenchymal stem cell
ST2_Mesenchymal stem cells cells, differentiation to adipocytes, 12hr, biol_rep3_012hA3	Mus musculus	NCBITAXON	http://purl.bioontology.org/ontology/NCBITAXON/10090	bone marrow	UBERON	UBERON:0002371				Sample collection	12558-133G2	FF:12558-133G2	SAMD00021365	total RNA	EFO	EFO:0004964	mouse	bone marrow		mesenchymal stem cell
ST2_Mesenchymal stem cells cells, differentiation to adipocytes, 18hr, biol_rep3_018hA3	Mus musculus	NCBITAXON	http://purl.bioontology.org/ontology/NCBITAXON/10090	bone marrow	UBERON	UBERON:0002371				Sample collection	12559-133G3	FF:12559-133G3	SAMD00021366	total RNA	EFO	EFO:0004964	mouse	bone marrow		mesenchymal stem cell
ST2_Mesenchymal stem cells cells, differentiation to adipocytes, 24hr, biol_rep3_024hA3	Mus musculus	NCBITAXON	http://purl.bioontology.org/ontology/NCBITAXON/10090	bone marrow	UBERON	UBERON:0002371				Sample collection	12560-133G4	FF:12560-133G4	SAMD00021367	total RNA	EFO	EFO:0004964	mouse	bone marrow		mesenchymal stem cell
ST2_Mesenchymal stem cells cells, differentiation to adipocytes, 36hr, biol_rep3_036hA3	Mus musculus	NCBITAXON	http://purl.bioontology.org/ontology/NCBITAXON/10090	bone marrow	UBERON	UBERON:0002371				Sample collection	12561-133G5	FF:12561-133G5	SAMD00021368	total RNA	EFO	EFO:0004964	mouse	bone marrow		mesenchymal stem cell
ST2_Mesenchymal stem cells cells, differentiation to adipocytes, day02, biol_rep3_048hA3	Mus musculus	NCBITAXON	http://purl.bioontology.org/ontology/NCBITAXON/10090	bone marrow	UBERON	UBERON:0002371				Sample collection	12562-133G6	FF:12562-133G6	SAMD00021369	total RNA	EFO	EFO:0004964	mouse	bone marrow		mesenchymal stem cell
ST2_Mesenchymal stem cells cells, differentiation to adipocytes, day03, biol_rep3_072hA3	Mus musculus	NCBITAXON	http://purl.bioontology.org/ontology/NCBITAXON/10090	bone marrow	UBERON	UBERON:0002371				Sample collection	12563-133G7	FF:12563-133G7	SAMD00021370	total RNA	EFO	EFO:0004964	mouse	bone marrow		mesenchymal stem cell
ST2_Mesenchymal stem cells cells, differentiation to adipocytes, day04, biol_rep3_096hA3	Mus musculus	NCBITAXON	http://purl.bioontology.org/ontology/NCBITAXON/10090	bone marrow	UBERON	UBERON:0002371				Sample collection	12564-133G8	FF:12564-133G8	SAMD00021371	total RNA	EFO	EFO:0004964	mouse	bone marrow		mesenchymal stem cell
ST2_Mesenchymal stem cells cells, differentiation to adipocytes, day05, biol_rep3_120hA3	Mus musculus	NCBITAXON	http://purl.bioontology.org/ontology/NCBITAXON/10090	bone marrow	UBERON	UBERON:0002371				Sample collection	12565-133G9	FF:12565-133G9	SAMD00021372	total RNA	EFO	EFO:0004964	mouse	bone marrow		mesenchymal stem cell
ST2_Mesenchymal stem cells cells, differentiation to adipocytes, day06, biol_rep3_144hA3	Mus musculus	NCBITAXON	http://purl.bioontology.org/ontology/NCBITAXON/10090	bone marrow	UBERON	UBERON:0002371				Sample collection	12566-133H1	FF:12566-133H1	SAMD00021373	total RNA	EFO	EFO:0004964	mouse	bone marrow		mesenchymal stem cell
ST2_Mesenchymal stem cells cells, differentiation to osteocytes, 00hr15min, biol_rep3_015mB3	Mus musculus	NCBITAXON	http://purl.bioontology.org/ontology/NCBITAXON/10090	bone marrow	UBERON	UBERON:0002371				Sample collection	12567-133H2	FF:12567-133H2	SAMD00021374	total RNA	EFO	EFO:0004964	mouse	bone marrow		mesenchymal stem cell
ST2_Mesenchymal stem cells cells, differentiation to osteocytes, 00hr30min, biol_rep3_030mB3	Mus musculus	NCBITAXON	http://purl.bioontology.org/ontology/NCBITAXON/10090	bone marrow	UBERON	UBERON:0002371				Sample collection	12568-133H3	FF:12568-133H3	SAMD00021375	total RNA	EFO	EFO:0004964	mouse	bone marrow		mesenchymal stem cell
ST2_Mesenchymal stem cells cells, differentiation to osteocytes, 01hr, biol_rep3_001hB3	Mus musculus	NCBITAXON	http://purl.bioontology.org/ontology/NCBITAXON/10090	bone marrow	UBERON	UBERON:0002371				Sample collection	12569-133H4	FF:12569-133H4	SAMD00021376	total RNA	EFO	EFO:0004964	mouse	bone marrow		mesenchymal stem cell
ST2_Mesenchymal stem cells cells, differentiation to osteocytes, 02hr, biol_rep3_002hB3	Mus musculus	NCBITAXON	http://purl.bioontology.org/ontology/NCBITAXON/10090	bone marrow	UBERON	UBERON:0002371				Sample collection	12570-133H5	FF:12570-133H5	SAMD00021377	total RNA	EFO	EFO:0004964	mouse	bone marrow		mesenchymal stem cell
ST2_Mesenchymal stem cells cells, differentiation to osteocytes, 03hr, biol_rep3_003hB3	Mus musculus	NCBITAXON	http://purl.bioontology.org/ontology/NCBITAXON/10090	bone marrow	UBERON	UBERON:0002371				Sample collection	12571-133H6	FF:12571-133H6	SAMD00021378	total RNA	EFO	EFO:0004964	mouse	bone marrow		mesenchymal stem cell
ST2_Mesenchymal stem cells cells, differentiation to osteocytes, 06hr, biol_rep3_006hB3	Mus musculus	NCBITAXON	http://purl.bioontology.org/ontology/NCBITAXON/10090	bone marrow	UBERON	UBERON:0002371				Sample collection	12572-133H7	FF:12572-133H7	SAMD00021379	total RNA	EFO	EFO:0004964	mouse	bone marrow		mesenchymal stem cell
ST2_Mesenchymal stem cells cells, differentiation to osteocytes, 12hr, biol_rep3_012hB3	Mus musculus	NCBITAXON	http://purl.bioontology.org/ontology/NCBITAXON/10090	bone marrow	UBERON	UBERON:0002371				Sample collection	12573-133H8	FF:12573-133H8	SAMD00021380	total RNA	EFO	EFO:0004964	mouse	bone marrow		mesenchymal stem cell
ST2_Mesenchymal stem cells cells, differentiation to osteocytes, 18hr, biol_rep3_018hB3	Mus musculus	NCBITAXON	http://purl.bioontology.org/ontology/NCBITAXON/10090	bone marrow	UBERON	UBERON:0002371				Sample collection	12574-133H9	FF:12574-133H9	SAMD00021381	total RNA	EFO	EFO:0004964	mouse	bone marrow		mesenchymal stem cell
ST2_Mesenchymal stem cells cells, differentiation to osteocytes, 24hr, biol_rep3_024hB3	Mus musculus	NCBITAXON	http://purl.bioontology.org/ontology/NCBITAXON/10090	bone marrow	UBERON	UBERON:0002371				Sample collection	12575-133I1	FF:12575-133I1	SAMD00021382	total RNA	EFO	EFO:0004964	mouse	bone marrow		mesenchymal stem cell
ST2_Mesenchymal stem cells cells, differentiation to osteocytes, 36hr, biol_rep3_036hB3	Mus musculus	NCBITAXON	http://purl.bioontology.org/ontology/NCBITAXON/10090	bone marrow	UBERON	UBERON:0002371				Sample collection	12576-133I2	FF:12576-133I2	SAMD00021383	total RNA	EFO	EFO:0004964	mouse	bone marrow		mesenchymal stem cell
ST2_Mesenchymal stem cells cells, differentiation to osteocytes, day02, biol_rep3_048hB3	Mus musculus	NCBITAXON	http://purl.bioontology.org/ontology/NCBITAXON/10090	bone marrow	UBERON	UBERON:0002371				Sample collection	12577-133I3	FF:12577-133I3	SAMD00021384	total RNA	EFO	EFO:0004964	mouse	bone marrow		mesenchymal stem cell
ST2_Mesenchymal stem cells cells, differentiation to osteocytes, day03, biol_rep3_072hB3	Mus musculus	NCBITAXON	http://purl.bioontology.org/ontology/NCBITAXON/10090	bone marrow	UBERON	UBERON:0002371				Sample collection	12578-133I4	FF:12578-133I4	SAMD00021385	total RNA	EFO	EFO:0004964	mouse	bone marrow		mesenchymal stem cell
ST2_Mesenchymal stem cells cells, differentiation to osteocytes, day04, biol_rep3_096hB3	Mus musculus	NCBITAXON	http://purl.bioontology.org/ontology/NCBITAXON/10090	bone marrow	UBERON	UBERON:0002371				Sample collection	12579-133I5	FF:12579-133I5	SAMD00021386	total RNA	EFO	EFO:0004964	mouse	bone marrow		mesenchymal stem cell
ST2_Mesenchymal stem cells cells, differentiation to osteocytes, day05, biol_rep3_120hB3	Mus musculus	NCBITAXON	http://purl.bioontology.org/ontology/NCBITAXON/10090	bone marrow	UBERON	UBERON:0002371				Sample collection	12580-133I6	FF:12580-133I6	SAMD00021387	total RNA	EFO	EFO:0004964	mouse	bone marrow		mesenchymal stem cell
ST2_Mesenchymal stem cells cells, differentiation to osteocytes, day06, biol_rep3_144hB3	Mus musculus	NCBITAXON	http://purl.bioontology.org/ontology/NCBITAXON/10090	bone marrow	UBERON	UBERON:0002371				Sample collection	12581-133I7	FF:12581-133I7	SAMD00021388	total RNA	EFO	EFO:0004964	mouse	bone marrow		mesenchymal stem cell
ST2_Mesenchymal stem cells cells, medium change_without induction, 00hr, biol_rep3_000hC6	Mus musculus	NCBITAXON	http://purl.bioontology.org/ontology/NCBITAXON/10090	bone marrow	UBERON	UBERON:0002371				Sample collection	12582-133I8	FF:12582-133I8	SAMD00005351	total RNA	EFO	EFO:0004964	mouse	bone marrow		mesenchymal stem cell
ST2_Mesenchymal stem cells cells, medium change_without induction, day06, biol_rep3_144hC3	Mus musculus	NCBITAXON	http://purl.bioontology.org/ontology/NCBITAXON/10090	bone marrow	UBERON	UBERON:0002371				Sample collection	12591-134A8	FF:12591-134A8	SAMD00021389	total RNA	EFO	EFO:0004964	mouse	bone marrow		mesenchymal stem cell
eyeball, embryo E17	Mus musculus	NCBITAXON	http://purl.bioontology.org/ontology/NCBITAXON/10090	eyeball of camera-type eye	UBERON	UBERON:0010230	mixed			Sample collection	1261-18D4	FF:1261-18D4	SAMD00005445	total RNA	EFO	EFO:0004964	mouse	eyeball	17 days embryo	CELL MIXTURE - tissue sample
adrenal gland, embryo E18	Mus musculus	NCBITAXON	http://purl.bioontology.org/ontology/NCBITAXON/10090	adrenal gland	UBERON	UBERON:0002369	mixed			Sample collection	1262-18F5	FF:1262-18F5	SAMD00005611	total RNA	EFO	EFO:0004964	mouse	adrenal gland	18 days embryo	CELL MIXTURE - tissue sample
adrenal gland, embryo E17	Mus musculus	NCBITAXON	http://purl.bioontology.org/ontology/NCBITAXON/10090	adrenal gland	UBERON	UBERON:0002369	mixed			Sample collection	1263-45I1	FF:1263-45I1	SAMD00004758	total RNA	EFO	EFO:0004964	mouse	adrenal gland	17 days embryo	CELL MIXTURE - tissue sample
pituitary gland, embryo E17	Mus musculus	NCBITAXON	http://purl.bioontology.org/ontology/NCBITAXON/10090	pituitary gland	UBERON	UBERON:0000007	mixed			Sample collection	1265-44F5	FF:1265-44F5	SAMD00005078	total RNA	EFO	EFO:0004964	mouse	pituitary gland	17 days embryo	CELL MIXTURE - tissue sample
spleen, embryo E18	Mus musculus	NCBITAXON	http://purl.bioontology.org/ontology/NCBITAXON/10090	spleen	UBERON	UBERON:0002106	mixed			Sample collection	1271-21F2	FF:1271-21F2	SAMD00004920	total RNA	EFO	EFO:0004964	mouse	spleen	18 days embryo	CELL MIXTURE - tissue sample
thymus, embryo E18	Mus musculus	NCBITAXON	http://purl.bioontology.org/ontology/NCBITAXON/10090	thymus	UBERON	UBERON:0002370	mixed			Sample collection	1273-19G4	FF:1273-19G4	SAMD00004709	total RNA	EFO	EFO:0004964	mouse	thymus	18 days embryo	CELL MIXTURE - tissue sample
heart, embryo E18	Mus musculus	NCBITAXON	http://purl.bioontology.org/ontology/NCBITAXON/10090	heart	UBERON	UBERON:0000948	mixed			Sample collection	1283-20G3	FF:1283-20G3	SAMD00004713	total RNA	EFO	EFO:0004964	mouse	heart	18 days embryo	CELL MIXTURE - tissue sample
stomach, embryo E18	Mus musculus	NCBITAXON	http://purl.bioontology.org/ontology/NCBITAXON/10090	stomach	UBERON	UBERON:0000945	mixed			Sample collection	1286-20C6	FF:1286-20C6	SAMD00005926	total RNA	EFO	EFO:0004964	mouse	stomach	18 days embryo	CELL MIXTURE - tissue sample
lung, embryo E18	Mus musculus	NCBITAXON	http://purl.bioontology.org/ontology/NCBITAXON/10090	lung	UBERON	UBERON:0002048	mixed			Sample collection	1287-20I6	FF:1287-20I6	SAMD00005648	total RNA	EFO	EFO:0004964	mouse	lung	18 days embryo	CELL MIXTURE - tissue sample
kidney, embryo E18	Mus musculus	NCBITAXON	http://purl.bioontology.org/ontology/NCBITAXON/10090	kidney	UBERON	UBERON:0002113	mixed			Sample collection	1288-20C7	FF:1288-20C7	SAMD00005277	total RNA	EFO	EFO:0004964	mouse	kidney	18 days embryo	CELL MIXTURE - tissue sample
intestine, embryo E18	Mus musculus	NCBITAXON	http://purl.bioontology.org/ontology/NCBITAXON/10090	intestine	UBERON	UBERON:0000160	mixed			Sample collection	1289-20F7	FF:1289-20F7	SAMD00005646	total RNA	EFO	EFO:0004964	mouse	intestine	18 days embryo	CELL MIXTURE - tissue sample
TSt-4/DLL1 feeder cells, biol_rep1	Mus musculus	NCBITAXON	http://purl.bioontology.org/ontology/NCBITAXON/10090							Sample collection	12971-138H1	FF:12971-138H1	SAMD00005333	total RNA	EFO	EFO:0004964	mouse			unclassifiable
EBF KO HPCs induced to T cell, 00hr00min, biol_rep1	Mus musculus	NCBITAXON	http://purl.bioontology.org/ontology/NCBITAXON/10090							Sample collection	12972-138H2	FF:12972-138H2	SAMD00005018	total RNA	EFO	EFO:0004964	mouse			unclassifiable
EBF KO HPCs induced to T cell, 00hr30min, biol_rep1	Mus musculus	NCBITAXON	http://purl.bioontology.org/ontology/NCBITAXON/10090							Sample collection	12973-138H3	FF:12973-138H3	SAMD00021618	total RNA	EFO	EFO:0004964	mouse			unclassifiable
EBF KO HPCs induced to T cell, 01hr, biol_rep1	Mus musculus	NCBITAXON	http://purl.bioontology.org/ontology/NCBITAXON/10090							Sample collection	12974-138H4	FF:12974-138H4	SAMD00021619	total RNA	EFO	EFO:0004964	mouse			unclassifiable
EBF KO HPCs induced to T cell, 02hr, biol_rep1	Mus musculus	NCBITAXON	http://purl.bioontology.org/ontology/NCBITAXON/10090							Sample collection	12975-138H5	FF:12975-138H5	SAMD00021620	total RNA	EFO	EFO:0004964	mouse			unclassifiable
EBF KO HPCs induced to T cell, 04hr, biol_rep1	Mus musculus	NCBITAXON	http://purl.bioontology.org/ontology/NCBITAXON/10090							Sample collection	12976-138H6	FF:12976-138H6	SAMD00021621	total RNA	EFO	EFO:0004964	mouse			unclassifiable
EBF KO HPCs induced to T cell, 06hr, biol_rep1	Mus musculus	NCBITAXON	http://purl.bioontology.org/ontology/NCBITAXON/10090							Sample collection	12977-138H7	FF:12977-138H7	SAMD00021622	total RNA	EFO	EFO:0004964	mouse			unclassifiable
EBF KO HPCs induced to T cell, 08hr, biol_rep1	Mus musculus	NCBITAXON	http://purl.bioontology.org/ontology/NCBITAXON/10090							Sample collection	12978-138H8	FF:12978-138H8	SAMD00021623	total RNA	EFO	EFO:0004964	mouse			unclassifiable
EBF KO HPCs induced to T cell, 10hr, biol_rep1	Mus musculus	NCBITAXON	http://purl.bioontology.org/ontology/NCBITAXON/10090							Sample collection	12979-138H9	FF:12979-138H9	SAMD00021624	total RNA	EFO	EFO:0004964	mouse			unclassifiable
EBF KO HPCs induced to T cell, 12hr, biol_rep1	Mus musculus	NCBITAXON	http://purl.bioontology.org/ontology/NCBITAXON/10090							Sample collection	12980-138I1	FF:12980-138I1	SAMD00021625	total RNA	EFO	EFO:0004964	mouse			unclassifiable
EBF KO HPCs induced to T cell, 24hr, biol_rep1	Mus musculus	NCBITAXON	http://purl.bioontology.org/ontology/NCBITAXON/10090							Sample collection	12981-138I2	FF:12981-138I2	SAMD00021626	total RNA	EFO	EFO:0004964	mouse			unclassifiable
EBF KO HPCs induced to T cell, day02, biol_rep1	Mus musculus	NCBITAXON	http://purl.bioontology.org/ontology/NCBITAXON/10090							Sample collection	12982-138I3	FF:12982-138I3	SAMD00021627	total RNA	EFO	EFO:0004964	mouse			unclassifiable
EBF KO HPCs induced to T cell, day03, biol_rep1	Mus musculus	NCBITAXON	http://purl.bioontology.org/ontology/NCBITAXON/10090							Sample collection	12983-138I4	FF:12983-138I4	SAMD00021628	total RNA	EFO	EFO:0004964	mouse			unclassifiable
EBF KO HPCs induced to T cell, day04, biol_rep1	Mus musculus	NCBITAXON	http://purl.bioontology.org/ontology/NCBITAXON/10090							Sample collection	12984-138I5	FF:12984-138I5	SAMD00021629	total RNA	EFO	EFO:0004964	mouse			unclassifiable
EBF KO HPCs induced to T cell, day05, biol_rep1	Mus musculus	NCBITAXON	http://purl.bioontology.org/ontology/NCBITAXON/10090							Sample collection	12985-138I6	FF:12985-138I6	SAMD00021630	total RNA	EFO	EFO:0004964	mouse			unclassifiable
EBF KO HPCs induced to T cell, day06, biol_rep1	Mus musculus	NCBITAXON	http://purl.bioontology.org/ontology/NCBITAXON/10090							Sample collection	12986-138I7	FF:12986-138I7	SAMD00021631	total RNA	EFO	EFO:0004964	mouse			unclassifiable
TSt-4/DLL1 feeder cells, biol_rep2	Mus musculus	NCBITAXON	http://purl.bioontology.org/ontology/NCBITAXON/10090							Sample collection	12987-138I8	FF:12987-138I8	SAMD00005409	total RNA	EFO	EFO:0004964	mouse			unclassifiable
EBF KO HPCs induced to T cell, 00hr00min, biol_rep2	Mus musculus	NCBITAXON	http://purl.bioontology.org/ontology/NCBITAXON/10090							Sample collection	12988-138I9	FF:12988-138I9	SAMD00005159	total RNA	EFO	EFO:0004964	mouse			unclassifiable
EBF KO HPCs induced to T cell, 00hr30min, biol_rep2	Mus musculus	NCBITAXON	http://purl.bioontology.org/ontology/NCBITAXON/10090							Sample collection	12989-139A1	FF:12989-139A1	SAMD00021632	total RNA	EFO	EFO:0004964	mouse			unclassifiable
EBF KO HPCs induced to T cell, 01hr, biol_rep2	Mus musculus	NCBITAXON	http://purl.bioontology.org/ontology/NCBITAXON/10090							Sample collection	12990-139A2	FF:12990-139A2	SAMD00021633	total RNA	EFO	EFO:0004964	mouse			unclassifiable
EBF KO HPCs induced to T cell, 02hr, biol_rep2	Mus musculus	NCBITAXON	http://purl.bioontology.org/ontology/NCBITAXON/10090							Sample collection	12991-139A3	FF:12991-139A3	SAMD00021634	total RNA	EFO	EFO:0004964	mouse			unclassifiable
EBF KO HPCs induced to T cell, 04hr, biol_rep2	Mus musculus	NCBITAXON	http://purl.bioontology.org/ontology/NCBITAXON/10090							Sample collection	12992-139A4	FF:12992-139A4	SAMD00021635	total RNA	EFO	EFO:0004964	mouse			unclassifiable
ovary, neonate N00	Mus musculus	NCBITAXON	http://purl.bioontology.org/ontology/NCBITAXON/10090	female gonad	UBERON	UBERON:0000992	female	PATO	PATO:0000383	Sample collection	1299-22I4	FF:1299-22I4	SAMD00005795	total RNA	EFO	EFO:0004964	mouse	ovary	0 day neonate	CELL MIXTURE - tissue sample
EBF KO HPCs induced to T cell, 06hr, biol_rep2	Mus musculus	NCBITAXON	http://purl.bioontology.org/ontology/NCBITAXON/10090							Sample collection	12993-139A5	FF:12993-139A5	SAMD00021636	total RNA	EFO	EFO:0004964	mouse			unclassifiable
EBF KO HPCs induced to T cell, 08hr, biol_rep2	Mus musculus	NCBITAXON	http://purl.bioontology.org/ontology/NCBITAXON/10090							Sample collection	12994-139A6	FF:12994-139A6	SAMD00021637	total RNA	EFO	EFO:0004964	mouse			unclassifiable
EBF KO HPCs induced to T cell, 10hr, biol_rep2	Mus musculus	NCBITAXON	http://purl.bioontology.org/ontology/NCBITAXON/10090							Sample collection	12995-139A7	FF:12995-139A7	SAMD00021638	total RNA	EFO	EFO:0004964	mouse			unclassifiable
EBF KO HPCs induced to T cell, 12hr, biol_rep2	Mus musculus	NCBITAXON	http://purl.bioontology.org/ontology/NCBITAXON/10090							Sample collection	12996-139A8	FF:12996-139A8	SAMD00021639	total RNA	EFO	EFO:0004964	mouse			unclassifiable
EBF KO HPCs induced to T cell, 24hr, biol_rep2	Mus musculus	NCBITAXON	http://purl.bioontology.org/ontology/NCBITAXON/10090							Sample collection	12997-139A9	FF:12997-139A9	SAMD00021640	total RNA	EFO	EFO:0004964	mouse			unclassifiable
EBF KO HPCs induced to T cell, day02, biol_rep2	Mus musculus	NCBITAXON	http://purl.bioontology.org/ontology/NCBITAXON/10090							Sample collection	12998-139B1	FF:12998-139B1	SAMD00021641	total RNA	EFO	EFO:0004964	mouse			unclassifiable
EBF KO HPCs induced to T cell, day03, biol_rep2	Mus musculus	NCBITAXON	http://purl.bioontology.org/ontology/NCBITAXON/10090							Sample collection	12999-139B2	FF:12999-139B2	SAMD00021642	total RNA	EFO	EFO:0004964	mouse			unclassifiable
EBF KO HPCs induced to T cell, day04, biol_rep2	Mus musculus	NCBITAXON	http://purl.bioontology.org/ontology/NCBITAXON/10090							Sample collection	13000-139B3	FF:13000-139B3	SAMD00021643	total RNA	EFO	EFO:0004964	mouse			unclassifiable
EBF KO HPCs induced to T cell, day05, biol_rep2	Mus musculus	NCBITAXON	http://purl.bioontology.org/ontology/NCBITAXON/10090							Sample collection	13001-139B4	FF:13001-139B4	SAMD00021644	total RNA	EFO	EFO:0004964	mouse			unclassifiable
EBF KO HPCs induced to T cell, day06, biol_rep2	Mus musculus	NCBITAXON	http://purl.bioontology.org/ontology/NCBITAXON/10090							Sample collection	13002-139B5	FF:13002-139B5	SAMD00021645	total RNA	EFO	EFO:0004964	mouse			unclassifiable
testis, neonate N00	Mus musculus	NCBITAXON	http://purl.bioontology.org/ontology/NCBITAXON/10090	testis	UBERON	UBERON:0000473	male	PATO	PATO:0000384	Sample collection	1300-22B7	FF:1300-22B7	SAMD00005755	total RNA	EFO	EFO:0004964	mouse	testis	0 day neonate	CELL MIXTURE - tissue sample
TSt-4/DLL1 feeder cells, biol_rep3	Mus musculus	NCBITAXON	http://purl.bioontology.org/ontology/NCBITAXON/10090							Sample collection	13003-139B6	FF:13003-139B6	SAMD00005644	total RNA	EFO	EFO:0004964	mouse			unclassifiable
EBF KO HPCs induced to T cell, 00hr00min, biol_rep3	Mus musculus	NCBITAXON	http://purl.bioontology.org/ontology/NCBITAXON/10090							Sample collection	13004-139B7	FF:13004-139B7	SAMD00005381	total RNA	EFO	EFO:0004964	mouse			unclassifiable
EBF KO HPCs induced to T cell, 00hr30min, biol_rep3	Mus musculus	NCBITAXON	http://purl.bioontology.org/ontology/NCBITAXON/10090							Sample collection	13005-139B8	FF:13005-139B8	SAMD00021646	total RNA	EFO	EFO:0004964	mouse			unclassifiable
EBF KO HPCs induced to T cell, 02hr, biol_rep3	Mus musculus	NCBITAXON	http://purl.bioontology.org/ontology/NCBITAXON/10090							Sample collection	13006-139B9	FF:13006-139B9	SAMD00021647	total RNA	EFO	EFO:0004964	mouse			unclassifiable
EBF KO HPCs induced to T cell, 02hr, biol_rep3	Mus musculus	NCBITAXON	http://purl.bioontology.org/ontology/NCBITAXON/10090							Sample collection	13007-139C1	FF:13007-139C1	SAMD00021648	total RNA	EFO	EFO:0004964	mouse			unclassifiable
EBF KO HPCs induced to T cell, 04hr, biol_rep3	Mus musculus	NCBITAXON	http://purl.bioontology.org/ontology/NCBITAXON/10090							Sample collection	13008-139C2	FF:13008-139C2	SAMD00021649	total RNA	EFO	EFO:0004964	mouse			unclassifiable
EBF KO HPCs induced to T cell, 06hr, biol_rep3	Mus musculus	NCBITAXON	http://purl.bioontology.org/ontology/NCBITAXON/10090							Sample collection	13009-139C3	FF:13009-139C3	SAMD00021650	total RNA	EFO	EFO:0004964	mouse			unclassifiable
EBF KO HPCs induced to T cell, 08hr, biol_rep3	Mus musculus	NCBITAXON	http://purl.bioontology.org/ontology/NCBITAXON/10090							Sample collection	13010-139C4	FF:13010-139C4	SAMD00021651	total RNA	EFO	EFO:0004964	mouse			unclassifiable
EBF KO HPCs induced to T cell, 10hr, biol_rep3	Mus musculus	NCBITAXON	http://purl.bioontology.org/ontology/NCBITAXON/10090							Sample collection	13011-139C5	FF:13011-139C5	SAMD00021652	total RNA	EFO	EFO:0004964	mouse			unclassifiable
EBF KO HPCs induced to T cell, 12hr, biol_rep3	Mus musculus	NCBITAXON	http://purl.bioontology.org/ontology/NCBITAXON/10090							Sample collection	13012-139C6	FF:13012-139C6	SAMD00021653	total RNA	EFO	EFO:0004964	mouse			unclassifiable
EBF KO HPCs induced to T cell, 24hr, biol_rep3	Mus musculus	NCBITAXON	http://purl.bioontology.org/ontology/NCBITAXON/10090							Sample collection	13013-139C7	FF:13013-139C7	SAMD00021654	total RNA	EFO	EFO:0004964	mouse			unclassifiable
EBF KO HPCs induced to T cell, day02, biol_rep3	Mus musculus	NCBITAXON	http://purl.bioontology.org/ontology/NCBITAXON/10090							Sample collection	13014-139C8	FF:13014-139C8	SAMD00021655	total RNA	EFO	EFO:0004964	mouse			unclassifiable
EBF KO HPCs induced to T cell, day03, biol_rep3	Mus musculus	NCBITAXON	http://purl.bioontology.org/ontology/NCBITAXON/10090							Sample collection	13015-139C9	FF:13015-139C9	SAMD00021656	total RNA	EFO	EFO:0004964	mouse			unclassifiable
EBF KO HPCs induced to T cell, day04, biol_rep3	Mus musculus	NCBITAXON	http://purl.bioontology.org/ontology/NCBITAXON/10090							Sample collection	13016-139D1	FF:13016-139D1	SAMD00021657	total RNA	EFO	EFO:0004964	mouse			unclassifiable
EBF KO HPCs induced to T cell, day05, biol_rep3	Mus musculus	NCBITAXON	http://purl.bioontology.org/ontology/NCBITAXON/10090							Sample collection	13017-139D2	FF:13017-139D2	SAMD00021658	total RNA	EFO	EFO:0004964	mouse			unclassifiable
EBF KO HPCs induced to T cell, day06, biol_rep3	Mus musculus	NCBITAXON	http://purl.bioontology.org/ontology/NCBITAXON/10090							Sample collection	13018-139D3	FF:13018-139D3	SAMD00021659	total RNA	EFO	EFO:0004964	mouse			unclassifiable
J2E erythroblastic leukemia response to erythropoietin, 00hr00min, biol_rep1	Mus musculus	NCBITAXON	http://purl.bioontology.org/ontology/NCBITAXON/10090	blood	UBERON	UBERON:0000178				Sample collection	13063-139I3	FF:13063-139I3	SAMD00005952	total RNA	EFO	EFO:0004964	mouse	blood		erythroblast
J2E erythroblastic leukemia response to erythropoietin, 00hr15min, biol_rep1	Mus musculus	NCBITAXON	http://purl.bioontology.org/ontology/NCBITAXON/10090	blood	UBERON	UBERON:0000178				Sample collection	13064-139I4	FF:13064-139I4	SAMD00021703	total RNA	EFO	EFO:0004964	mouse	blood		erythroblast
J2E erythroblastic leukemia response to erythropoietin, 00hr30min, biol_rep1	Mus musculus	NCBITAXON	http://purl.bioontology.org/ontology/NCBITAXON/10090	blood	UBERON	UBERON:0000178				Sample collection	13065-139I5	FF:13065-139I5	SAMD00021704	total RNA	EFO	EFO:0004964	mouse	blood		erythroblast
J2E erythroblastic leukemia response to erythropoietin, 00hr45min, biol_rep1	Mus musculus	NCBITAXON	http://purl.bioontology.org/ontology/NCBITAXON/10090	blood	UBERON	UBERON:0000178				Sample collection	13066-139I6	FF:13066-139I6	SAMD00021705	total RNA	EFO	EFO:0004964	mouse	blood		erythroblast
J2E erythroblastic leukemia response to erythropoietin, 01hr00min, biol_rep1	Mus musculus	NCBITAXON	http://purl.bioontology.org/ontology/NCBITAXON/10090	blood	UBERON	UBERON:0000178				Sample collection	13067-139I7	FF:13067-139I7	SAMD00021706	total RNA	EFO	EFO:0004964	mouse	blood		erythroblast
J2E erythroblastic leukemia response to erythropoietin, 01hr20min, biol_rep1	Mus musculus	NCBITAXON	http://purl.bioontology.org/ontology/NCBITAXON/10090	blood	UBERON	UBERON:0000178				Sample collection	13068-139I8	FF:13068-139I8	SAMD00021707	total RNA	EFO	EFO:0004964	mouse	blood		erythroblast
J2E erythroblastic leukemia response to erythropoietin, 01hr40min, biol_rep1	Mus musculus	NCBITAXON	http://purl.bioontology.org/ontology/NCBITAXON/10090	blood	UBERON	UBERON:0000178				Sample collection	13069-139I9	FF:13069-139I9	SAMD00021708	total RNA	EFO	EFO:0004964	mouse	blood		erythroblast
J2E erythroblastic leukemia response to erythropoietin, 02hr00min, biol_rep1	Mus musculus	NCBITAXON	http://purl.bioontology.org/ontology/NCBITAXON/10090	blood	UBERON	UBERON:0000178				Sample collection	13070-140A1	FF:13070-140A1	SAMD00021709	total RNA	EFO	EFO:0004964	mouse	blood		erythroblast
J2E erythroblastic leukemia response to erythropoietin, 02hr30min, biol_rep1	Mus musculus	NCBITAXON	http://purl.bioontology.org/ontology/NCBITAXON/10090	blood	UBERON	UBERON:0000178				Sample collection	13071-140A2	FF:13071-140A2	SAMD00021710	total RNA	EFO	EFO:0004964	mouse	blood		erythroblast
J2E erythroblastic leukemia response to erythropoietin, 03hr00min, biol_rep1	Mus musculus	NCBITAXON	http://purl.bioontology.org/ontology/NCBITAXON/10090	blood	UBERON	UBERON:0000178				Sample collection	13072-140A3	FF:13072-140A3	SAMD00021711	total RNA	EFO	EFO:0004964	mouse	blood		erythroblast
J2E erythroblastic leukemia response to erythropoietin, 03hr30min, biol_rep1	Mus musculus	NCBITAXON	http://purl.bioontology.org/ontology/NCBITAXON/10090	blood	UBERON	UBERON:0000178				Sample collection	13073-140A4	FF:13073-140A4	SAMD00021712	total RNA	EFO	EFO:0004964	mouse	blood		erythroblast
J2E erythroblastic leukemia response to erythropoietin, 04hr, biol_rep1	Mus musculus	NCBITAXON	http://purl.bioontology.org/ontology/NCBITAXON/10090	blood	UBERON	UBERON:0000178				Sample collection	13074-140A5	FF:13074-140A5	SAMD00021713	total RNA	EFO	EFO:0004964	mouse	blood		erythroblast
J2E erythroblastic leukemia response to erythropoietin, 06hr, biol_rep1	Mus musculus	NCBITAXON	http://purl.bioontology.org/ontology/NCBITAXON/10090	blood	UBERON	UBERON:0000178				Sample collection	13075-140A6	FF:13075-140A6	SAMD00021714	total RNA	EFO	EFO:0004964	mouse	blood		erythroblast
J2E erythroblastic leukemia response to erythropoietin, 12hr, biol_rep1	Mus musculus	NCBITAXON	http://purl.bioontology.org/ontology/NCBITAXON/10090	blood	UBERON	UBERON:0000178				Sample collection	13076-140A7	FF:13076-140A7	SAMD00021715	total RNA	EFO	EFO:0004964	mouse	blood		erythroblast
J2E erythroblastic leukemia response to erythropoietin, 24hr, biol_rep1	Mus musculus	NCBITAXON	http://purl.bioontology.org/ontology/NCBITAXON/10090	blood	UBERON	UBERON:0000178				Sample collection	13077-140A8	FF:13077-140A8	SAMD00021716	total RNA	EFO	EFO:0004964	mouse	blood		erythroblast
J2E erythroblastic leukemia response to erythropoietin, 48hr, biol_rep1	Mus musculus	NCBITAXON	http://purl.bioontology.org/ontology/NCBITAXON/10090	blood	UBERON	UBERON:0000178				Sample collection	13078-140A9	FF:13078-140A9	SAMD00021717	total RNA	EFO	EFO:0004964	mouse	blood		erythroblast
pituitary gland, neonate N00	Mus musculus	NCBITAXON	http://purl.bioontology.org/ontology/NCBITAXON/10090	pituitary gland	UBERON	UBERON:0000007	mixed			Sample collection	1308-22E9	FF:1308-22E9	SAMD00004923	total RNA	EFO	EFO:0004964	mouse	pituitary gland	0 day neonate	CELL MIXTURE - tissue sample
epididymis and seminiferous tubule, neonate N00	Mus musculus	NCBITAXON	http://purl.bioontology.org/ontology/NCBITAXON/10090				male	PATO	PATO:0000384	Sample collection	1310-23B1	FF:1310-23B1	SAMD00004895	total RNA	EFO	EFO:0004964	mouse	epididymis and seminiferous tubule	0 day neonate	CELL MIXTURE - tissue sample
adrenal gland, neonate N00	Mus musculus	NCBITAXON	http://purl.bioontology.org/ontology/NCBITAXON/10090	adrenal gland	UBERON	UBERON:0002369	mixed			Sample collection	1311-23C1	FF:1311-23C1	SAMD00005683	total RNA	EFO	EFO:0004964	mouse	adrenal gland	0 day neonate	CELL MIXTURE - tissue sample
J2E erythroblastic leukemia response to erythropoietin, 00hr00min, biol_rep2	Mus musculus	NCBITAXON	http://purl.bioontology.org/ontology/NCBITAXON/10090	blood	UBERON	UBERON:0000178				Sample collection	13129-140G6	FF:13129-140G6	SAMD00005969	total RNA	EFO	EFO:0004964	mouse	blood		erythroblast
J2E erythroblastic leukemia response to erythropoietin, 00hr15min, biol_rep2	Mus musculus	NCBITAXON	http://purl.bioontology.org/ontology/NCBITAXON/10090	blood	UBERON	UBERON:0000178				Sample collection	13130-140G7	FF:13130-140G7	SAMD00021766	total RNA	EFO	EFO:0004964	mouse	blood		erythroblast
J2E erythroblastic leukemia response to erythropoietin, 00hr30min, biol_rep2	Mus musculus	NCBITAXON	http://purl.bioontology.org/ontology/NCBITAXON/10090	blood	UBERON	UBERON:0000178				Sample collection	13131-140G8	FF:13131-140G8	SAMD00021767	total RNA	EFO	EFO:0004964	mouse	blood		erythroblast
J2E erythroblastic leukemia response to erythropoietin, 00hr45min, biol_rep2	Mus musculus	NCBITAXON	http://purl.bioontology.org/ontology/NCBITAXON/10090	blood	UBERON	UBERON:0000178				Sample collection	13132-140G9	FF:13132-140G9	SAMD00021768	total RNA	EFO	EFO:0004964	mouse	blood		erythroblast
J2E erythroblastic leukemia response to erythropoietin, 01hr00min, biol_rep2	Mus musculus	NCBITAXON	http://purl.bioontology.org/ontology/NCBITAXON/10090	blood	UBERON	UBERON:0000178				Sample collection	13133-140H1	FF:13133-140H1	SAMD00021769	total RNA	EFO	EFO:0004964	mouse	blood		erythroblast
J2E erythroblastic leukemia response to erythropoietin, 01hr20min, biol_rep2	Mus musculus	NCBITAXON	http://purl.bioontology.org/ontology/NCBITAXON/10090	blood	UBERON	UBERON:0000178				Sample collection	13134-140H2	FF:13134-140H2	SAMD00021770	total RNA	EFO	EFO:0004964	mouse	blood		erythroblast
J2E erythroblastic leukemia response to erythropoietin, 01hr40min, biol_rep2	Mus musculus	NCBITAXON	http://purl.bioontology.org/ontology/NCBITAXON/10090	blood	UBERON	UBERON:0000178				Sample collection	13135-140H3	FF:13135-140H3	SAMD00021771	total RNA	EFO	EFO:0004964	mouse	blood		erythroblast
J2E erythroblastic leukemia response to erythropoietin, 02hr00min, biol_rep2	Mus musculus	NCBITAXON	http://purl.bioontology.org/ontology/NCBITAXON/10090	blood	UBERON	UBERON:0000178				Sample collection	13136-140H4	FF:13136-140H4	SAMD00021772	total RNA	EFO	EFO:0004964	mouse	blood		erythroblast
J2E erythroblastic leukemia response to erythropoietin, 02hr30min, biol_rep2	Mus musculus	NCBITAXON	http://purl.bioontology.org/ontology/NCBITAXON/10090	blood	UBERON	UBERON:0000178				Sample collection	13137-140H5	FF:13137-140H5	SAMD00021773	total RNA	EFO	EFO:0004964	mouse	blood		erythroblast
J2E erythroblastic leukemia response to erythropoietin, 03hr00min, biol_rep2	Mus musculus	NCBITAXON	http://purl.bioontology.org/ontology/NCBITAXON/10090	blood	UBERON	UBERON:0000178				Sample collection	13138-140H6	FF:13138-140H6	SAMD00021774	total RNA	EFO	EFO:0004964	mouse	blood		erythroblast
J2E erythroblastic leukemia response to erythropoietin, 03hr30min, biol_rep2	Mus musculus	NCBITAXON	http://purl.bioontology.org/ontology/NCBITAXON/10090	blood	UBERON	UBERON:0000178				Sample collection	13139-140H7	FF:13139-140H7	SAMD00021775	total RNA	EFO	EFO:0004964	mouse	blood		erythroblast
J2E erythroblastic leukemia response to erythropoietin, 04hr, biol_rep2	Mus musculus	NCBITAXON	http://purl.bioontology.org/ontology/NCBITAXON/10090	blood	UBERON	UBERON:0000178				Sample collection	13140-140H8	FF:13140-140H8	SAMD00021776	total RNA	EFO	EFO:0004964	mouse	blood		erythroblast
J2E erythroblastic leukemia response to erythropoietin, 06hr, biol_rep2	Mus musculus	NCBITAXON	http://purl.bioontology.org/ontology/NCBITAXON/10090	blood	UBERON	UBERON:0000178				Sample collection	13141-140H9	FF:13141-140H9	SAMD00021777	total RNA	EFO	EFO:0004964	mouse	blood		erythroblast
J2E erythroblastic leukemia response to erythropoietin, 12hr, biol_rep2	Mus musculus	NCBITAXON	http://purl.bioontology.org/ontology/NCBITAXON/10090	blood	UBERON	UBERON:0000178				Sample collection	13142-140I1	FF:13142-140I1	SAMD00021778	total RNA	EFO	EFO:0004964	mouse	blood		erythroblast
J2E erythroblastic leukemia response to erythropoietin, 24hr, biol_rep2	Mus musculus	NCBITAXON	http://purl.bioontology.org/ontology/NCBITAXON/10090	blood	UBERON	UBERON:0000178				Sample collection	13143-140I2	FF:13143-140I2	SAMD00021779	total RNA	EFO	EFO:0004964	mouse	blood		erythroblast
J2E erythroblastic leukemia response to erythropoietin, 48hr, biol_rep2	Mus musculus	NCBITAXON	http://purl.bioontology.org/ontology/NCBITAXON/10090	blood	UBERON	UBERON:0000178				Sample collection	13144-140I3	FF:13144-140I3	SAMD00021780	total RNA	EFO	EFO:0004964	mouse	blood		erythroblast
hippocampus, adult	Mus musculus	NCBITAXON	http://purl.bioontology.org/ontology/NCBITAXON/10090	hippocampal formation	UBERON	UBERON:0002421	male	PATO	PATO:0000384	Sample collection	13-16E8	FF:13-16E8	SAMD00005812	total RNA	EFO	EFO:0004964	mouse	hippocampus	adult	CELL MIXTURE - tissue sample
J2E erythroblastic leukemia response to erythropoietin, 00hr00min, biol_rep3	Mus musculus	NCBITAXON	http://purl.bioontology.org/ontology/NCBITAXON/10090	blood	UBERON	UBERON:0000178				Sample collection	13195-141E9	FF:13195-141E9	SAMD00004794	total RNA	EFO	EFO:0004964	mouse	blood		erythroblast
J2E erythroblastic leukemia response to erythropoietin, 00hr15min, biol_rep3	Mus musculus	NCBITAXON	http://purl.bioontology.org/ontology/NCBITAXON/10090	blood	UBERON	UBERON:0000178				Sample collection	13196-141F1	FF:13196-141F1	SAMD00021829	total RNA	EFO	EFO:0004964	mouse	blood		erythroblast
J2E erythroblastic leukemia response to erythropoietin, 00hr30min, biol_rep3	Mus musculus	NCBITAXON	http://purl.bioontology.org/ontology/NCBITAXON/10090	blood	UBERON	UBERON:0000178				Sample collection	13197-141F2	FF:13197-141F2	SAMD00021830	total RNA	EFO	EFO:0004964	mouse	blood		erythroblast
J2E erythroblastic leukemia response to erythropoietin, 00hr45min, biol_rep3	Mus musculus	NCBITAXON	http://purl.bioontology.org/ontology/NCBITAXON/10090	blood	UBERON	UBERON:0000178				Sample collection	13198-141F3	FF:13198-141F3	SAMD00021831	total RNA	EFO	EFO:0004964	mouse	blood		erythroblast
J2E erythroblastic leukemia response to erythropoietin, 01hr00min, biol_rep3	Mus musculus	NCBITAXON	http://purl.bioontology.org/ontology/NCBITAXON/10090	blood	UBERON	UBERON:0000178				Sample collection	13199-141F4	FF:13199-141F4	SAMD00021832	total RNA	EFO	EFO:0004964	mouse	blood		erythroblast
J2E erythroblastic leukemia response to erythropoietin, 01hr20min, biol_rep3	Mus musculus	NCBITAXON	http://purl.bioontology.org/ontology/NCBITAXON/10090	blood	UBERON	UBERON:0000178				Sample collection	13200-141F5	FF:13200-141F5	SAMD00021833	total RNA	EFO	EFO:0004964	mouse	blood		erythroblast
J2E erythroblastic leukemia response to erythropoietin, 01hr40min, biol_rep3	Mus musculus	NCBITAXON	http://purl.bioontology.org/ontology/NCBITAXON/10090	blood	UBERON	UBERON:0000178				Sample collection	13201-141F6	FF:13201-141F6	SAMD00021834	total RNA	EFO	EFO:0004964	mouse	blood		erythroblast
J2E erythroblastic leukemia response to erythropoietin, 02hr00min, biol_rep3	Mus musculus	NCBITAXON	http://purl.bioontology.org/ontology/NCBITAXON/10090	blood	UBERON	UBERON:0000178				Sample collection	13202-141F7	FF:13202-141F7	SAMD00021835	total RNA	EFO	EFO:0004964	mouse	blood		erythroblast
J2E erythroblastic leukemia response to erythropoietin, 02hr30min, biol_rep3	Mus musculus	NCBITAXON	http://purl.bioontology.org/ontology/NCBITAXON/10090	blood	UBERON	UBERON:0000178				Sample collection	13203-141F8	FF:13203-141F8	SAMD00021836	total RNA	EFO	EFO:0004964	mouse	blood		erythroblast
J2E erythroblastic leukemia response to erythropoietin, 03hr00min, biol_rep3	Mus musculus	NCBITAXON	http://purl.bioontology.org/ontology/NCBITAXON/10090	blood	UBERON	UBERON:0000178				Sample collection	13204-141F9	FF:13204-141F9	SAMD00021837	total RNA	EFO	EFO:0004964	mouse	blood		erythroblast
J2E erythroblastic leukemia response to erythropoietin, 03hr30min, biol_rep3	Mus musculus	NCBITAXON	http://purl.bioontology.org/ontology/NCBITAXON/10090	blood	UBERON	UBERON:0000178				Sample collection	13205-141G1	FF:13205-141G1	SAMD00021838	total RNA	EFO	EFO:0004964	mouse	blood		erythroblast
J2E erythroblastic leukemia response to erythropoietin, 04hr, biol_rep3	Mus musculus	NCBITAXON	http://purl.bioontology.org/ontology/NCBITAXON/10090	blood	UBERON	UBERON:0000178				Sample collection	13206-141G2	FF:13206-141G2	SAMD00021839	total RNA	EFO	EFO:0004964	mouse	blood		erythroblast
J2E erythroblastic leukemia response to erythropoietin, 06hr, biol_rep3	Mus musculus	NCBITAXON	http://purl.bioontology.org/ontology/NCBITAXON/10090	blood	UBERON	UBERON:0000178				Sample collection	13207-141G3	FF:13207-141G3	SAMD00021840	total RNA	EFO	EFO:0004964	mouse	blood		erythroblast
J2E erythroblastic leukemia response to erythropoietin, 12hr, biol_rep3	Mus musculus	NCBITAXON	http://purl.bioontology.org/ontology/NCBITAXON/10090	blood	UBERON	UBERON:0000178				Sample collection	13208-141G4	FF:13208-141G4	SAMD00021841	total RNA	EFO	EFO:0004964	mouse	blood		erythroblast
J2E erythroblastic leukemia response to erythropoietin, 24hr, biol_rep3	Mus musculus	NCBITAXON	http://purl.bioontology.org/ontology/NCBITAXON/10090	blood	UBERON	UBERON:0000178				Sample collection	13209-141G5	FF:13209-141G5	SAMD00021842	total RNA	EFO	EFO:0004964	mouse	blood		erythroblast
J2E erythroblastic leukemia response to erythropoietin, 48hr, biol_rep3	Mus musculus	NCBITAXON	http://purl.bioontology.org/ontology/NCBITAXON/10090	blood	UBERON	UBERON:0000178				Sample collection	13210-141G6	FF:13210-141G6	SAMD00021843	total RNA	EFO	EFO:0004964	mouse	blood		erythroblast
intestine, neonate N01	Mus musculus	NCBITAXON	http://purl.bioontology.org/ontology/NCBITAXON/10090	intestine	UBERON	UBERON:0000160	mixed			Sample collection	1322-23E9	FF:1322-23E9	SAMD00005547	total RNA	EFO	EFO:0004964	mouse	intestine	1 day neonate	CELL MIXTURE - tissue sample
trophoblast stem cell line R1AB differentiation, day00, biol_rep1	Mus musculus	NCBITAXON	http://purl.bioontology.org/ontology/NCBITAXON/10090				male	PATO	PATO:0000384	Sample collection	13283-142F7	FF:13283-142F7	SAMD00005466	total RNA	EFO	EFO:0004964	mouse			SELECT CELL TYPE
trophoblast stem cell line R1AB differentiation, day01, biol_rep1	Mus musculus	NCBITAXON	http://purl.bioontology.org/ontology/NCBITAXON/10090				male	PATO	PATO:0000384	Sample collection	13284-142F8	FF:13284-142F8	SAMD00021914	total RNA	EFO	EFO:0004964	mouse			SELECT CELL TYPE
trophoblast stem cell line R1AB differentiation, day02, biol_rep1	Mus musculus	NCBITAXON	http://purl.bioontology.org/ontology/NCBITAXON/10090				male	PATO	PATO:0000384	Sample collection	13285-142F9	FF:13285-142F9	SAMD00021915	total RNA	EFO	EFO:0004964	mouse			SELECT CELL TYPE
trophoblast stem cell line R1AB differentiation, day03, biol_rep1	Mus musculus	NCBITAXON	http://purl.bioontology.org/ontology/NCBITAXON/10090				male	PATO	PATO:0000384	Sample collection	13286-142G1	FF:13286-142G1	SAMD00021916	total RNA	EFO	EFO:0004964	mouse			SELECT CELL TYPE
trophoblast stem cell line R1AB differentiation, day04, biol_rep1	Mus musculus	NCBITAXON	http://purl.bioontology.org/ontology/NCBITAXON/10090				male	PATO	PATO:0000384	Sample collection	13287-142G2	FF:13287-142G2	SAMD00021917	total RNA	EFO	EFO:0004964	mouse			SELECT CELL TYPE
trophoblast stem cell line R1AB differentiation, day05, biol_rep1	Mus musculus	NCBITAXON	http://purl.bioontology.org/ontology/NCBITAXON/10090				male	PATO	PATO:0000384	Sample collection	13288-142G3	FF:13288-142G3	SAMD00021918	total RNA	EFO	EFO:0004964	mouse			SELECT CELL TYPE
trophoblast stem cell line R1AB differentiation, day06, biol_rep1	Mus musculus	NCBITAXON	http://purl.bioontology.org/ontology/NCBITAXON/10090				male	PATO	PATO:0000384	Sample collection	13289-142G4	FF:13289-142G4	SAMD00021919	total RNA	EFO	EFO:0004964	mouse			SELECT CELL TYPE
trophoblast stem cell line Rybp differentiation, day00, biol_rep1	Mus musculus	NCBITAXON	http://purl.bioontology.org/ontology/NCBITAXON/10090				male	PATO	PATO:0000384	Sample collection	13290-142G5	FF:13290-142G5	SAMD00004700	total RNA	EFO	EFO:0004964	mouse			SELECT CELL TYPE
trophoblast stem cell line Rybp differentiation, day01, biol_rep1	Mus musculus	NCBITAXON	http://purl.bioontology.org/ontology/NCBITAXON/10090				male	PATO	PATO:0000384	Sample collection	13291-142G6	FF:13291-142G6	SAMD00021920	total RNA	EFO	EFO:0004964	mouse			SELECT CELL TYPE
trophoblast stem cell line Rybp differentiation, day02, biol_rep1	Mus musculus	NCBITAXON	http://purl.bioontology.org/ontology/NCBITAXON/10090				male	PATO	PATO:0000384	Sample collection	13292-142G7	FF:13292-142G7	SAMD00021921	total RNA	EFO	EFO:0004964	mouse			SELECT CELL TYPE
trophoblast stem cell line Rybp differentiation, day03, biol_rep1	Mus musculus	NCBITAXON	http://purl.bioontology.org/ontology/NCBITAXON/10090				male	PATO	PATO:0000384	Sample collection	13293-142G8	FF:13293-142G8	SAMD00021922	total RNA	EFO	EFO:0004964	mouse			SELECT CELL TYPE
trophoblast stem cell line Rybp differentiation, day04, biol_rep1	Mus musculus	NCBITAXON	http://purl.bioontology.org/ontology/NCBITAXON/10090				male	PATO	PATO:0000384	Sample collection	13294-142G9	FF:13294-142G9	SAMD00021923	total RNA	EFO	EFO:0004964	mouse			SELECT CELL TYPE
trophoblast stem cell line Rybp differentiation, day05, biol_rep1	Mus musculus	NCBITAXON	http://purl.bioontology.org/ontology/NCBITAXON/10090				male	PATO	PATO:0000384	Sample collection	13295-142H1	FF:13295-142H1	SAMD00021924	total RNA	EFO	EFO:0004964	mouse			SELECT CELL TYPE
trophoblast stem cell line Rybp differentiation, day06, biol_rep1	Mus musculus	NCBITAXON	http://purl.bioontology.org/ontology/NCBITAXON/10090				male	PATO	PATO:0000384	Sample collection	13296-142H2	FF:13296-142H2	SAMD00021925	total RNA	EFO	EFO:0004964	mouse			SELECT CELL TYPE
trophoblast stem cell line B1 differentiation, day00, biol_rep1	Mus musculus	NCBITAXON	http://purl.bioontology.org/ontology/NCBITAXON/10090				female	PATO	PATO:0000383	Sample collection	13297-142H3	FF:13297-142H3	SAMD00005070	total RNA	EFO	EFO:0004964	mouse			SELECT CELL TYPE
trophoblast stem cell line B1 differentiation, day01, biol_rep1	Mus musculus	NCBITAXON	http://purl.bioontology.org/ontology/NCBITAXON/10090				female	PATO	PATO:0000383	Sample collection	13298-142H4	FF:13298-142H4	SAMD00021926	total RNA	EFO	EFO:0004964	mouse			SELECT CELL TYPE
trophoblast stem cell line B1 differentiation, day02, biol_rep1	Mus musculus	NCBITAXON	http://purl.bioontology.org/ontology/NCBITAXON/10090				female	PATO	PATO:0000383	Sample collection	13299-142H5	FF:13299-142H5	SAMD00021927	total RNA	EFO	EFO:0004964	mouse			SELECT CELL TYPE
trophoblast stem cell line B1 differentiation, day03, biol_rep1	Mus musculus	NCBITAXON	http://purl.bioontology.org/ontology/NCBITAXON/10090				female	PATO	PATO:0000383	Sample collection	13300-142H6	FF:13300-142H6	SAMD00021928	total RNA	EFO	EFO:0004964	mouse			SELECT CELL TYPE
trophoblast stem cell line B1 differentiation, day04, biol_rep1	Mus musculus	NCBITAXON	http://purl.bioontology.org/ontology/NCBITAXON/10090				female	PATO	PATO:0000383	Sample collection	13301-142H7	FF:13301-142H7	SAMD00021929	total RNA	EFO	EFO:0004964	mouse			SELECT CELL TYPE
trophoblast stem cell line B1 differentiation, day05, biol_rep1	Mus musculus	NCBITAXON	http://purl.bioontology.org/ontology/NCBITAXON/10090				female	PATO	PATO:0000383	Sample collection	13302-142H8	FF:13302-142H8	SAMD00021930	total RNA	EFO	EFO:0004964	mouse			SELECT CELL TYPE
trophoblast stem cell line B1 differentiation, day06, biol_rep1	Mus musculus	NCBITAXON	http://purl.bioontology.org/ontology/NCBITAXON/10090				female	PATO	PATO:0000383	Sample collection	13303-142H9	FF:13303-142H9	SAMD00021931	total RNA	EFO	EFO:0004964	mouse			SELECT CELL TYPE
Tracheal epithelial cells, differentiation to ciliated epithelial cells, 000hr, biol_rep1	Mus musculus	NCBITAXON	http://purl.bioontology.org/ontology/NCBITAXON/10090				female	PATO	PATO:0000383	Sample collection	13367-143G1	FF:13367-143G1	SAMD00004953	total RNA	EFO	EFO:0004964	mouse			SELECT CELL TYPE
Tracheal epithelial cells, differentiation to ciliated epithelial cells, 000hr, biol_rep2	Mus musculus	NCBITAXON	http://purl.bioontology.org/ontology/NCBITAXON/10090				female	PATO	PATO:0000383	Sample collection	13368-143G2	FF:13368-143G2	SAMD00005464	total RNA	EFO	EFO:0004964	mouse			SELECT CELL TYPE
Tracheal epithelial cells, differentiation to ciliated epithelial cells, 000hr, biol_rep3	Mus musculus	NCBITAXON	http://purl.bioontology.org/ontology/NCBITAXON/10090				female	PATO	PATO:0000383	Sample collection	13369-143G3	FF:13369-143G3	SAMD00005581	total RNA	EFO	EFO:0004964	mouse			SELECT CELL TYPE
Tracheal epithelial cells, differentiation to ciliated epithelial cells, 004hr, biol_rep1	Mus musculus	NCBITAXON	http://purl.bioontology.org/ontology/NCBITAXON/10090				female	PATO	PATO:0000383	Sample collection	13370-143G4	FF:13370-143G4	SAMD00021991	total RNA	EFO	EFO:0004964	mouse			SELECT CELL TYPE
Tracheal epithelial cells, differentiation to ciliated epithelial cells, 004hr, biol_rep2	Mus musculus	NCBITAXON	http://purl.bioontology.org/ontology/NCBITAXON/10090				female	PATO	PATO:0000383	Sample collection	13371-143G5	FF:13371-143G5	SAMD00021992	total RNA	EFO	EFO:0004964	mouse			SELECT CELL TYPE
Tracheal epithelial cells, differentiation to ciliated epithelial cells, 004hr, biol_rep3	Mus musculus	NCBITAXON	http://purl.bioontology.org/ontology/NCBITAXON/10090				female	PATO	PATO:0000383	Sample collection	13372-143G6	FF:13372-143G6	SAMD00021993	total RNA	EFO	EFO:0004964	mouse			SELECT CELL TYPE
Tracheal epithelial cells, differentiation to ciliated epithelial cells, 008hr, biol_rep1	Mus musculus	NCBITAXON	http://purl.bioontology.org/ontology/NCBITAXON/10090				female	PATO	PATO:0000383	Sample collection	13373-143G7	FF:13373-143G7	SAMD00021994	total RNA	EFO	EFO:0004964	mouse			SELECT CELL TYPE
Tracheal epithelial cells, differentiation to ciliated epithelial cells, 008hr, biol_rep2	Mus musculus	NCBITAXON	http://purl.bioontology.org/ontology/NCBITAXON/10090				female	PATO	PATO:0000383	Sample collection	13374-143G8	FF:13374-143G8	SAMD00021995	total RNA	EFO	EFO:0004964	mouse			SELECT CELL TYPE
Tracheal epithelial cells, differentiation to ciliated epithelial cells, 008hr, biol_rep3	Mus musculus	NCBITAXON	http://purl.bioontology.org/ontology/NCBITAXON/10090				female	PATO	PATO:0000383	Sample collection	13375-143G9	FF:13375-143G9	SAMD00021996	total RNA	EFO	EFO:0004964	mouse			SELECT CELL TYPE
Tracheal epithelial cells, differentiation to ciliated epithelial cells, 012hr, biol_rep1	Mus musculus	NCBITAXON	http://purl.bioontology.org/ontology/NCBITAXON/10090				female	PATO	PATO:0000383	Sample collection	13376-143H1	FF:13376-143H1	SAMD00021997	total RNA	EFO	EFO:0004964	mouse			SELECT CELL TYPE
Tracheal epithelial cells, differentiation to ciliated epithelial cells, 012hr, biol_rep2	Mus musculus	NCBITAXON	http://purl.bioontology.org/ontology/NCBITAXON/10090				female	PATO	PATO:0000383	Sample collection	13377-143H2	FF:13377-143H2	SAMD00021998	total RNA	EFO	EFO:0004964	mouse			SELECT CELL TYPE
Tracheal epithelial cells, differentiation to ciliated epithelial cells, 012hr, biol_rep3	Mus musculus	NCBITAXON	http://purl.bioontology.org/ontology/NCBITAXON/10090				female	PATO	PATO:0000383	Sample collection	13378-143H3	FF:13378-143H3	SAMD00021999	total RNA	EFO	EFO:0004964	mouse			SELECT CELL TYPE
Tracheal epithelial cells, differentiation to ciliated epithelial cells, 016hr, biol_rep1	Mus musculus	NCBITAXON	http://purl.bioontology.org/ontology/NCBITAXON/10090				female	PATO	PATO:0000383	Sample collection	13379-143H4	FF:13379-143H4	SAMD00022000	total RNA	EFO	EFO:0004964	mouse			SELECT CELL TYPE
Tracheal epithelial cells, differentiation to ciliated epithelial cells, 016hr, biol_rep2	Mus musculus	NCBITAXON	http://purl.bioontology.org/ontology/NCBITAXON/10090				female	PATO	PATO:0000383	Sample collection	13380-143H5	FF:13380-143H5	SAMD00022001	total RNA	EFO	EFO:0004964	mouse			SELECT CELL TYPE
Tracheal epithelial cells, differentiation to ciliated epithelial cells, 016hr, biol_rep3	Mus musculus	NCBITAXON	http://purl.bioontology.org/ontology/NCBITAXON/10090				female	PATO	PATO:0000383	Sample collection	13381-143H6	FF:13381-143H6	SAMD00022002	total RNA	EFO	EFO:0004964	mouse			SELECT CELL TYPE
Tracheal epithelial cells, differentiation to ciliated epithelial cells, 020hr, biol_rep1	Mus musculus	NCBITAXON	http://purl.bioontology.org/ontology/NCBITAXON/10090				female	PATO	PATO:0000383	Sample collection	13382-143H7	FF:13382-143H7	SAMD00022003	total RNA	EFO	EFO:0004964	mouse			SELECT CELL TYPE
Tracheal epithelial cells, differentiation to ciliated epithelial cells, 020hr, biol_rep2	Mus musculus	NCBITAXON	http://purl.bioontology.org/ontology/NCBITAXON/10090				female	PATO	PATO:0000383	Sample collection	13383-143H8	FF:13383-143H8	SAMD00022004	total RNA	EFO	EFO:0004964	mouse			SELECT CELL TYPE
Tracheal epithelial cells, differentiation to ciliated epithelial cells, 020hr, biol_rep3	Mus musculus	NCBITAXON	http://purl.bioontology.org/ontology/NCBITAXON/10090				female	PATO	PATO:0000383	Sample collection	13384-143H9	FF:13384-143H9	SAMD00022005	total RNA	EFO	EFO:0004964	mouse			SELECT CELL TYPE
Tracheal epithelial cells, differentiation to ciliated epithelial cells, 024hr, biol_rep1	Mus musculus	NCBITAXON	http://purl.bioontology.org/ontology/NCBITAXON/10090				female	PATO	PATO:0000383	Sample collection	13385-143I1	FF:13385-143I1	SAMD00022006	total RNA	EFO	EFO:0004964	mouse			SELECT CELL TYPE
Tracheal epithelial cells, differentiation to ciliated epithelial cells, 024hr, biol_rep2	Mus musculus	NCBITAXON	http://purl.bioontology.org/ontology/NCBITAXON/10090				female	PATO	PATO:0000383	Sample collection	13386-143I2	FF:13386-143I2	SAMD00022007	total RNA	EFO	EFO:0004964	mouse			SELECT CELL TYPE
Tracheal epithelial cells, differentiation to ciliated epithelial cells, 024hr, biol_rep3	Mus musculus	NCBITAXON	http://purl.bioontology.org/ontology/NCBITAXON/10090				female	PATO	PATO:0000383	Sample collection	13387-143I3	FF:13387-143I3	SAMD00022008	total RNA	EFO	EFO:0004964	mouse			SELECT CELL TYPE
Tracheal epithelial cells, differentiation to ciliated epithelial cells, 030hr, biol_rep1	Mus musculus	NCBITAXON	http://purl.bioontology.org/ontology/NCBITAXON/10090				female	PATO	PATO:0000383	Sample collection	13388-143I4	FF:13388-143I4	SAMD00022009	total RNA	EFO	EFO:0004964	mouse			SELECT CELL TYPE
Tracheal epithelial cells, differentiation to ciliated epithelial cells, 030hr, biol_rep2	Mus musculus	NCBITAXON	http://purl.bioontology.org/ontology/NCBITAXON/10090				female	PATO	PATO:0000383	Sample collection	13389-143I5	FF:13389-143I5	SAMD00022010	total RNA	EFO	EFO:0004964	mouse			SELECT CELL TYPE
Tracheal epithelial cells, differentiation to ciliated epithelial cells, 030hr, biol_rep3	Mus musculus	NCBITAXON	http://purl.bioontology.org/ontology/NCBITAXON/10090				female	PATO	PATO:0000383	Sample collection	13390-143I6	FF:13390-143I6	SAMD00022011	total RNA	EFO	EFO:0004964	mouse			SELECT CELL TYPE
Tracheal epithelial cells, differentiation to ciliated epithelial cells, 036hr, biol_rep1	Mus musculus	NCBITAXON	http://purl.bioontology.org/ontology/NCBITAXON/10090				female	PATO	PATO:0000383	Sample collection	13391-143I7	FF:13391-143I7	SAMD00022012	total RNA	EFO	EFO:0004964	mouse			SELECT CELL TYPE
Tracheal epithelial cells, differentiation to ciliated epithelial cells, 036hr, biol_rep2	Mus musculus	NCBITAXON	http://purl.bioontology.org/ontology/NCBITAXON/10090				female	PATO	PATO:0000383	Sample collection	13392-143I8	FF:13392-143I8	SAMD00022013	total RNA	EFO	EFO:0004964	mouse			SELECT CELL TYPE
Tracheal epithelial cells, differentiation to ciliated epithelial cells, 036hr, biol_rep3	Mus musculus	NCBITAXON	http://purl.bioontology.org/ontology/NCBITAXON/10090				female	PATO	PATO:0000383	Sample collection	13393-143I9	FF:13393-143I9	SAMD00022014	total RNA	EFO	EFO:0004964	mouse			SELECT CELL TYPE
Tracheal epithelial cells, differentiation to ciliated epithelial cells, 042hr, biol_rep1	Mus musculus	NCBITAXON	http://purl.bioontology.org/ontology/NCBITAXON/10090				female	PATO	PATO:0000383	Sample collection	13394-144A1	FF:13394-144A1	SAMD00022015	total RNA	EFO	EFO:0004964	mouse			SELECT CELL TYPE
Tracheal epithelial cells, differentiation to ciliated epithelial cells, 042hr, biol_rep2	Mus musculus	NCBITAXON	http://purl.bioontology.org/ontology/NCBITAXON/10090				female	PATO	PATO:0000383	Sample collection	13395-144A2	FF:13395-144A2	SAMD00022016	total RNA	EFO	EFO:0004964	mouse			SELECT CELL TYPE
Tracheal epithelial cells, differentiation to ciliated epithelial cells, 042hr, biol_rep3	Mus musculus	NCBITAXON	http://purl.bioontology.org/ontology/NCBITAXON/10090				female	PATO	PATO:0000383	Sample collection	13396-144A3	FF:13396-144A3	SAMD00022017	total RNA	EFO	EFO:0004964	mouse			SELECT CELL TYPE
Tracheal epithelial cells, differentiation to ciliated epithelial cells, 048hr, biol_rep1	Mus musculus	NCBITAXON	http://purl.bioontology.org/ontology/NCBITAXON/10090				female	PATO	PATO:0000383	Sample collection	13397-144A4	FF:13397-144A4	SAMD00022018	total RNA	EFO	EFO:0004964	mouse			SELECT CELL TYPE
Tracheal epithelial cells, differentiation to ciliated epithelial cells, 048hr, biol_rep2	Mus musculus	NCBITAXON	http://purl.bioontology.org/ontology/NCBITAXON/10090				female	PATO	PATO:0000383	Sample collection	13398-144A5	FF:13398-144A5	SAMD00022019	total RNA	EFO	EFO:0004964	mouse			SELECT CELL TYPE
Tracheal epithelial cells, differentiation to ciliated epithelial cells, 048hr, biol_rep3	Mus musculus	NCBITAXON	http://purl.bioontology.org/ontology/NCBITAXON/10090				female	PATO	PATO:0000383	Sample collection	13399-144A6	FF:13399-144A6	SAMD00022020	total RNA	EFO	EFO:0004964	mouse			SELECT CELL TYPE
Tracheal epithelial cells, differentiation to ciliated epithelial cells, 054hr, biol_rep1	Mus musculus	NCBITAXON	http://purl.bioontology.org/ontology/NCBITAXON/10090				female	PATO	PATO:0000383	Sample collection	13400-144A7	FF:13400-144A7	SAMD00022021	total RNA	EFO	EFO:0004964	mouse			SELECT CELL TYPE
Tracheal epithelial cells, differentiation to ciliated epithelial cells, 054hr, biol_rep2	Mus musculus	NCBITAXON	http://purl.bioontology.org/ontology/NCBITAXON/10090				female	PATO	PATO:0000383	Sample collection	13401-144A8	FF:13401-144A8	SAMD00022022	total RNA	EFO	EFO:0004964	mouse			SELECT CELL TYPE
Tracheal epithelial cells, differentiation to ciliated epithelial cells, 054hr, biol_rep3	Mus musculus	NCBITAXON	http://purl.bioontology.org/ontology/NCBITAXON/10090				female	PATO	PATO:0000383	Sample collection	13402-144A9	FF:13402-144A9	SAMD00022023	total RNA	EFO	EFO:0004964	mouse			SELECT CELL TYPE
stomach, neonate N03	Mus musculus	NCBITAXON	http://purl.bioontology.org/ontology/NCBITAXON/10090	stomach	UBERON	UBERON:0000945	mixed			Sample collection	1340-24B8	FF:1340-24B8	SAMD00005673	total RNA	EFO	EFO:0004964	mouse	stomach	3 days neonate	CELL MIXTURE - tissue sample
Tracheal epithelial cells, differentiation to ciliated epithelial cells, 060hr, biol_rep1	Mus musculus	NCBITAXON	http://purl.bioontology.org/ontology/NCBITAXON/10090				female	PATO	PATO:0000383	Sample collection	13403-144B1	FF:13403-144B1	SAMD00022024	total RNA	EFO	EFO:0004964	mouse			SELECT CELL TYPE
Tracheal epithelial cells, differentiation to ciliated epithelial cells, 060hr, biol_rep2	Mus musculus	NCBITAXON	http://purl.bioontology.org/ontology/NCBITAXON/10090				female	PATO	PATO:0000383	Sample collection	13404-144B2	FF:13404-144B2	SAMD00022025	total RNA	EFO	EFO:0004964	mouse			SELECT CELL TYPE
Tracheal epithelial cells, differentiation to ciliated epithelial cells, 060hr, biol_rep3	Mus musculus	NCBITAXON	http://purl.bioontology.org/ontology/NCBITAXON/10090				female	PATO	PATO:0000383	Sample collection	13405-144B3	FF:13405-144B3	SAMD00022026	total RNA	EFO	EFO:0004964	mouse			SELECT CELL TYPE
Tracheal epithelial cells, differentiation to ciliated epithelial cells, 066hr, biol_rep1	Mus musculus	NCBITAXON	http://purl.bioontology.org/ontology/NCBITAXON/10090				female	PATO	PATO:0000383	Sample collection	13406-144B4	FF:13406-144B4	SAMD00022027	total RNA	EFO	EFO:0004964	mouse			SELECT CELL TYPE
Tracheal epithelial cells, differentiation to ciliated epithelial cells, 066hr, biol_rep2	Mus musculus	NCBITAXON	http://purl.bioontology.org/ontology/NCBITAXON/10090				female	PATO	PATO:0000383	Sample collection	13407-144B5	FF:13407-144B5	SAMD00022028	total RNA	EFO	EFO:0004964	mouse			SELECT CELL TYPE
Tracheal epithelial cells, differentiation to ciliated epithelial cells, 066hr, biol_rep3	Mus musculus	NCBITAXON	http://purl.bioontology.org/ontology/NCBITAXON/10090				female	PATO	PATO:0000383	Sample collection	13408-144B6	FF:13408-144B6	SAMD00022029	total RNA	EFO	EFO:0004964	mouse			SELECT CELL TYPE
Tracheal epithelial cells, differentiation to ciliated epithelial cells, 072hr, biol_rep1	Mus musculus	NCBITAXON	http://purl.bioontology.org/ontology/NCBITAXON/10090				female	PATO	PATO:0000383	Sample collection	13409-144B7	FF:13409-144B7	SAMD00022030	total RNA	EFO	EFO:0004964	mouse			SELECT CELL TYPE
Tracheal epithelial cells, differentiation to ciliated epithelial cells, 072hr, biol_rep2	Mus musculus	NCBITAXON	http://purl.bioontology.org/ontology/NCBITAXON/10090				female	PATO	PATO:0000383	Sample collection	13410-144B8	FF:13410-144B8	SAMD00022031	total RNA	EFO	EFO:0004964	mouse			SELECT CELL TYPE
Tracheal epithelial cells, differentiation to ciliated epithelial cells, 072hr, biol_rep3	Mus musculus	NCBITAXON	http://purl.bioontology.org/ontology/NCBITAXON/10090				female	PATO	PATO:0000383	Sample collection	13411-144B9	FF:13411-144B9	SAMD00022032	total RNA	EFO	EFO:0004964	mouse			SELECT CELL TYPE
Tracheal epithelial cells, differentiation to ciliated epithelial cells, 084hr, biol_rep1	Mus musculus	NCBITAXON	http://purl.bioontology.org/ontology/NCBITAXON/10090				female	PATO	PATO:0000383	Sample collection	13412-144C1	FF:13412-144C1	SAMD00022033	total RNA	EFO	EFO:0004964	mouse			SELECT CELL TYPE
Tracheal epithelial cells, differentiation to ciliated epithelial cells, 084hr, biol_rep2	Mus musculus	NCBITAXON	http://purl.bioontology.org/ontology/NCBITAXON/10090				female	PATO	PATO:0000383	Sample collection	13413-144C2	FF:13413-144C2	SAMD00022034	total RNA	EFO	EFO:0004964	mouse			SELECT CELL TYPE
Tracheal epithelial cells, differentiation to ciliated epithelial cells, 084hr, biol_rep3	Mus musculus	NCBITAXON	http://purl.bioontology.org/ontology/NCBITAXON/10090				female	PATO	PATO:0000383	Sample collection	13414-144C3	FF:13414-144C3	SAMD00022035	total RNA	EFO	EFO:0004964	mouse			SELECT CELL TYPE
Tracheal epithelial cells, differentiation to ciliated epithelial cells, 096hr, biol_rep1	Mus musculus	NCBITAXON	http://purl.bioontology.org/ontology/NCBITAXON/10090				female	PATO	PATO:0000383	Sample collection	13415-144C4	FF:13415-144C4	SAMD00022036	total RNA	EFO	EFO:0004964	mouse			SELECT CELL TYPE
Tracheal epithelial cells, differentiation to ciliated epithelial cells, 096hr, biol_rep2	Mus musculus	NCBITAXON	http://purl.bioontology.org/ontology/NCBITAXON/10090				female	PATO	PATO:0000383	Sample collection	13416-144C5	FF:13416-144C5	SAMD00022037	total RNA	EFO	EFO:0004964	mouse			SELECT CELL TYPE
Tracheal epithelial cells, differentiation to ciliated epithelial cells, 096hr, biol_rep3	Mus musculus	NCBITAXON	http://purl.bioontology.org/ontology/NCBITAXON/10090				female	PATO	PATO:0000383	Sample collection	13417-144C6	FF:13417-144C6	SAMD00022038	total RNA	EFO	EFO:0004964	mouse			SELECT CELL TYPE
Tracheal epithelial cells, differentiation to ciliated epithelial cells, 120hr, biol_rep1	Mus musculus	NCBITAXON	http://purl.bioontology.org/ontology/NCBITAXON/10090				female	PATO	PATO:0000383	Sample collection	13418-144C7	FF:13418-144C7	SAMD00022039	total RNA	EFO	EFO:0004964	mouse			SELECT CELL TYPE
Tracheal epithelial cells, differentiation to ciliated epithelial cells, 120hr, biol_rep2	Mus musculus	NCBITAXON	http://purl.bioontology.org/ontology/NCBITAXON/10090				female	PATO	PATO:0000383	Sample collection	13419-144C8	FF:13419-144C8	SAMD00022040	total RNA	EFO	EFO:0004964	mouse			SELECT CELL TYPE
Tracheal epithelial cells, differentiation to ciliated epithelial cells, 120hr, biol_rep3	Mus musculus	NCBITAXON	http://purl.bioontology.org/ontology/NCBITAXON/10090				female	PATO	PATO:0000383	Sample collection	13420-144C9	FF:13420-144C9	SAMD00022041	total RNA	EFO	EFO:0004964	mouse			SELECT CELL TYPE
liver, neonate N03	Mus musculus	NCBITAXON	http://purl.bioontology.org/ontology/NCBITAXON/10090	liver	UBERON	UBERON:0002107	mixed			Sample collection	1345-25G2	FF:1345-25G2	SAMD00004696	total RNA	EFO	EFO:0004964	mouse	liver	3 days neonate	CELL MIXTURE - tissue sample
heart, neonate N03	Mus musculus	NCBITAXON	http://purl.bioontology.org/ontology/NCBITAXON/10090	heart	UBERON	UBERON:0000948	mixed			Sample collection	1349-25I2	FF:1349-25I2	SAMD00005457	total RNA	EFO	EFO:0004964	mouse	heart	3 days neonate	CELL MIXTURE - tissue sample
bone_os femoris, neonate N20	Mus musculus	NCBITAXON	http://purl.bioontology.org/ontology/NCBITAXON/10090	bone tissue	UBERON	UBERON:0002481	mixed			Sample collection	1350-25C3	FF:1350-25C3	SAMD00004931	total RNA	EFO	EFO:0004964	mouse	bone (os femoris)	20 days neonate	CELL MIXTURE - tissue sample
heart, neonate N25	Mus musculus	NCBITAXON	http://purl.bioontology.org/ontology/NCBITAXON/10090	heart	UBERON	UBERON:0000948	mixed			Sample collection	1351-25D3	FF:1351-25D3	SAMD00005134	total RNA	EFO	EFO:0004964	mouse	heart	25 days neonate	CELL MIXTURE - tissue sample
intestine, neonate N25	Mus musculus	NCBITAXON	http://purl.bioontology.org/ontology/NCBITAXON/10090	intestine	UBERON	UBERON:0000160	mixed			Sample collection	1352-25E3	FF:1352-25E3	SAMD00004971	total RNA	EFO	EFO:0004964	mouse	intestine	25 days neonate	CELL MIXTURE - tissue sample
cerebellar granule cells, embryo E13, biol_rep1_E13R1	Mus musculus	NCBITAXON	http://purl.bioontology.org/ontology/NCBITAXON/10090							Sample collection	13532-145G4	FF:13532-145G4	SAMD00022148	total RNA	EFO	EFO:0004964	mouse			SELECT CELL TYPE
kidney, neonate N25	Mus musculus	NCBITAXON	http://purl.bioontology.org/ontology/NCBITAXON/10090	kidney	UBERON	UBERON:0002113	mixed			Sample collection	1353-25F3	FF:1353-25F3	SAMD00005166	total RNA	EFO	EFO:0004964	mouse	kidney	25 days neonate	CELL MIXTURE - tissue sample
cerebellar granule cells, embryo E13, biol_rep2_E13R2	Mus musculus	NCBITAXON	http://purl.bioontology.org/ontology/NCBITAXON/10090							Sample collection	13533-145G5	FF:13533-145G5	SAMD00022149	total RNA	EFO	EFO:0004964	mouse			SELECT CELL TYPE
cerebellar granule cells, embryo E13, biol_rep3_E13R3	Mus musculus	NCBITAXON	http://purl.bioontology.org/ontology/NCBITAXON/10090							Sample collection	13534-145G6	FF:13534-145G6	SAMD00022150	total RNA	EFO	EFO:0004964	mouse			SELECT CELL TYPE
cerebellar granule cells, embryo E15, biol_rep1_E15R1	Mus musculus	NCBITAXON	http://purl.bioontology.org/ontology/NCBITAXON/10090							Sample collection	13535-145G7	FF:13535-145G7	SAMD00022151	total RNA	EFO	EFO:0004964	mouse			SELECT CELL TYPE
cerebellar granule cells, embryo E15, biol_rep2_E15R2	Mus musculus	NCBITAXON	http://purl.bioontology.org/ontology/NCBITAXON/10090							Sample collection	13536-145G8	FF:13536-145G8	SAMD00022152	total RNA	EFO	EFO:0004964	mouse			SELECT CELL TYPE
cerebellar granule cells, embryo E15, biol_rep3_E15R3	Mus musculus	NCBITAXON	http://purl.bioontology.org/ontology/NCBITAXON/10090							Sample collection	13537-145G9	FF:13537-145G9	SAMD00022153	total RNA	EFO	EFO:0004964	mouse			SELECT CELL TYPE
cerebellar granule cells, embryo E18, biol_rep1_E18R1	Mus musculus	NCBITAXON	http://purl.bioontology.org/ontology/NCBITAXON/10090							Sample collection	13538-145H1	FF:13538-145H1	SAMD00022154	total RNA	EFO	EFO:0004964	mouse			SELECT CELL TYPE
cerebellar granule cells, embryo E18, biol_rep2_E18R2	Mus musculus	NCBITAXON	http://purl.bioontology.org/ontology/NCBITAXON/10090							Sample collection	13539-145H2	FF:13539-145H2	SAMD00022155	total RNA	EFO	EFO:0004964	mouse			SELECT CELL TYPE
cerebellar granule cells, embryo E18, biol_rep3_E13R3	Mus musculus	NCBITAXON	http://purl.bioontology.org/ontology/NCBITAXON/10090							Sample collection	13540-145H3	FF:13540-145H3	SAMD00022156	total RNA	EFO	EFO:0004964	mouse			SELECT CELL TYPE
spleen, neonate N25	Mus musculus	NCBITAXON	http://purl.bioontology.org/ontology/NCBITAXON/10090	spleen	UBERON	UBERON:0002106	mixed			Sample collection	1354-25G3	FF:1354-25G3	SAMD00004892	total RNA	EFO	EFO:0004964	mouse	spleen	25 days neonate	CELL MIXTURE - tissue sample
stomach, neonate N25	Mus musculus	NCBITAXON	http://purl.bioontology.org/ontology/NCBITAXON/10090	stomach	UBERON	UBERON:0000945	mixed			Sample collection	1355-25E4	FF:1355-25E4	SAMD00005716	total RNA	EFO	EFO:0004964	mouse	stomach	25 days neonate	CELL MIXTURE - tissue sample
hepatocytes, sham operation, biol_rep1	Mus musculus	NCBITAXON	http://purl.bioontology.org/ontology/NCBITAXON/10090							Sample collection	13580-146C7	FF:13580-146C7	SAMD00022196	total RNA	EFO	EFO:0004964	mouse	UNDEFINED_TISSUE_TYPE	UNDEFINED_DEV_STAGE	hepatocyte
hepatocytes, sham operation, biol_rep2	Mus musculus	NCBITAXON	http://purl.bioontology.org/ontology/NCBITAXON/10090							Sample collection	13581-146C8	FF:13581-146C8	SAMD00022197	total RNA	EFO	EFO:0004964	mouse	UNDEFINED_TISSUE_TYPE	UNDEFINED_DEV_STAGE	hepatocyte
hepatocytes, sham operation, biol_rep3	Mus musculus	NCBITAXON	http://purl.bioontology.org/ontology/NCBITAXON/10090							Sample collection	13582-146C9	FF:13582-146C9	SAMD00022198	total RNA	EFO	EFO:0004964	mouse	UNDEFINED_TISSUE_TYPE	UNDEFINED_DEV_STAGE	hepatocyte
hepatocytes, partial hepatectomy, 02hr, biol_rep1	Mus musculus	NCBITAXON	http://purl.bioontology.org/ontology/NCBITAXON/10090							Sample collection	13583-146D1	FF:13583-146D1	SAMD00022199	total RNA	EFO	EFO:0004964	mouse	UNDEFINED_TISSUE_TYPE	UNDEFINED_DEV_STAGE	hepatocyte
hepatocytes, partial hepatectomy, 02hr, biol_rep2	Mus musculus	NCBITAXON	http://purl.bioontology.org/ontology/NCBITAXON/10090							Sample collection	13584-146D2	FF:13584-146D2	SAMD00022200	total RNA	EFO	EFO:0004964	mouse	UNDEFINED_TISSUE_TYPE	UNDEFINED_DEV_STAGE	hepatocyte
hepatocytes, partial hepatectomy, 02hr, biol_rep3	Mus musculus	NCBITAXON	http://purl.bioontology.org/ontology/NCBITAXON/10090							Sample collection	13585-146D3	FF:13585-146D3	SAMD00022201	total RNA	EFO	EFO:0004964	mouse	UNDEFINED_TISSUE_TYPE	UNDEFINED_DEV_STAGE	hepatocyte
hepatocytes, partial hepatectomy, 30hr, biol_rep1	Mus musculus	NCBITAXON	http://purl.bioontology.org/ontology/NCBITAXON/10090							Sample collection	13586-146D4	FF:13586-146D4	SAMD00022202	total RNA	EFO	EFO:0004964	mouse	UNDEFINED_TISSUE_TYPE	UNDEFINED_DEV_STAGE	hepatocyte
hepatocytes, partial hepatectomy, 30hr, biol_rep2	Mus musculus	NCBITAXON	http://purl.bioontology.org/ontology/NCBITAXON/10090							Sample collection	13587-146D5	FF:13587-146D5	SAMD00022203	total RNA	EFO	EFO:0004964	mouse	UNDEFINED_TISSUE_TYPE	UNDEFINED_DEV_STAGE	hepatocyte
hepatocytes, partial hepatectomy, 30hr, biol_rep3	Mus musculus	NCBITAXON	http://purl.bioontology.org/ontology/NCBITAXON/10090							Sample collection	13588-146D6	FF:13588-146D6	SAMD00022204	total RNA	EFO	EFO:0004964	mouse	UNDEFINED_TISSUE_TYPE	UNDEFINED_DEV_STAGE	hepatocyte
hepatocytes, partial hepatectomy, 48hr, biol_rep1	Mus musculus	NCBITAXON	http://purl.bioontology.org/ontology/NCBITAXON/10090							Sample collection	13589-146D7	FF:13589-146D7	SAMD00022205	total RNA	EFO	EFO:0004964	mouse	UNDEFINED_TISSUE_TYPE	UNDEFINED_DEV_STAGE	hepatocyte
hepatocytes, partial hepatectomy, 48hr, biol_rep2	Mus musculus	NCBITAXON	http://purl.bioontology.org/ontology/NCBITAXON/10090							Sample collection	13590-146D8	FF:13590-146D8	SAMD00022206	total RNA	EFO	EFO:0004964	mouse	UNDEFINED_TISSUE_TYPE	UNDEFINED_DEV_STAGE	hepatocyte
hepatocytes, partial hepatectomy, 48hr, biol_rep3	Mus musculus	NCBITAXON	http://purl.bioontology.org/ontology/NCBITAXON/10090							Sample collection	13591-146D9	FF:13591-146D9	SAMD00022207	total RNA	EFO	EFO:0004964	mouse	UNDEFINED_TISSUE_TYPE	UNDEFINED_DEV_STAGE	hepatocyte
hepatocytes, partial hepatectomy, week01, biol_rep1	Mus musculus	NCBITAXON	http://purl.bioontology.org/ontology/NCBITAXON/10090							Sample collection	13592-146E1	FF:13592-146E1	SAMD00022208	total RNA	EFO	EFO:0004964	mouse	UNDEFINED_TISSUE_TYPE	UNDEFINED_DEV_STAGE	hepatocyte
lung, neonate N25	Mus musculus	NCBITAXON	http://purl.bioontology.org/ontology/NCBITAXON/10090	lung	UBERON	UBERON:0002048	mixed			Sample collection	1359-25C7	FF:1359-25C7	SAMD00005110	total RNA	EFO	EFO:0004964	mouse	lung	25 days neonate	CELL MIXTURE - tissue sample
hepatocytes, partial hepatectomy, week01, biol_rep2	Mus musculus	NCBITAXON	http://purl.bioontology.org/ontology/NCBITAXON/10090							Sample collection	13593-146E2	FF:13593-146E2	SAMD00022209	total RNA	EFO	EFO:0004964	mouse	UNDEFINED_TISSUE_TYPE	UNDEFINED_DEV_STAGE	hepatocyte
hepatocytes, partial hepatectomy, week01, biol_rep3	Mus musculus	NCBITAXON	http://purl.bioontology.org/ontology/NCBITAXON/10090							Sample collection	13594-146E3	FF:13594-146E3	SAMD00022210	total RNA	EFO	EFO:0004964	mouse	UNDEFINED_TISSUE_TYPE	UNDEFINED_DEV_STAGE	hepatocyte
liver sinusoidal endothelial cells, sham operation, biol_rep1	Mus musculus	NCBITAXON	http://purl.bioontology.org/ontology/NCBITAXON/10090							Sample collection	13595-146E4	FF:13595-146E4	SAMD00022211	total RNA	EFO	EFO:0004964	mouse	UNDEFINED_TISSUE_TYPE	UNDEFINED_DEV_STAGE	liver sinusoidal endothelial cell
liver sinusoidal endothelial cells, sham operation, biol_rep2	Mus musculus	NCBITAXON	http://purl.bioontology.org/ontology/NCBITAXON/10090							Sample collection	13596-146E5	FF:13596-146E5	SAMD00022212	total RNA	EFO	EFO:0004964	mouse	UNDEFINED_TISSUE_TYPE	UNDEFINED_DEV_STAGE	liver sinusoidal endothelial cell
liver sinusoidal endothelial cells, sham operation, biol_rep3	Mus musculus	NCBITAXON	http://purl.bioontology.org/ontology/NCBITAXON/10090							Sample collection	13597-146E6	FF:13597-146E6	SAMD00022213	total RNA	EFO	EFO:0004964	mouse	UNDEFINED_TISSUE_TYPE	UNDEFINED_DEV_STAGE	liver sinusoidal endothelial cell
liver sinusoidal endothelial cells, partial hepatectomy, 02hr, biol_rep1	Mus musculus	NCBITAXON	http://purl.bioontology.org/ontology/NCBITAXON/10090							Sample collection	13598-146E7	FF:13598-146E7	SAMD00022214	total RNA	EFO	EFO:0004964	mouse	UNDEFINED_TISSUE_TYPE	UNDEFINED_DEV_STAGE	liver sinusoidal endothelial cell
liver sinusoidal endothelial cells, partial hepatectomy, 02hr, biol_rep2	Mus musculus	NCBITAXON	http://purl.bioontology.org/ontology/NCBITAXON/10090							Sample collection	13599-146E8	FF:13599-146E8	SAMD00022215	total RNA	EFO	EFO:0004964	mouse	UNDEFINED_TISSUE_TYPE	UNDEFINED_DEV_STAGE	liver sinusoidal endothelial cell
liver sinusoidal endothelial cells, partial hepatectomy, 02hr, biol_rep3	Mus musculus	NCBITAXON	http://purl.bioontology.org/ontology/NCBITAXON/10090							Sample collection	13600-146E9	FF:13600-146E9	SAMD00022216	total RNA	EFO	EFO:0004964	mouse	UNDEFINED_TISSUE_TYPE	UNDEFINED_DEV_STAGE	liver sinusoidal endothelial cell
liver sinusoidal endothelial cells, partial hepatectomy, 30hr, biol_rep1	Mus musculus	NCBITAXON	http://purl.bioontology.org/ontology/NCBITAXON/10090							Sample collection	13601-146F1	FF:13601-146F1	SAMD00022217	total RNA	EFO	EFO:0004964	mouse	UNDEFINED_TISSUE_TYPE	UNDEFINED_DEV_STAGE	liver sinusoidal endothelial cell
liver sinusoidal endothelial cells, partial hepatectomy, 30hr, biol_rep2	Mus musculus	NCBITAXON	http://purl.bioontology.org/ontology/NCBITAXON/10090							Sample collection	13602-146F2	FF:13602-146F2	SAMD00022218	total RNA	EFO	EFO:0004964	mouse	UNDEFINED_TISSUE_TYPE	UNDEFINED_DEV_STAGE	liver sinusoidal endothelial cell
liver sinusoidal endothelial cells, partial hepatectomy, 30hr, biol_rep3	Mus musculus	NCBITAXON	http://purl.bioontology.org/ontology/NCBITAXON/10090							Sample collection	13603-146F3	FF:13603-146F3	SAMD00022219	total RNA	EFO	EFO:0004964	mouse	UNDEFINED_TISSUE_TYPE	UNDEFINED_DEV_STAGE	liver sinusoidal endothelial cell
liver sinusoidal endothelial cells, partial hepatectomy, 48hr, biol_rep1	Mus musculus	NCBITAXON	http://purl.bioontology.org/ontology/NCBITAXON/10090							Sample collection	13604-146F4	FF:13604-146F4	SAMD00022220	total RNA	EFO	EFO:0004964	mouse	UNDEFINED_TISSUE_TYPE	UNDEFINED_DEV_STAGE	liver sinusoidal endothelial cell
liver sinusoidal endothelial cells, partial hepatectomy, 48hr, biol_rep2	Mus musculus	NCBITAXON	http://purl.bioontology.org/ontology/NCBITAXON/10090							Sample collection	13605-146F5	FF:13605-146F5	SAMD00022221	total RNA	EFO	EFO:0004964	mouse	UNDEFINED_TISSUE_TYPE	UNDEFINED_DEV_STAGE	liver sinusoidal endothelial cell
liver sinusoidal endothelial cells, partial hepatectomy, 48hr, biol_rep3	Mus musculus	NCBITAXON	http://purl.bioontology.org/ontology/NCBITAXON/10090							Sample collection	13606-146F6	FF:13606-146F6	SAMD00022222	total RNA	EFO	EFO:0004964	mouse	UNDEFINED_TISSUE_TYPE	UNDEFINED_DEV_STAGE	liver sinusoidal endothelial cell
liver sinusoidal endothelial cells, partial hepatectomy, week01, biol_rep1	Mus musculus	NCBITAXON	http://purl.bioontology.org/ontology/NCBITAXON/10090							Sample collection	13607-146F7	FF:13607-146F7	SAMD00022223	total RNA	EFO	EFO:0004964	mouse	UNDEFINED_TISSUE_TYPE	UNDEFINED_DEV_STAGE	liver sinusoidal endothelial cell
liver sinusoidal endothelial cells, partial hepatectomy, week01, biol_rep2	Mus musculus	NCBITAXON	http://purl.bioontology.org/ontology/NCBITAXON/10090							Sample collection	13608-146F8	FF:13608-146F8	SAMD00022224	total RNA	EFO	EFO:0004964	mouse	UNDEFINED_TISSUE_TYPE	UNDEFINED_DEV_STAGE	liver sinusoidal endothelial cell
liver sinusoidal endothelial cells, partial hepatectomy, week01, biol_rep3	Mus musculus	NCBITAXON	http://purl.bioontology.org/ontology/NCBITAXON/10090							Sample collection	13609-146F9	FF:13609-146F9	SAMD00022225	total RNA	EFO	EFO:0004964	mouse	UNDEFINED_TISSUE_TYPE	UNDEFINED_DEV_STAGE	liver sinusoidal endothelial cell
hepatic stellate cells, sham operation, biol_rep1	Mus musculus	NCBITAXON	http://purl.bioontology.org/ontology/NCBITAXON/10090							Sample collection	13610-146G1	FF:13610-146G1	SAMD00022226	total RNA	EFO	EFO:0004964	mouse	UNDEFINED_TISSUE_TYPE	UNDEFINED_DEV_STAGE	hepatic stellate cell
hepatic stellate cells, sham operation, biol_rep2	Mus musculus	NCBITAXON	http://purl.bioontology.org/ontology/NCBITAXON/10090							Sample collection	13611-146G2	FF:13611-146G2	SAMD00022227	total RNA	EFO	EFO:0004964	mouse	UNDEFINED_TISSUE_TYPE	UNDEFINED_DEV_STAGE	hepatic stellate cell
hepatic stellate cells, sham operation, biol_rep3	Mus musculus	NCBITAXON	http://purl.bioontology.org/ontology/NCBITAXON/10090							Sample collection	13612-146G3	FF:13612-146G3	SAMD00022228	total RNA	EFO	EFO:0004964	mouse	UNDEFINED_TISSUE_TYPE	UNDEFINED_DEV_STAGE	hepatic stellate cell
hepatic stellate cells, partial hepatectomy, 02hr, biol_rep1	Mus musculus	NCBITAXON	http://purl.bioontology.org/ontology/NCBITAXON/10090							Sample collection	13613-146G4	FF:13613-146G4	SAMD00022229	total RNA	EFO	EFO:0004964	mouse	UNDEFINED_TISSUE_TYPE	UNDEFINED_DEV_STAGE	hepatic stellate cell
hepatic stellate cells, partial hepatectomy, 30hr, biol_rep1	Mus musculus	NCBITAXON	http://purl.bioontology.org/ontology/NCBITAXON/10090							Sample collection	13616-146G7	FF:13616-146G7	SAMD00022230	total RNA	EFO	EFO:0004964	mouse	UNDEFINED_TISSUE_TYPE	UNDEFINED_DEV_STAGE	hepatic stellate cell
hepatic stellate cells, partial hepatectomy, 30hr, biol_rep2	Mus musculus	NCBITAXON	http://purl.bioontology.org/ontology/NCBITAXON/10090							Sample collection	13617-146G8	FF:13617-146G8	SAMD00022231	total RNA	EFO	EFO:0004964	mouse	UNDEFINED_TISSUE_TYPE	UNDEFINED_DEV_STAGE	hepatic stellate cell
hepatic stellate cells, partial hepatectomy, 30hr, biol_rep3	Mus musculus	NCBITAXON	http://purl.bioontology.org/ontology/NCBITAXON/10090							Sample collection	13618-146G9	FF:13618-146G9	SAMD00022232	total RNA	EFO	EFO:0004964	mouse	UNDEFINED_TISSUE_TYPE	UNDEFINED_DEV_STAGE	hepatic stellate cell
hepatic stellate cells, partial hepatectomy, 48hr, biol_rep1	Mus musculus	NCBITAXON	http://purl.bioontology.org/ontology/NCBITAXON/10090							Sample collection	13619-146H1	FF:13619-146H1	SAMD00022233	total RNA	EFO	EFO:0004964	mouse	UNDEFINED_TISSUE_TYPE	UNDEFINED_DEV_STAGE	hepatic stellate cell
hepatic stellate cells, partial hepatectomy, 48hr, biol_rep2	Mus musculus	NCBITAXON	http://purl.bioontology.org/ontology/NCBITAXON/10090							Sample collection	13620-146H2	FF:13620-146H2	SAMD00022234	total RNA	EFO	EFO:0004964	mouse	UNDEFINED_TISSUE_TYPE	UNDEFINED_DEV_STAGE	hepatic stellate cell
hepatic stellate cells, partial hepatectomy, 48hr, biol_rep3	Mus musculus	NCBITAXON	http://purl.bioontology.org/ontology/NCBITAXON/10090							Sample collection	13621-146H3	FF:13621-146H3	SAMD00022235	total RNA	EFO	EFO:0004964	mouse	UNDEFINED_TISSUE_TYPE	UNDEFINED_DEV_STAGE	hepatic stellate cell
hepatic stellate cells, partial hepatectomy, week01, biol_rep1	Mus musculus	NCBITAXON	http://purl.bioontology.org/ontology/NCBITAXON/10090							Sample collection	13622-146H4	FF:13622-146H4	SAMD00022236	total RNA	EFO	EFO:0004964	mouse	UNDEFINED_TISSUE_TYPE	UNDEFINED_DEV_STAGE	hepatic stellate cell
thymus, neonate N25	Mus musculus	NCBITAXON	http://purl.bioontology.org/ontology/NCBITAXON/10090	thymus	UBERON	UBERON:0002370	mixed			Sample collection	1362-25G7	FF:1362-25G7	SAMD00004839	total RNA	EFO	EFO:0004964	mouse	thymus	25 days neonate	CELL MIXTURE - tissue sample
liver, neonate N25	Mus musculus	NCBITAXON	http://purl.bioontology.org/ontology/NCBITAXON/10090	liver	UBERON	UBERON:0002107	mixed			Sample collection	1368-26H1	FF:1368-26H1	SAMD00004760	total RNA	EFO	EFO:0004964	mouse	liver	25 days neonate	CELL MIXTURE - tissue sample
adrenal gland, neonate N25	Mus musculus	NCBITAXON	http://purl.bioontology.org/ontology/NCBITAXON/10090	adrenal gland	UBERON	UBERON:0002369	mixed			Sample collection	1377-27I3	FF:1377-27I3	SAMD00005199	total RNA	EFO	EFO:0004964	mouse	adrenal gland	25 days neonate	CELL MIXTURE - tissue sample
liver, neonate N30	Mus musculus	NCBITAXON	http://purl.bioontology.org/ontology/NCBITAXON/10090	liver	UBERON	UBERON:0002107	mixed			Sample collection	1382-42D1	FF:1382-42D1	SAMD00005227	total RNA	EFO	EFO:0004964	mouse	liver	30 days neonate	CELL MIXTURE - tissue sample
intestine, neonate N30	Mus musculus	NCBITAXON	http://purl.bioontology.org/ontology/NCBITAXON/10090	intestine	UBERON	UBERON:0000160	mixed			Sample collection	1384-42G1	FF:1384-42G1	SAMD00005553	total RNA	EFO	EFO:0004964	mouse	intestine	30 days neonate	CELL MIXTURE - tissue sample
kidney, neonate N30	Mus musculus	NCBITAXON	http://purl.bioontology.org/ontology/NCBITAXON/10090	kidney	UBERON	UBERON:0002113	mixed			Sample collection	1385-42H1	FF:1385-42H1	SAMD00005811	total RNA	EFO	EFO:0004964	mouse	kidney	30 days neonate	CELL MIXTURE - tissue sample
stomach, neonate N30	Mus musculus	NCBITAXON	http://purl.bioontology.org/ontology/NCBITAXON/10090	stomach	UBERON	UBERON:0000945	mixed			Sample collection	1386-42I1	FF:1386-42I1	SAMD00005400	total RNA	EFO	EFO:0004964	mouse	stomach	30 days neonate	CELL MIXTURE - tissue sample
epididymis and seminiferous tubule, neonate N30	Mus musculus	NCBITAXON	http://purl.bioontology.org/ontology/NCBITAXON/10090				male	PATO	PATO:0000384	Sample collection	1387-42A2	FF:1387-42A2	SAMD00005890	total RNA	EFO	EFO:0004964	mouse	epididymis and seminiferous tubule	30 days neonate	CELL MIXTURE - tissue sample
diencephalon, neonate N30	Mus musculus	NCBITAXON	http://purl.bioontology.org/ontology/NCBITAXON/10090	diencephalon	UBERON	UBERON:0001894	mixed			Sample collection	1388-42B2	FF:1388-42B2	SAMD00005403	total RNA	EFO	EFO:0004964	mouse	diencephalon	30 days neonate	CELL MIXTURE - tissue sample
muscle_biceps femoris, neonate N30	Mus musculus	NCBITAXON	http://purl.bioontology.org/ontology/NCBITAXON/10090	muscle organ	UBERON	UBERON:0001630	mixed			Sample collection	1389-42C2	FF:1389-42C2	SAMD00005267	total RNA	EFO	EFO:0004964	mouse	muscle (biceps femoris)	30 days neonate	CELL MIXTURE - tissue sample
heart, neonate N30	Mus musculus	NCBITAXON	http://purl.bioontology.org/ontology/NCBITAXON/10090	heart	UBERON	UBERON:0000948	mixed			Sample collection	1390-42D2	FF:1390-42D2	SAMD00004670	total RNA	EFO	EFO:0004964	mouse	heart	30 days neonate	CELL MIXTURE - tissue sample
testis, neonate N30	Mus musculus	NCBITAXON	http://purl.bioontology.org/ontology/NCBITAXON/10090	testis	UBERON	UBERON:0000473	male	PATO	PATO:0000384	Sample collection	1391-42E2	FF:1391-42E2	SAMD00005568	total RNA	EFO	EFO:0004964	mouse	testis	30 days neonate	CELL MIXTURE - tissue sample
cortex, neonate N30	Mus musculus	NCBITAXON	http://purl.bioontology.org/ontology/NCBITAXON/10090	cortex	UBERON	UBERON:0001851	mixed			Sample collection	1392-42F2	FF:1392-42F2	SAMD00004720	total RNA	EFO	EFO:0004964	mouse	cortex	30 days neonate	CELL MIXTURE - tissue sample
thymus, neonate N30	Mus musculus	NCBITAXON	http://purl.bioontology.org/ontology/NCBITAXON/10090	thymus	UBERON	UBERON:0002370	mixed			Sample collection	1393-42G2	FF:1393-42G2	SAMD00006007	total RNA	EFO	EFO:0004964	mouse	thymus	30 days neonate	CELL MIXTURE - tissue sample
lung, neonate N30	Mus musculus	NCBITAXON	http://purl.bioontology.org/ontology/NCBITAXON/10090	lung	UBERON	UBERON:0002048	mixed			Sample collection	1394-42H2	FF:1394-42H2	SAMD00004674	total RNA	EFO	EFO:0004964	mouse	lung	30 days neonate	CELL MIXTURE - tissue sample
cerebellum, neonate N30	Mus musculus	NCBITAXON	http://purl.bioontology.org/ontology/NCBITAXON/10090	cerebellum	UBERON	UBERON:0002037	mixed			Sample collection	1395-42I2	FF:1395-42I2	SAMD00005275	total RNA	EFO	EFO:0004964	mouse	cerebellum	30 days neonate	CELL MIXTURE - tissue sample
medulla oblongata, neonate N30	Mus musculus	NCBITAXON	http://purl.bioontology.org/ontology/NCBITAXON/10090	medulla oblongata	UBERON	UBERON:0001896	mixed			Sample collection	1396-42A3	FF:1396-42A3	SAMD00005654	total RNA	EFO	EFO:0004964	mouse	medulla oblongata	30 days neonate	CELL MIXTURE - tissue sample
ES-OS25 embryonic stem cells, DMSO control, biol_rep1	Mus musculus	NCBITAXON	http://purl.bioontology.org/ontology/NCBITAXON/10090							Sample collection	14339-155G1	FF:14339-155G1	SAMD00022308	total RNA	EFO	EFO:0004964	mouse		ES	embryonic stem cell
ES-OS25 embryonic stem cells, DMSO control, biol_rep2	Mus musculus	NCBITAXON	http://purl.bioontology.org/ontology/NCBITAXON/10090							Sample collection	14340-155G2	FF:14340-155G2	SAMD00022309	total RNA	EFO	EFO:0004964	mouse		ES	embryonic stem cell
ES-OS25 embryonic stem cells, DMSO control, biol_rep3	Mus musculus	NCBITAXON	http://purl.bioontology.org/ontology/NCBITAXON/10090							Sample collection	14341-155G3	FF:14341-155G3	SAMD00022310	total RNA	EFO	EFO:0004964	mouse		ES	embryonic stem cell
ES-OS25 embryonic stem cells, flavopiridol treatment, 01hr, biol_rep1	Mus musculus	NCBITAXON	http://purl.bioontology.org/ontology/NCBITAXON/10090							Sample collection	14342-155G4	FF:14342-155G4	SAMD00022311	total RNA	EFO	EFO:0004964	mouse		ES	embryonic stem cell
ES-OS25 embryonic stem cells, flavopiridol treatment, 01hr, biol_rep2	Mus musculus	NCBITAXON	http://purl.bioontology.org/ontology/NCBITAXON/10090							Sample collection	14343-155G5	FF:14343-155G5	SAMD00022312	total RNA	EFO	EFO:0004964	mouse		ES	embryonic stem cell
ES-OS25 embryonic stem cells, flavopiridol treatment, 01hr, biol_rep3	Mus musculus	NCBITAXON	http://purl.bioontology.org/ontology/NCBITAXON/10090							Sample collection	14344-155G6	FF:14344-155G6	SAMD00022313	total RNA	EFO	EFO:0004964	mouse		ES	embryonic stem cell
ES-OS25 embryonic stem cells, untreated control, biol_rep1	Mus musculus	NCBITAXON	http://purl.bioontology.org/ontology/NCBITAXON/10090							Sample collection	14345-155G7	FF:14345-155G7	SAMD00022314	total RNA	EFO	EFO:0004964	mouse		ES	embryonic stem cell
ES-OS25 embryonic stem cells, untreated control, biol_rep2	Mus musculus	NCBITAXON	http://purl.bioontology.org/ontology/NCBITAXON/10090							Sample collection	14346-155G8	FF:14346-155G8	SAMD00022315	total RNA	EFO	EFO:0004964	mouse		ES	embryonic stem cell
ES-OS25 embryonic stem cells, untreated control, biol_rep3	Mus musculus	NCBITAXON	http://purl.bioontology.org/ontology/NCBITAXON/10090							Sample collection	14347-155G9	FF:14347-155G9	SAMD00022316	total RNA	EFO	EFO:0004964	mouse		ES	embryonic stem cell
ES-OS25 embryonic stem cells, aminitin treatment for 7hr, biol_rep1	Mus musculus	NCBITAXON	http://purl.bioontology.org/ontology/NCBITAXON/10090							Sample collection	14348-155H1	FF:14348-155H1	SAMD00022317	total RNA	EFO	EFO:0004964	mouse		ES	embryonic stem cell
ES-OS25 embryonic stem cells, aminitin treatment for 7hr, biol_rep2	Mus musculus	NCBITAXON	http://purl.bioontology.org/ontology/NCBITAXON/10090							Sample collection	14349-155H2	FF:14349-155H2	SAMD00022318	total RNA	EFO	EFO:0004964	mouse		ES	embryonic stem cell
ES-OS25 embryonic stem cells, aminitin treatment for 7hr, biol_rep3	Mus musculus	NCBITAXON	http://purl.bioontology.org/ontology/NCBITAXON/10090							Sample collection	14350-155H3	FF:14350-155H3	SAMD00022319	total RNA	EFO	EFO:0004964	mouse		ES	embryonic stem cell
ES-Ert2 embryonic stem cells, untreated control, 48hr, biol_rep1	Mus musculus	NCBITAXON	http://purl.bioontology.org/ontology/NCBITAXON/10090							Sample collection	14351-155H4	FF:14351-155H4	SAMD00022320	total RNA	EFO	EFO:0004964	mouse		ES	embryonic stem cell
ES-Ert2 embryonic stem cells, untreated control, 48hr, biol_rep2	Mus musculus	NCBITAXON	http://purl.bioontology.org/ontology/NCBITAXON/10090							Sample collection	14352-155H5	FF:14352-155H5	SAMD00022321	total RNA	EFO	EFO:0004964	mouse		ES	embryonic stem cell
ES-Ert2 embryonic stem cells, untreated control, 48hr, biol_rep3	Mus musculus	NCBITAXON	http://purl.bioontology.org/ontology/NCBITAXON/10090							Sample collection	14353-155H6	FF:14353-155H6	SAMD00022322	total RNA	EFO	EFO:0004964	mouse		ES	embryonic stem cell
ES-Ert2 embryonic stem cells, tamoxifen treated, 48hr, biol_rep1	Mus musculus	NCBITAXON	http://purl.bioontology.org/ontology/NCBITAXON/10090							Sample collection	14354-155H7	FF:14354-155H7	SAMD00022323	total RNA	EFO	EFO:0004964	mouse		ES	embryonic stem cell
ES-Ert2 embryonic stem cells, tamoxifen treated, 48hr, biol_rep2	Mus musculus	NCBITAXON	http://purl.bioontology.org/ontology/NCBITAXON/10090							Sample collection	14355-155H8	FF:14355-155H8	SAMD00022324	total RNA	EFO	EFO:0004964	mouse		ES	embryonic stem cell
ES-Ert2 embryonic stem cells, tamoxifen treated, 48hr, biol_rep3	Mus musculus	NCBITAXON	http://purl.bioontology.org/ontology/NCBITAXON/10090							Sample collection	14356-155H9	FF:14356-155H9	SAMD00022325	total RNA	EFO	EFO:0004964	mouse		ES	embryonic stem cell
ES-46C embryonic stem cells, neuronal differentiation, day00, biol_rep1	Mus musculus	NCBITAXON	http://purl.bioontology.org/ontology/NCBITAXON/10090							Sample collection	14357-155I1	FF:14357-155I1	SAMD00021093	total RNA	EFO	EFO:0004964	mouse		ES	embryonic stem cell
ES-46C embryonic stem cells, neuronal differentiation, day01, biol_rep1	Mus musculus	NCBITAXON	http://purl.bioontology.org/ontology/NCBITAXON/10090							Sample collection	14358-155I2	FF:14358-155I2	SAMD00021094	total RNA	EFO	EFO:0004964	mouse		neuronal diff	embryonic stem cell
ES-46C embryonic stem cells, neuronal differentiation, day02, biol_rep1	Mus musculus	NCBITAXON	http://purl.bioontology.org/ontology/NCBITAXON/10090							Sample collection	14359-155I3	FF:14359-155I3	SAMD00021095	total RNA	EFO	EFO:0004964	mouse		neuronal diff	embryonic stem cell
ES-46C embryonic stem cells, neuronal differentiation, day03, biol_rep1	Mus musculus	NCBITAXON	http://purl.bioontology.org/ontology/NCBITAXON/10090							Sample collection	14360-155I4	FF:14360-155I4	SAMD00021096	total RNA	EFO	EFO:0004964	mouse		neuronal diff	embryonic stem cell
ES-46C embryonic stem cells, neuronal differentiation, day04, biol_rep1	Mus musculus	NCBITAXON	http://purl.bioontology.org/ontology/NCBITAXON/10090							Sample collection	14361-155I5	FF:14361-155I5	SAMD00021097	total RNA	EFO	EFO:0004964	mouse		neuronal diff	embryonic stem cell
ES-46C embryonic stem cells, neuronal differentiation, day00, biol_rep2	Mus musculus	NCBITAXON	http://purl.bioontology.org/ontology/NCBITAXON/10090							Sample collection	14362-155I6	FF:14362-155I6	SAMD00021098	total RNA	EFO	EFO:0004964	mouse		ES	embryonic stem cell
ES-46C embryonic stem cells, neuronal differentiation, day01, biol_rep2	Mus musculus	NCBITAXON	http://purl.bioontology.org/ontology/NCBITAXON/10090							Sample collection	14363-155I7	FF:14363-155I7	SAMD00021099	total RNA	EFO	EFO:0004964	mouse		neuronal diff	embryonic stem cell
ES-46C embryonic stem cells, neuronal differentiation, day02, biol_rep2	Mus musculus	NCBITAXON	http://purl.bioontology.org/ontology/NCBITAXON/10090							Sample collection	14364-155I8	FF:14364-155I8	SAMD00021100	total RNA	EFO	EFO:0004964	mouse		neuronal diff	embryonic stem cell
ES-46C embryonic stem cells, neuronal differentiation, day03, biol_rep2	Mus musculus	NCBITAXON	http://purl.bioontology.org/ontology/NCBITAXON/10090							Sample collection	14365-155I9	FF:14365-155I9	SAMD00021101	total RNA	EFO	EFO:0004964	mouse		neuronal diff	embryonic stem cell
ES-46C embryonic stem cells, neuronal differentiation, day04, biol_rep2	Mus musculus	NCBITAXON	http://purl.bioontology.org/ontology/NCBITAXON/10090							Sample collection	14366-156A1	FF:14366-156A1	SAMD00021102	total RNA	EFO	EFO:0004964	mouse		neuronal diff	embryonic stem cell
ES-OS25 embryonic stem cells, untreated siRNA control, biol_rep1	Mus musculus	NCBITAXON	http://purl.bioontology.org/ontology/NCBITAXON/10090							Sample collection	14367-156A2	FF:14367-156A2	SAMD00022326	total RNA	EFO	EFO:0004964	mouse		ES	embryonic stem cell
ES-OS25 embryonic stem cells, untreated siRNA control, biol_rep2	Mus musculus	NCBITAXON	http://purl.bioontology.org/ontology/NCBITAXON/10090							Sample collection	14368-156A3	FF:14368-156A3	SAMD00022327	total RNA	EFO	EFO:0004964	mouse		ES	embryonic stem cell
ES-OS25 embryonic stem cells, scrambled siRNA control, biol_rep1	Mus musculus	NCBITAXON	http://purl.bioontology.org/ontology/NCBITAXON/10090							Sample collection	14369-156A4	FF:14369-156A4	SAMD00022328	total RNA	EFO	EFO:0004964	mouse		ES	embryonic stem cell
ES-OS25 embryonic stem cells, scrambled siRNA control, biol_rep2	Mus musculus	NCBITAXON	http://purl.bioontology.org/ontology/NCBITAXON/10090							Sample collection	14370-156A5	FF:14370-156A5	SAMD00022329	total RNA	EFO	EFO:0004964	mouse		ES	embryonic stem cell
ES-OS25 embryonic stem cells, KD for exosomal component EXOSC3, biol_rep1	Mus musculus	NCBITAXON	http://purl.bioontology.org/ontology/NCBITAXON/10090							Sample collection	14371-156A6	FF:14371-156A6	SAMD00022330	total RNA	EFO	EFO:0004964	mouse		ES	embryonic stem cell
ES-OS25 embryonic stem cells, KD for exosomal component EXOSC3, biol_rep2	Mus musculus	NCBITAXON	http://purl.bioontology.org/ontology/NCBITAXON/10090							Sample collection	14372-156A7	FF:14372-156A7	SAMD00022331	total RNA	EFO	EFO:0004964	mouse		ES	embryonic stem cell
ES-OS25 embryonic stem cells, KD for exosomal component EXOSC5, biol_rep1	Mus musculus	NCBITAXON	http://purl.bioontology.org/ontology/NCBITAXON/10090							Sample collection	14373-156A8	FF:14373-156A8	SAMD00022332	total RNA	EFO	EFO:0004964	mouse		ES	embryonic stem cell
ES-OS25 embryonic stem cells, KD for exosomal component EXOSC5, biol_rep2	Mus musculus	NCBITAXON	http://purl.bioontology.org/ontology/NCBITAXON/10090							Sample collection	14374-156A9	FF:14374-156A9	SAMD00022333	total RNA	EFO	EFO:0004964	mouse		ES	embryonic stem cell
ES-46C derived epistem cells, biol_rep1	Mus musculus	NCBITAXON	http://purl.bioontology.org/ontology/NCBITAXON/10090							Sample collection	14375-156B1	FF:14375-156B1	SAMD00021103	total RNA	EFO	EFO:0004964	mouse		EpiSC	embryonic stem cell
ES-46C derived epistem cells, biol_rep2	Mus musculus	NCBITAXON	http://purl.bioontology.org/ontology/NCBITAXON/10090							Sample collection	14376-156B2	FF:14376-156B2	SAMD00021104	total RNA	EFO	EFO:0004964	mouse		EpiSC	embryonic stem cell
ES-46C derived epistem cells, biol_rep3	Mus musculus	NCBITAXON	http://purl.bioontology.org/ontology/NCBITAXON/10090							Sample collection	14377-156B3	FF:14377-156B3	SAMD00021105	total RNA	EFO	EFO:0004964	mouse		EpiSC	embryonic stem cell
ES-46C derived epistem cells, neuronal differentiation, day05, biol_rep1	Mus musculus	NCBITAXON	http://purl.bioontology.org/ontology/NCBITAXON/10090							Sample collection	14378-156B4	FF:14378-156B4	SAMD00021106	total RNA	EFO	EFO:0004964	mouse		neuronal diff	embryonic stem cell
ES-46C derived epistem cells, neuronal differentiation, day14, biol_rep1	Mus musculus	NCBITAXON	http://purl.bioontology.org/ontology/NCBITAXON/10090							Sample collection	14379-156B5	FF:14379-156B5	SAMD00021107	total RNA	EFO	EFO:0004964	mouse		neuronal diff	embryonic stem cell
forelimb, embryo E17	Mus musculus	NCBITAXON	http://purl.bioontology.org/ontology/NCBITAXON/10090	forelimb	UBERON	UBERON:0002102	mixed			Sample collection	1517-43C4	FF:1517-43C4	SAMD00005953	total RNA	EFO	EFO:0004964	mouse	forelimb	17 days embryo	CELL MIXTURE - tissue sample
forelimb, embryo E18	Mus musculus	NCBITAXON	http://purl.bioontology.org/ontology/NCBITAXON/10090	forelimb	UBERON	UBERON:0002102	mixed			Sample collection	1520-43B5	FF:1520-43B5	SAMD00005639	total RNA	EFO	EFO:0004964	mouse	forelimb	18 days embryo	CELL MIXTURE - tissue sample
bone_os femoris, neonate N16	Mus musculus	NCBITAXON	http://purl.bioontology.org/ontology/NCBITAXON/10090	bone tissue	UBERON	UBERON:0002481	mixed			Sample collection	1525-43A6	FF:1525-43A6	SAMD00005320	total RNA	EFO	EFO:0004964	mouse	bone (os femoris)	16 days neonate	CELL MIXTURE - tissue sample
pancreas, neonate N01	Mus musculus	NCBITAXON	http://purl.bioontology.org/ontology/NCBITAXON/10090	pancreas	UBERON	UBERON:0001264	mixed			Sample collection	1531-43D7	FF:1531-43D7	SAMD00005262	total RNA	EFO	EFO:0004964	mouse	pancreas	1 day neonate	CELL MIXTURE - tissue sample
eyeball, neonate N01	Mus musculus	NCBITAXON	http://purl.bioontology.org/ontology/NCBITAXON/10090	eyeball of camera-type eye	UBERON	UBERON:0010230	mixed			Sample collection	1532-43E7	FF:1532-43E7	SAMD00004944	total RNA	EFO	EFO:0004964	mouse	eyeball	1 day neonate	CELL MIXTURE - tissue sample
pancreas, embryo E18	Mus musculus	NCBITAXON	http://purl.bioontology.org/ontology/NCBITAXON/10090	pancreas	UBERON	UBERON:0001264	mixed			Sample collection	1535-43I7	FF:1535-43I7	SAMD00005870	total RNA	EFO	EFO:0004964	mouse	pancreas	18 days embryo	CELL MIXTURE - tissue sample
pancreas, neonate N02	Mus musculus	NCBITAXON	http://purl.bioontology.org/ontology/NCBITAXON/10090	pancreas	UBERON	UBERON:0001264	mixed			Sample collection	1539-43D8	FF:1539-43D8	SAMD00005663	total RNA	EFO	EFO:0004964	mouse	pancreas	2 days neonate	CELL MIXTURE - tissue sample
thymus, neonate N02	Mus musculus	NCBITAXON	http://purl.bioontology.org/ontology/NCBITAXON/10090	thymus	UBERON	UBERON:0002370	mixed			Sample collection	1541-43F8	FF:1541-43F8	SAMD00004748	total RNA	EFO	EFO:0004964	mouse	thymus	2 days neonate	CELL MIXTURE - tissue sample
pancreas, neonate N30	Mus musculus	NCBITAXON	http://purl.bioontology.org/ontology/NCBITAXON/10090	pancreas	UBERON	UBERON:0001264	mixed			Sample collection	1548-44H5	FF:1548-44H5	SAMD00005022	total RNA	EFO	EFO:0004964	mouse	pancreas	30 days neonate	CELL MIXTURE - tissue sample
eyeball, neonate N02	Mus musculus	NCBITAXON	http://purl.bioontology.org/ontology/NCBITAXON/10090	eyeball of camera-type eye	UBERON	UBERON:0010230	mixed			Sample collection	1551-44G8	FF:1551-44G8	SAMD00005344	total RNA	EFO	EFO:0004964	mouse	eyeball	2 days neonate	CELL MIXTURE - tissue sample
pancreas, neonate N25	Mus musculus	NCBITAXON	http://purl.bioontology.org/ontology/NCBITAXON/10090	pancreas	UBERON	UBERON:0001264	mixed			Sample collection	1555-45E2	FF:1555-45E2	SAMD00005388	total RNA	EFO	EFO:0004964	mouse	pancreas	25 days neonate	CELL MIXTURE - tissue sample
pancreas, embryo E15	Mus musculus	NCBITAXON	http://purl.bioontology.org/ontology/NCBITAXON/10090	pancreas	UBERON	UBERON:0001264	mixed			Sample collection	1556-45F2	FF:1556-45F2	SAMD00005490	total RNA	EFO	EFO:0004964	mouse	pancreas	15 days embryo	CELL MIXTURE - tissue sample
pancreas, embryo E17	Mus musculus	NCBITAXON	http://purl.bioontology.org/ontology/NCBITAXON/10090	pancreas	UBERON	UBERON:0001264	mixed			Sample collection	1558-45G3	FF:1558-45G3	SAMD00004945	total RNA	EFO	EFO:0004964	mouse	pancreas	17 days embryo	CELL MIXTURE - tissue sample
gonad, embryo E13	Mus musculus	NCBITAXON	http://purl.bioontology.org/ontology/NCBITAXON/10090	gonad	UBERON	UBERON:0000991	mixed			Sample collection	1564-45I6	FF:1564-45I6	SAMD00004837	total RNA	EFO	EFO:0004964	mouse	gonad	13 days embryo	CELL MIXTURE - tissue sample
cerebellum, adult	Mus musculus	NCBITAXON	http://purl.bioontology.org/ontology/NCBITAXON/10090	cerebellum	UBERON	UBERON:0002037	male	PATO	PATO:0000384	Sample collection	15-8B2	FF:15-8B2	SAMD00004796	total RNA	EFO	EFO:0004964	mouse	cerebellum	adult	CELL MIXTURE - tissue sample
corpora quadrigemina, adult	Mus musculus	NCBITAXON	http://purl.bioontology.org/ontology/NCBITAXON/10090	corpora quadrigemina	UBERON	UBERON:0002259	male	PATO	PATO:0000384	Sample collection	16-22A4	FF:16-22A4	SAMD00005905	total RNA	EFO	EFO:0004964	mouse	corpora quadrigemina	adult	CELL MIXTURE - tissue sample
medulla oblongata, adult	Mus musculus	NCBITAXON	http://purl.bioontology.org/ontology/NCBITAXON/10090	medulla oblongata	UBERON	UBERON:0001896	male	PATO	PATO:0000384	Sample collection	17-12C2	FF:17-12C2	SAMD00005853	total RNA	EFO	EFO:0004964	mouse	medulla oblongata	adult	CELL MIXTURE - tissue sample
intestine, adult	Mus musculus	NCBITAXON	http://purl.bioontology.org/ontology/NCBITAXON/10090	intestine	UBERON	UBERON:0000160	mixed			Sample collection	178-9A3	FF:178-9A3	SAMD00004890	total RNA	EFO	EFO:0004964	mouse	intestine	adult	CELL MIXTURE - tissue sample
olfactory brain, adult	Mus musculus	NCBITAXON	http://purl.bioontology.org/ontology/NCBITAXON/10090				male	PATO	PATO:0000384	Sample collection	18-22I9	FF:18-22I9	SAMD00005249	total RNA	EFO	EFO:0004964	mouse	olfactory brain	adult	CELL MIXTURE - tissue sample
mouse fibroblast cell line CRL-1658 NIH/3T3	Mus musculus	NCBITAXON	http://purl.bioontology.org/ontology/NCBITAXON/10090							Sample collection	1830-49C7	FF:1830-49C7	SAMD00005849	total RNA	EFO	EFO:0004964	mouse	whole body	embryo	CELL MIXTURE - tissue sample
corpus striatum, adult	Mus musculus	NCBITAXON	http://purl.bioontology.org/ontology/NCBITAXON/10090	corpus striatum	UBERON	UBERON:0000369	male	PATO	PATO:0000384	Sample collection	19-21D8	FF:19-21D8	SAMD00004779	total RNA	EFO	EFO:0004964	mouse	corpus striatum	adult	CELL MIXTURE - tissue sample
bone_os femoris, neonate N02	Mus musculus	NCBITAXON	http://purl.bioontology.org/ontology/NCBITAXON/10090	bone tissue	UBERON	UBERON:0002481	mixed			Sample collection	1985-43F5	FF:1985-43F5	SAMD00005623	total RNA	EFO	EFO:0004964	mouse	bone (os femoris)	2 days neonate	CELL MIXTURE - tissue sample
diencephalon, adult	Mus musculus	NCBITAXON	http://purl.bioontology.org/ontology/NCBITAXON/10090	diencephalon	UBERON	UBERON:0001894	male	PATO	PATO:0000384	Sample collection	20-12F2	FF:20-12F2	SAMD00005882	total RNA	EFO	EFO:0004964	mouse	diencephalon	adult	CELL MIXTURE - tissue sample
thymus, neonate N03	Mus musculus	NCBITAXON	http://purl.bioontology.org/ontology/NCBITAXON/10090	thymus	UBERON	UBERON:0002370	mixed			Sample collection	2104-43C7	FF:2104-43C7	SAMD00005875	total RNA	EFO	EFO:0004964	mouse	thymus	3 days neonate	CELL MIXTURE - tissue sample
pituitary gland, adult	Mus musculus	NCBITAXON	http://purl.bioontology.org/ontology/NCBITAXON/10090	pituitary gland	UBERON	UBERON:0000007	male	PATO	PATO:0000384	Sample collection	21-1G8	FF:21-1G8	SAMD00005524	total RNA	EFO	EFO:0004964	mouse	pituitary gland	adult	CELL MIXTURE - tissue sample
macrophage, bone marrow derived	Mus musculus	NCBITAXON	http://purl.bioontology.org/ontology/NCBITAXON/10090							Sample collection	2171-50H8	FF:2171-50H8	SAMD00022334	total RNA	EFO	EFO:0004964	mouse
osteoclast, bone marrow derived	Mus musculus	NCBITAXON	http://purl.bioontology.org/ontology/NCBITAXON/10090							Sample collection	2379-69A1	FF:2379-69A1	SAMD00022335	total RNA	EFO	EFO:0004964	mouse
spinal cord, adult	Mus musculus	NCBITAXON	http://purl.bioontology.org/ontology/NCBITAXON/10090	spinal cord	UBERON	UBERON:0002240	male	PATO	PATO:0000384	Sample collection	24-13C9	FF:24-13C9	SAMD00005286	total RNA	EFO	EFO:0004964	mouse	spinal cord	adult	CELL MIXTURE - tissue sample
spleen, adult	Mus musculus	NCBITAXON	http://purl.bioontology.org/ontology/NCBITAXON/10090	spleen	UBERON	UBERON:0002106	male	PATO	PATO:0000384	Sample collection	25-2G2	FF:25-2G2	SAMD00005695	total RNA	EFO	EFO:0004964	mouse	spleen	adult	CELL MIXTURE - tissue sample
lung, adult	Mus musculus	NCBITAXON	http://purl.bioontology.org/ontology/NCBITAXON/10090	lung	UBERON	UBERON:0002048	male	PATO	PATO:0000384	Sample collection	28-22B1	FF:28-22B1	SAMD00005743	total RNA	EFO	EFO:0004964	mouse	lung	adult	CELL MIXTURE - tissue sample
skin, adult	Mus musculus	NCBITAXON	http://purl.bioontology.org/ontology/NCBITAXON/10090	skin of body	UBERON	UBERON:0002097	male	PATO	PATO:0000384	Sample collection	30-1C3	FF:30-1C3	SAMD00005423	total RNA	EFO	EFO:0004964	mouse	skin	adult	CELL MIXTURE - tissue sample
eyeball, adult	Mus musculus	NCBITAXON	http://purl.bioontology.org/ontology/NCBITAXON/10090	eyeball of camera-type eye	UBERON	UBERON:0010230	male	PATO	PATO:0000384	Sample collection	31-12G4	FF:31-12G4	SAMD00004868	total RNA	EFO	EFO:0004964	mouse	eyeball	adult	CELL MIXTURE - tissue sample
whole body, embryo E17.5, pool1_internal control	Mus musculus	NCBITAXON	http://purl.bioontology.org/ontology/NCBITAXON/10090							Sample collection	3139-67G5	FF:3139-67G5	SAMD00005832	total RNA	EFO	EFO:0004964	mouse	whole body	17.5 days embryo	CELL MIXTURE - tissue sample
tongue, adult	Mus musculus	NCBITAXON	http://purl.bioontology.org/ontology/NCBITAXON/10090	tongue	UBERON	UBERON:0001723	male	PATO	PATO:0000384	Sample collection	32-1B4	FF:32-1B4	SAMD00005526	total RNA	EFO	EFO:0004964	mouse	tongue	adult	CELL MIXTURE - tissue sample
whole body, embryo E11	Mus musculus	NCBITAXON	http://purl.bioontology.org/ontology/NCBITAXON/10090				mixed			Sample collection	324-5I8	FF:324-5I8	SAMD00004694	total RNA	EFO	EFO:0004964	mouse	whole body	11 days embryo	CELL MIXTURE - tissue sample
heart, embryo E11	Mus musculus	NCBITAXON	http://purl.bioontology.org/ontology/NCBITAXON/10090	heart	UBERON	UBERON:0000948	mixed			Sample collection	331-24E9	FF:331-24E9	SAMD00005670	total RNA	EFO	EFO:0004964	mouse	heart	11 days embryo	CELL MIXTURE - tissue sample
stomach, adult	Mus musculus	NCBITAXON	http://purl.bioontology.org/ontology/NCBITAXON/10090	stomach	UBERON	UBERON:0000945	male	PATO	PATO:0000384	Sample collection	33-1H6	FF:33-1H6	SAMD00005432	total RNA	EFO	EFO:0004964	mouse	stomach	adult	CELL MIXTURE - tissue sample
forelimb, embryo E11	Mus musculus	NCBITAXON	http://purl.bioontology.org/ontology/NCBITAXON/10090	forelimb	UBERON	UBERON:0002102	mixed			Sample collection	335-25E2	FF:335-25E2	SAMD00005527	total RNA	EFO	EFO:0004964	mouse	forelimb	11 days embryo	CELL MIXTURE - tissue sample
pancreas, adult	Mus musculus	NCBITAXON	http://purl.bioontology.org/ontology/NCBITAXON/10090	pancreas	UBERON	UBERON:0001264	male	PATO	PATO:0000384	Sample collection	34-16E4	FF:34-16E4	SAMD00005580	total RNA	EFO	EFO:0004964	mouse	pancreas	adult	CELL MIXTURE - tissue sample
eyeball, embryo E12	Mus musculus	NCBITAXON	http://purl.bioontology.org/ontology/NCBITAXON/10090	eyeball of camera-type eye	UBERON	UBERON:0010230	mixed			Sample collection	345-16C6	FF:345-16C6	SAMD00005612	total RNA	EFO	EFO:0004964	mouse	eyeball	12 days embryo	CELL MIXTURE - tissue sample
pituitary gland, embryo E12	Mus musculus	NCBITAXON	http://purl.bioontology.org/ontology/NCBITAXON/10090	pituitary gland	UBERON	UBERON:0000007	mixed			Sample collection	346-16E6	FF:346-16E6	SAMD00005702	total RNA	EFO	EFO:0004964	mouse	pituitary gland	12 days embryo	CELL MIXTURE - tissue sample
heart, embryo E12	Mus musculus	NCBITAXON	http://purl.bioontology.org/ontology/NCBITAXON/10090	heart	UBERON	UBERON:0000948	mixed			Sample collection	353-12F5	FF:353-12F5	SAMD00005925	total RNA	EFO	EFO:0004964	mouse	heart	12 days embryo	CELL MIXTURE - tissue sample
lung, embryo E12	Mus musculus	NCBITAXON	http://purl.bioontology.org/ontology/NCBITAXON/10090	lung	UBERON	UBERON:0002048	mixed			Sample collection	354-16G2	FF:354-16G2	SAMD00004946	total RNA	EFO	EFO:0004964	mouse	lung	12 days embryo	CELL MIXTURE - tissue sample
liver, embryo E12	Mus musculus	NCBITAXON	http://purl.bioontology.org/ontology/NCBITAXON/10090	liver	UBERON	UBERON:0002107	mixed			Sample collection	355-15F8	FF:355-15F8	SAMD00005264	total RNA	EFO	EFO:0004964	mouse	liver	12 days embryo	CELL MIXTURE - tissue sample
macrophage, bone marrow derived, pool1	Mus musculus	NCBITAXON	http://purl.bioontology.org/ontology/NCBITAXON/10090	bone marrow	UBERON	UBERON:0002371	male	PATO	PATO:0000384	Sample collection	3560-170A1	FF:3560-170A1	SAMD00005517	total RNA	EFO	EFO:0004964	mouse	bone marrow	UNDEFINED_DEV_STAGE	macrophage
macrophage, TB infection, non-stimulated BMDM, without Mtb, 024hr, biol_rep1	Mus musculus	NCBITAXON	http://purl.bioontology.org/ontology/NCBITAXON/10090	bone marrow	UBERON	UBERON:0002371	male	PATO	PATO:0000384	Sample collection	3561-170B1	FF:3561-170B1	SAMD00022336	total RNA	EFO	EFO:0004964	mouse	bone marrow	UNDEFINED_DEV_STAGE	macrophage
macrophage, TB infection, non-stimulated BMDM, without Mtb, 028hr, biol_rep1	Mus musculus	NCBITAXON	http://purl.bioontology.org/ontology/NCBITAXON/10090	bone marrow	UBERON	UBERON:0002371	male	PATO	PATO:0000384	Sample collection	3562-170C1	FF:3562-170C1	SAMD00022337	total RNA	EFO	EFO:0004964	mouse	bone marrow	UNDEFINED_DEV_STAGE	macrophage
macrophage, TB infection, non-stimulated BMDM, without Mtb, 036hr, biol_rep1	Mus musculus	NCBITAXON	http://purl.bioontology.org/ontology/NCBITAXON/10090	bone marrow	UBERON	UBERON:0002371	male	PATO	PATO:0000384	Sample collection	3563-170D1	FF:3563-170D1	SAMD00022338	total RNA	EFO	EFO:0004964	mouse	bone marrow	UNDEFINED_DEV_STAGE	macrophage
macrophage, TB infection, non-stimulated BMDM, without Mtb, 048hr, biol_rep1	Mus musculus	NCBITAXON	http://purl.bioontology.org/ontology/NCBITAXON/10090	bone marrow	UBERON	UBERON:0002371	male	PATO	PATO:0000384	Sample collection	3564-170E1	FF:3564-170E1	SAMD00022339	total RNA	EFO	EFO:0004964	mouse	bone marrow	UNDEFINED_DEV_STAGE	macrophage
stomach, embryo E12	Mus musculus	NCBITAXON	http://purl.bioontology.org/ontology/NCBITAXON/10090	stomach	UBERON	UBERON:0000945	mixed			Sample collection	356-43E3	FF:356-43E3	SAMD00005153	total RNA	EFO	EFO:0004964	mouse	stomach	12 days embryo	CELL MIXTURE - tissue sample
macrophage, TB infection, non-stimulated BMDM, without Mtb, 072hr, biol_rep1	Mus musculus	NCBITAXON	http://purl.bioontology.org/ontology/NCBITAXON/10090	bone marrow	UBERON	UBERON:0002371	male	PATO	PATO:0000384	Sample collection	3565-170F1	FF:3565-170F1	SAMD00022340	total RNA	EFO	EFO:0004964	mouse	bone marrow	UNDEFINED_DEV_STAGE	macrophage
macrophage, TB infection, non-stimulated BMDM, without Mtb, 120hr, biol_rep1	Mus musculus	NCBITAXON	http://purl.bioontology.org/ontology/NCBITAXON/10090	bone marrow	UBERON	UBERON:0002371	male	PATO	PATO:0000384	Sample collection	3566-170G1	FF:3566-170G1	SAMD00022341	total RNA	EFO	EFO:0004964	mouse	bone marrow	UNDEFINED_DEV_STAGE	macrophage
macrophage, TB infection, stimulated BMDMplusIFNg_caMph, without Mtb, 002hr, biol_rep1	Mus musculus	NCBITAXON	http://purl.bioontology.org/ontology/NCBITAXON/10090	bone marrow	UBERON	UBERON:0002371	male	PATO	PATO:0000384	Sample collection	3567-170H1	FF:3567-170H1	SAMD00022342	total RNA	EFO	EFO:0004964	mouse	bone marrow	UNDEFINED_DEV_STAGE	macrophage
macrophage, TB infection, stimulated BMDMplusIFNg_caMph, without Mtb, 004hr, biol_rep1	Mus musculus	NCBITAXON	http://purl.bioontology.org/ontology/NCBITAXON/10090	bone marrow	UBERON	UBERON:0002371	male	PATO	PATO:0000384	Sample collection	3568-170I1	FF:3568-170I1	SAMD00022343	total RNA	EFO	EFO:0004964	mouse	bone marrow	UNDEFINED_DEV_STAGE	macrophage
macrophage, TB infection, stimulated BMDMplusIFNg_caMph, without Mtb, 006hr, biol_rep1	Mus musculus	NCBITAXON	http://purl.bioontology.org/ontology/NCBITAXON/10090	bone marrow	UBERON	UBERON:0002371	male	PATO	PATO:0000384	Sample collection	3569-170A2	FF:3569-170A2	SAMD00022344	total RNA	EFO	EFO:0004964	mouse	bone marrow	UNDEFINED_DEV_STAGE	macrophage
macrophage, TB infection, stimulated BMDMplusIFNg_caMph, without Mtb, 012hr, biol_rep1	Mus musculus	NCBITAXON	http://purl.bioontology.org/ontology/NCBITAXON/10090	bone marrow	UBERON	UBERON:0002371	male	PATO	PATO:0000384	Sample collection	3570-170B2	FF:3570-170B2	SAMD00022345	total RNA	EFO	EFO:0004964	mouse	bone marrow	UNDEFINED_DEV_STAGE	macrophage
macrophage, TB infection, stimulated BMDMplusIFNg_caMph, without Mtb, 024hr, biol_rep1	Mus musculus	NCBITAXON	http://purl.bioontology.org/ontology/NCBITAXON/10090	bone marrow	UBERON	UBERON:0002371	male	PATO	PATO:0000384	Sample collection	3571-170C2	FF:3571-170C2	SAMD00022346	total RNA	EFO	EFO:0004964	mouse	bone marrow	UNDEFINED_DEV_STAGE	macrophage
macrophage, TB infection, stimulated BMDMplusIFNg_caMph, without Mtb, 028hr, biol_rep1	Mus musculus	NCBITAXON	http://purl.bioontology.org/ontology/NCBITAXON/10090	bone marrow	UBERON	UBERON:0002371	male	PATO	PATO:0000384	Sample collection	3572-170D2	FF:3572-170D2	SAMD00022347	total RNA	EFO	EFO:0004964	mouse	bone marrow	UNDEFINED_DEV_STAGE	macrophage
macrophage, TB infection, stimulated BMDMplusIFNg_caMph, without Mtb, 036hr, biol_rep1	Mus musculus	NCBITAXON	http://purl.bioontology.org/ontology/NCBITAXON/10090	bone marrow	UBERON	UBERON:0002371	male	PATO	PATO:0000384	Sample collection	3573-170E2	FF:3573-170E2	SAMD00022348	total RNA	EFO	EFO:0004964	mouse	bone marrow	UNDEFINED_DEV_STAGE	macrophage
macrophage, TB infection, stimulated BMDMplusIFNg_caMph, without Mtb, 048hr, biol_rep1	Mus musculus	NCBITAXON	http://purl.bioontology.org/ontology/NCBITAXON/10090	bone marrow	UBERON	UBERON:0002371	male	PATO	PATO:0000384	Sample collection	3574-170F2	FF:3574-170F2	SAMD00022349	total RNA	EFO	EFO:0004964	mouse	bone marrow	UNDEFINED_DEV_STAGE	macrophage
macrophage, TB infection, stimulated BMDMplusIFNg_caMph, without Mtb, 072hr, biol_rep1	Mus musculus	NCBITAXON	http://purl.bioontology.org/ontology/NCBITAXON/10090	bone marrow	UBERON	UBERON:0002371	male	PATO	PATO:0000384	Sample collection	3575-170G2	FF:3575-170G2	SAMD00022350	total RNA	EFO	EFO:0004964	mouse	bone marrow	UNDEFINED_DEV_STAGE	macrophage
macrophage, TB infection, stimulated BMDMplusIFNg_caMph, without Mtb, 120hr, biol_rep1	Mus musculus	NCBITAXON	http://purl.bioontology.org/ontology/NCBITAXON/10090	bone marrow	UBERON	UBERON:0002371	male	PATO	PATO:0000384	Sample collection	3576-170H2	FF:3576-170H2	SAMD00022351	total RNA	EFO	EFO:0004964	mouse	bone marrow	UNDEFINED_DEV_STAGE	macrophage
macrophage, TB infection, stimulated BMDMplusIL-13_aaMph, without Mtb, 002hr, biol_rep1	Mus musculus	NCBITAXON	http://purl.bioontology.org/ontology/NCBITAXON/10090	bone marrow	UBERON	UBERON:0002371	male	PATO	PATO:0000384	Sample collection	3577-170I2	FF:3577-170I2	SAMD00022352	total RNA	EFO	EFO:0004964	mouse	bone marrow	UNDEFINED_DEV_STAGE	macrophage
macrophage, TB infection, stimulated BMDMplusIL-13_aaMph, without Mtb, 004hr, biol_rep1	Mus musculus	NCBITAXON	http://purl.bioontology.org/ontology/NCBITAXON/10090	bone marrow	UBERON	UBERON:0002371	male	PATO	PATO:0000384	Sample collection	3578-170A3	FF:3578-170A3	SAMD00022353	total RNA	EFO	EFO:0004964	mouse	bone marrow	UNDEFINED_DEV_STAGE	macrophage
macrophage, TB infection, stimulated BMDMplusIL-13_aaMph, without Mtb, 006hr, biol_rep1	Mus musculus	NCBITAXON	http://purl.bioontology.org/ontology/NCBITAXON/10090	bone marrow	UBERON	UBERON:0002371	male	PATO	PATO:0000384	Sample collection	3579-170B3	FF:3579-170B3	SAMD00022354	total RNA	EFO	EFO:0004964	mouse	bone marrow	UNDEFINED_DEV_STAGE	macrophage
macrophage, TB infection, stimulated BMDMplusIL-13_aaMph, without Mtb, 012hr, biol_rep1	Mus musculus	NCBITAXON	http://purl.bioontology.org/ontology/NCBITAXON/10090	bone marrow	UBERON	UBERON:0002371	male	PATO	PATO:0000384	Sample collection	3580-170C3	FF:3580-170C3	SAMD00022355	total RNA	EFO	EFO:0004964	mouse	bone marrow	UNDEFINED_DEV_STAGE	macrophage
macrophage, TB infection, stimulated BMDMplusIL-13_aaMph, without Mtb, 024hr, biol_rep1	Mus musculus	NCBITAXON	http://purl.bioontology.org/ontology/NCBITAXON/10090	bone marrow	UBERON	UBERON:0002371	male	PATO	PATO:0000384	Sample collection	3581-170D3	FF:3581-170D3	SAMD00022356	total RNA	EFO	EFO:0004964	mouse	bone marrow	UNDEFINED_DEV_STAGE	macrophage
macrophage, TB infection, stimulated BMDMplusIL-13_aaMph, without Mtb, 028hr, biol_rep1	Mus musculus	NCBITAXON	http://purl.bioontology.org/ontology/NCBITAXON/10090	bone marrow	UBERON	UBERON:0002371	male	PATO	PATO:0000384	Sample collection	3582-170E3	FF:3582-170E3	SAMD00022357	total RNA	EFO	EFO:0004964	mouse	bone marrow	UNDEFINED_DEV_STAGE	macrophage
macrophage, TB infection, stimulated BMDMplusIL-13_aaMph, without Mtb, 036hr, biol_rep1	Mus musculus	NCBITAXON	http://purl.bioontology.org/ontology/NCBITAXON/10090	bone marrow	UBERON	UBERON:0002371	male	PATO	PATO:0000384	Sample collection	3583-170F3	FF:3583-170F3	SAMD00022358	total RNA	EFO	EFO:0004964	mouse	bone marrow	UNDEFINED_DEV_STAGE	macrophage
macrophage, TB infection, stimulated BMDMplusIL-13_aaMph, without Mtb, 048hr, biol_rep1	Mus musculus	NCBITAXON	http://purl.bioontology.org/ontology/NCBITAXON/10090	bone marrow	UBERON	UBERON:0002371	male	PATO	PATO:0000384	Sample collection	3584-170G3	FF:3584-170G3	SAMD00022359	total RNA	EFO	EFO:0004964	mouse	bone marrow	UNDEFINED_DEV_STAGE	macrophage
macrophage, TB infection, stimulated BMDMplusIL-13_aaMph, without Mtb, 072hr, biol_rep1	Mus musculus	NCBITAXON	http://purl.bioontology.org/ontology/NCBITAXON/10090	bone marrow	UBERON	UBERON:0002371	male	PATO	PATO:0000384	Sample collection	3585-170H3	FF:3585-170H3	SAMD00022360	total RNA	EFO	EFO:0004964	mouse	bone marrow	UNDEFINED_DEV_STAGE	macrophage
macrophage, TB infection, stimulated BMDMplusIL-13_aaMph, without Mtb, 120hr, biol_rep1	Mus musculus	NCBITAXON	http://purl.bioontology.org/ontology/NCBITAXON/10090	bone marrow	UBERON	UBERON:0002371	male	PATO	PATO:0000384	Sample collection	3586-170I3	FF:3586-170I3	SAMD00022361	total RNA	EFO	EFO:0004964	mouse	bone marrow	UNDEFINED_DEV_STAGE	macrophage
macrophage, TB infection, stimulated BMDMplusIL-4/IL-13_aaMph, without Mtb, 002hr, biol_rep1	Mus musculus	NCBITAXON	http://purl.bioontology.org/ontology/NCBITAXON/10090	bone marrow	UBERON	UBERON:0002371	male	PATO	PATO:0000384	Sample collection	3587-170A4	FF:3587-170A4	SAMD00022362	total RNA	EFO	EFO:0004964	mouse	bone marrow	UNDEFINED_DEV_STAGE	macrophage
macrophage, TB infection, stimulated BMDMplusIL-4/IL-13_aaMph, without Mtb, 004hr, biol_rep1	Mus musculus	NCBITAXON	http://purl.bioontology.org/ontology/NCBITAXON/10090	bone marrow	UBERON	UBERON:0002371	male	PATO	PATO:0000384	Sample collection	3588-170B4	FF:3588-170B4	SAMD00022363	total RNA	EFO	EFO:0004964	mouse	bone marrow	UNDEFINED_DEV_STAGE	macrophage
macrophage, TB infection, stimulated BMDMplusIL-4/IL-13_aaMph, without Mtb, 006hr, biol_rep1	Mus musculus	NCBITAXON	http://purl.bioontology.org/ontology/NCBITAXON/10090	bone marrow	UBERON	UBERON:0002371	male	PATO	PATO:0000384	Sample collection	3589-170C4	FF:3589-170C4	SAMD00022364	total RNA	EFO	EFO:0004964	mouse	bone marrow	UNDEFINED_DEV_STAGE	macrophage
macrophage, TB infection, stimulated BMDMplusIL-4/IL-13_aaMph, without Mtb, 012hr, biol_rep1	Mus musculus	NCBITAXON	http://purl.bioontology.org/ontology/NCBITAXON/10090	bone marrow	UBERON	UBERON:0002371	male	PATO	PATO:0000384	Sample collection	3590-170D4	FF:3590-170D4	SAMD00022365	total RNA	EFO	EFO:0004964	mouse	bone marrow	UNDEFINED_DEV_STAGE	macrophage
macrophage, TB infection, stimulated BMDMplusIL-4/IL-13_aaMph, without Mtb, 024hr, biol_rep1	Mus musculus	NCBITAXON	http://purl.bioontology.org/ontology/NCBITAXON/10090	bone marrow	UBERON	UBERON:0002371	male	PATO	PATO:0000384	Sample collection	3591-170E4	FF:3591-170E4	SAMD00022366	total RNA	EFO	EFO:0004964	mouse	bone marrow	UNDEFINED_DEV_STAGE	macrophage
forelimb, embryo E12	Mus musculus	NCBITAXON	http://purl.bioontology.org/ontology/NCBITAXON/10090	forelimb	UBERON	UBERON:0002102	mixed			Sample collection	359-14H2	FF:359-14H2	SAMD00005383	total RNA	EFO	EFO:0004964	mouse	forelimb	12 days embryo	CELL MIXTURE - tissue sample
macrophage, TB infection, stimulated BMDMplusIL-4/IL-13_aaMph, without Mtb, 028hr, biol_rep1	Mus musculus	NCBITAXON	http://purl.bioontology.org/ontology/NCBITAXON/10090	bone marrow	UBERON	UBERON:0002371	male	PATO	PATO:0000384	Sample collection	3592-170F4	FF:3592-170F4	SAMD00022367	total RNA	EFO	EFO:0004964	mouse	bone marrow	UNDEFINED_DEV_STAGE	macrophage
macrophage, TB infection, stimulated BMDMplusIL-4/IL-13_aaMph, without Mtb, 036hr, biol_rep1	Mus musculus	NCBITAXON	http://purl.bioontology.org/ontology/NCBITAXON/10090	bone marrow	UBERON	UBERON:0002371	male	PATO	PATO:0000384	Sample collection	3593-170G4	FF:3593-170G4	SAMD00022368	total RNA	EFO	EFO:0004964	mouse	bone marrow	UNDEFINED_DEV_STAGE	macrophage
macrophage, TB infection, stimulated BMDMplusIL-4/IL-13_aaMph, without Mtb, 048hr, biol_rep1	Mus musculus	NCBITAXON	http://purl.bioontology.org/ontology/NCBITAXON/10090	bone marrow	UBERON	UBERON:0002371	male	PATO	PATO:0000384	Sample collection	3594-170H4	FF:3594-170H4	SAMD00022369	total RNA	EFO	EFO:0004964	mouse	bone marrow	UNDEFINED_DEV_STAGE	macrophage
macrophage, TB infection, stimulated BMDMplusIL-4/IL-13_aaMph, without Mtb, 072hr, biol_rep1	Mus musculus	NCBITAXON	http://purl.bioontology.org/ontology/NCBITAXON/10090	bone marrow	UBERON	UBERON:0002371	male	PATO	PATO:0000384	Sample collection	3595-170I4	FF:3595-170I4	SAMD00022370	total RNA	EFO	EFO:0004964	mouse	bone marrow	UNDEFINED_DEV_STAGE	macrophage
macrophage, TB infection, stimulated BMDMplusIL-4/IL-13_aaMph, without Mtb, 120hr, biol_rep1	Mus musculus	NCBITAXON	http://purl.bioontology.org/ontology/NCBITAXON/10090	bone marrow	UBERON	UBERON:0002371	male	PATO	PATO:0000384	Sample collection	3596-170A5	FF:3596-170A5	SAMD00022371	total RNA	EFO	EFO:0004964	mouse	bone marrow	UNDEFINED_DEV_STAGE	macrophage
macrophage, TB infection, stimulated BMDMplusIL-4_aaMph, without Mtb, 002hr, biol_rep1	Mus musculus	NCBITAXON	http://purl.bioontology.org/ontology/NCBITAXON/10090	bone marrow	UBERON	UBERON:0002371	male	PATO	PATO:0000384	Sample collection	3597-170B5	FF:3597-170B5	SAMD00022372	total RNA	EFO	EFO:0004964	mouse	bone marrow	UNDEFINED_DEV_STAGE	macrophage
macrophage, TB infection, stimulated BMDMplusIL-4_aaMph, without Mtb, 004hr, biol_rep1	Mus musculus	NCBITAXON	http://purl.bioontology.org/ontology/NCBITAXON/10090	bone marrow	UBERON	UBERON:0002371	male	PATO	PATO:0000384	Sample collection	3598-170C5	FF:3598-170C5	SAMD00022373	total RNA	EFO	EFO:0004964	mouse	bone marrow	UNDEFINED_DEV_STAGE	macrophage
macrophage, TB infection, stimulated BMDMplusIL-4_aaMph, without Mtb, 006hr, biol_rep1	Mus musculus	NCBITAXON	http://purl.bioontology.org/ontology/NCBITAXON/10090	bone marrow	UBERON	UBERON:0002371	male	PATO	PATO:0000384	Sample collection	3599-170D5	FF:3599-170D5	SAMD00022374	total RNA	EFO	EFO:0004964	mouse	bone marrow	UNDEFINED_DEV_STAGE	macrophage
macrophage, TB infection, stimulated BMDMplusIL-4_aaMph, without Mtb, 012hr, biol_rep1	Mus musculus	NCBITAXON	http://purl.bioontology.org/ontology/NCBITAXON/10090	bone marrow	UBERON	UBERON:0002371	male	PATO	PATO:0000384	Sample collection	3600-170E5	FF:3600-170E5	SAMD00022375	total RNA	EFO	EFO:0004964	mouse	bone marrow	UNDEFINED_DEV_STAGE	macrophage
macrophage, TB infection, stimulated BMDMplusIL-4_aaMph, without Mtb, 024hr, biol_rep1	Mus musculus	NCBITAXON	http://purl.bioontology.org/ontology/NCBITAXON/10090	bone marrow	UBERON	UBERON:0002371	male	PATO	PATO:0000384	Sample collection	3601-170F5	FF:3601-170F5	SAMD00022376	total RNA	EFO	EFO:0004964	mouse	bone marrow	UNDEFINED_DEV_STAGE	macrophage
macrophage, TB infection, stimulated BMDMplusIL-4_aaMph, without Mtb, 028hr, biol_rep1	Mus musculus	NCBITAXON	http://purl.bioontology.org/ontology/NCBITAXON/10090	bone marrow	UBERON	UBERON:0002371	male	PATO	PATO:0000384	Sample collection	3602-170G5	FF:3602-170G5	SAMD00022377	total RNA	EFO	EFO:0004964	mouse	bone marrow	UNDEFINED_DEV_STAGE	macrophage
macrophage, TB infection, stimulated BMDMplusIL-4_aaMph, without Mtb, 036hr, biol_rep1	Mus musculus	NCBITAXON	http://purl.bioontology.org/ontology/NCBITAXON/10090	bone marrow	UBERON	UBERON:0002371	male	PATO	PATO:0000384	Sample collection	3603-170H5	FF:3603-170H5	SAMD00022378	total RNA	EFO	EFO:0004964	mouse	bone marrow	UNDEFINED_DEV_STAGE	macrophage
macrophage, TB infection, stimulated BMDMplusIL-4_aaMph, without Mtb, 048hr, biol_rep1	Mus musculus	NCBITAXON	http://purl.bioontology.org/ontology/NCBITAXON/10090	bone marrow	UBERON	UBERON:0002371	male	PATO	PATO:0000384	Sample collection	3604-170I5	FF:3604-170I5	SAMD00022379	total RNA	EFO	EFO:0004964	mouse	bone marrow	UNDEFINED_DEV_STAGE	macrophage
macrophage, TB infection, stimulated BMDMplusIL-4_aaMph, without Mtb, 072hr, biol_rep1	Mus musculus	NCBITAXON	http://purl.bioontology.org/ontology/NCBITAXON/10090	bone marrow	UBERON	UBERON:0002371	male	PATO	PATO:0000384	Sample collection	3605-170A6	FF:3605-170A6	SAMD00022380	total RNA	EFO	EFO:0004964	mouse	bone marrow	UNDEFINED_DEV_STAGE	macrophage
macrophage, TB infection, stimulated BMDMplusIL-4_aaMph, without Mtb, 120hr, biol_rep1	Mus musculus	NCBITAXON	http://purl.bioontology.org/ontology/NCBITAXON/10090	bone marrow	UBERON	UBERON:0002371	male	PATO	PATO:0000384	Sample collection	3606-170B6	FF:3606-170B6	SAMD00022381	total RNA	EFO	EFO:0004964	mouse	bone marrow	UNDEFINED_DEV_STAGE	macrophage
macrophage, TB infection, non-stimulated BMDM, with Mtb, 028hr_004h after stimulation, biol_rep1	Mus musculus	NCBITAXON	http://purl.bioontology.org/ontology/NCBITAXON/10090	bone marrow	UBERON	UBERON:0002371	male	PATO	PATO:0000384	Sample collection	3607-170C6	FF:3607-170C6	SAMD00022382	total RNA	EFO	EFO:0004964	mouse	bone marrow	UNDEFINED_DEV_STAGE	macrophage
macrophage, TB infection, non-stimulated BMDM, with Mtb, 036hr_012h after stimulation, biol_rep1	Mus musculus	NCBITAXON	http://purl.bioontology.org/ontology/NCBITAXON/10090	bone marrow	UBERON	UBERON:0002371	male	PATO	PATO:0000384	Sample collection	3608-170D6	FF:3608-170D6	SAMD00022383	total RNA	EFO	EFO:0004964	mouse	bone marrow	UNDEFINED_DEV_STAGE	macrophage
macrophage, TB infection, non-stimulated BMDM, with Mtb, 048hr_024h after stimulation, biol_rep1	Mus musculus	NCBITAXON	http://purl.bioontology.org/ontology/NCBITAXON/10090	bone marrow	UBERON	UBERON:0002371	male	PATO	PATO:0000384	Sample collection	3609-170E6	FF:3609-170E6	SAMD00022384	total RNA	EFO	EFO:0004964	mouse	bone marrow	UNDEFINED_DEV_STAGE	macrophage
macrophage, TB infection, non-stimulated BMDM, with Mtb, 072hr_048h after stimulation, biol_rep1	Mus musculus	NCBITAXON	http://purl.bioontology.org/ontology/NCBITAXON/10090	bone marrow	UBERON	UBERON:0002371	male	PATO	PATO:0000384	Sample collection	3610-170F6	FF:3610-170F6	SAMD00022385	total RNA	EFO	EFO:0004964	mouse	bone marrow	UNDEFINED_DEV_STAGE	macrophage
macrophage, TB infection, non-stimulated BMDM, with Mtb, 120hr_096h after stimulation, biol_rep1	Mus musculus	NCBITAXON	http://purl.bioontology.org/ontology/NCBITAXON/10090	bone marrow	UBERON	UBERON:0002371	male	PATO	PATO:0000384	Sample collection	3611-170G6	FF:3611-170G6	SAMD00022386	total RNA	EFO	EFO:0004964	mouse	bone marrow	UNDEFINED_DEV_STAGE	macrophage
macrophage, TB infection, stimulated BMDMplusIFNg_caMph, with Mtb, 028hr_004h after stimulation, biol_rep1	Mus musculus	NCBITAXON	http://purl.bioontology.org/ontology/NCBITAXON/10090	bone marrow	UBERON	UBERON:0002371	male	PATO	PATO:0000384	Sample collection	3612-170H6	FF:3612-170H6	SAMD00022387	total RNA	EFO	EFO:0004964	mouse	bone marrow	UNDEFINED_DEV_STAGE	macrophage
macrophage, TB infection, stimulated BMDMplusIFNg_caMph, with Mtb, 036hr_012h after stimulation, biol_rep1	Mus musculus	NCBITAXON	http://purl.bioontology.org/ontology/NCBITAXON/10090	bone marrow	UBERON	UBERON:0002371	male	PATO	PATO:0000384	Sample collection	3613-170I6	FF:3613-170I6	SAMD00022388	total RNA	EFO	EFO:0004964	mouse	bone marrow	UNDEFINED_DEV_STAGE	macrophage
macrophage, TB infection, stimulated BMDMplusIFNg_caMph, with Mtb, 048hr_024h after stimulation, biol_rep1	Mus musculus	NCBITAXON	http://purl.bioontology.org/ontology/NCBITAXON/10090	bone marrow	UBERON	UBERON:0002371	male	PATO	PATO:0000384	Sample collection	3614-170A7	FF:3614-170A7	SAMD00022389	total RNA	EFO	EFO:0004964	mouse	bone marrow	UNDEFINED_DEV_STAGE	macrophage
macrophage, TB infection, stimulated BMDMplusIFNg_caMph, with Mtb, 072hr_048h after stimulation, biol_rep1	Mus musculus	NCBITAXON	http://purl.bioontology.org/ontology/NCBITAXON/10090	bone marrow	UBERON	UBERON:0002371	male	PATO	PATO:0000384	Sample collection	3615-170B7	FF:3615-170B7	SAMD00022390	total RNA	EFO	EFO:0004964	mouse	bone marrow	UNDEFINED_DEV_STAGE	macrophage
macrophage, TB infection, stimulated BMDMplusIFNg_caMph, with Mtb, 120hr_096h after stimulation, biol_rep1	Mus musculus	NCBITAXON	http://purl.bioontology.org/ontology/NCBITAXON/10090	bone marrow	UBERON	UBERON:0002371	male	PATO	PATO:0000384	Sample collection	3616-170C7	FF:3616-170C7	SAMD00022391	total RNA	EFO	EFO:0004964	mouse	bone marrow	UNDEFINED_DEV_STAGE	macrophage
macrophage, TB infection, stimulated BMDMplusIL-13_aaMph, with Mtb, 028hr_004h after stimulation, biol_rep1	Mus musculus	NCBITAXON	http://purl.bioontology.org/ontology/NCBITAXON/10090	bone marrow	UBERON	UBERON:0002371	male	PATO	PATO:0000384	Sample collection	3617-170D7	FF:3617-170D7	SAMD00022392	total RNA	EFO	EFO:0004964	mouse	bone marrow	UNDEFINED_DEV_STAGE	macrophage
macrophage, TB infection, stimulated BMDMplusIL-13_aaMph, with Mtb, 036hr_012h after stimulation, biol_rep1	Mus musculus	NCBITAXON	http://purl.bioontology.org/ontology/NCBITAXON/10090	bone marrow	UBERON	UBERON:0002371	male	PATO	PATO:0000384	Sample collection	3618-170E7	FF:3618-170E7	SAMD00022393	total RNA	EFO	EFO:0004964	mouse	bone marrow	UNDEFINED_DEV_STAGE	macrophage
colon, adult	Mus musculus	NCBITAXON	http://purl.bioontology.org/ontology/NCBITAXON/10090	colon	UBERON	UBERON:0001155	male	PATO	PATO:0000384	Sample collection	36-18H7	FF:36-18H7	SAMD00005637	total RNA	EFO	EFO:0004964	mouse	colon	adult	CELL MIXTURE - tissue sample
macrophage, TB infection, stimulated BMDMplusIL-13_aaMph, with Mtb, 048hr_024h after stimulation, biol_rep1	Mus musculus	NCBITAXON	http://purl.bioontology.org/ontology/NCBITAXON/10090	bone marrow	UBERON	UBERON:0002371	male	PATO	PATO:0000384	Sample collection	3619-170F7	FF:3619-170F7	SAMD00022394	total RNA	EFO	EFO:0004964	mouse	bone marrow	UNDEFINED_DEV_STAGE	macrophage
macrophage, TB infection, stimulated BMDMplusIL-13_aaMph, with Mtb, 072hr_048h after stimulation, biol_rep1	Mus musculus	NCBITAXON	http://purl.bioontology.org/ontology/NCBITAXON/10090	bone marrow	UBERON	UBERON:0002371	male	PATO	PATO:0000384	Sample collection	3620-170G7	FF:3620-170G7	SAMD00022395	total RNA	EFO	EFO:0004964	mouse	bone marrow	UNDEFINED_DEV_STAGE	macrophage
macrophage, TB infection, stimulated BMDMplusIL-13_aaMph, with Mtb, 120hr_096h after stimulation, biol_rep1	Mus musculus	NCBITAXON	http://purl.bioontology.org/ontology/NCBITAXON/10090	bone marrow	UBERON	UBERON:0002371	male	PATO	PATO:0000384	Sample collection	3621-170H7	FF:3621-170H7	SAMD00022396	total RNA	EFO	EFO:0004964	mouse	bone marrow	UNDEFINED_DEV_STAGE	macrophage
macrophage, TB infection, stimulated BMDMplusIL-4/IL-13_aaMph, with Mtb, 028hr_004h after stimulation, biol_rep1	Mus musculus	NCBITAXON	http://purl.bioontology.org/ontology/NCBITAXON/10090	bone marrow	UBERON	UBERON:0002371	male	PATO	PATO:0000384	Sample collection	3622-170I7	FF:3622-170I7	SAMD00022397	total RNA	EFO	EFO:0004964	mouse	bone marrow	UNDEFINED_DEV_STAGE	macrophage
macrophage, TB infection, stimulated BMDMplusIL-4/IL-13_aaMph, with Mtb, 036hr_012h after stimulation, biol_rep1	Mus musculus	NCBITAXON	http://purl.bioontology.org/ontology/NCBITAXON/10090	bone marrow	UBERON	UBERON:0002371	male	PATO	PATO:0000384	Sample collection	3623-170A8	FF:3623-170A8	SAMD00022398	total RNA	EFO	EFO:0004964	mouse	bone marrow	UNDEFINED_DEV_STAGE	macrophage
macrophage, TB infection, stimulated BMDMplusIL-4/IL-13_aaMph, with Mtb, 048hr_024h after stimulation, biol_rep1	Mus musculus	NCBITAXON	http://purl.bioontology.org/ontology/NCBITAXON/10090	bone marrow	UBERON	UBERON:0002371	male	PATO	PATO:0000384	Sample collection	3624-170B8	FF:3624-170B8	SAMD00022399	total RNA	EFO	EFO:0004964	mouse	bone marrow	UNDEFINED_DEV_STAGE	macrophage
macrophage, TB infection, stimulated BMDMplusIL-4/IL-13_aaMph, with Mtb, 072hr_048h after stimulation, biol_rep1	Mus musculus	NCBITAXON	http://purl.bioontology.org/ontology/NCBITAXON/10090	bone marrow	UBERON	UBERON:0002371	male	PATO	PATO:0000384	Sample collection	3625-170C8	FF:3625-170C8	SAMD00022400	total RNA	EFO	EFO:0004964	mouse	bone marrow	UNDEFINED_DEV_STAGE	macrophage
macrophage, TB infection, stimulated BMDMplusIL-4/IL-13_aaMph, with Mtb, 120hr_096h after stimulation, biol_rep1	Mus musculus	NCBITAXON	http://purl.bioontology.org/ontology/NCBITAXON/10090	bone marrow	UBERON	UBERON:0002371	male	PATO	PATO:0000384	Sample collection	3626-170D8	FF:3626-170D8	SAMD00022401	total RNA	EFO	EFO:0004964	mouse	bone marrow	UNDEFINED_DEV_STAGE	macrophage
macrophage, TB infection, stimulated BMDMplusIL-4_aaMph, with Mtb, 028hr_004h after stimulation, biol_rep1	Mus musculus	NCBITAXON	http://purl.bioontology.org/ontology/NCBITAXON/10090	bone marrow	UBERON	UBERON:0002371	male	PATO	PATO:0000384	Sample collection	3627-170E8	FF:3627-170E8	SAMD00022402	total RNA	EFO	EFO:0004964	mouse	bone marrow	UNDEFINED_DEV_STAGE	macrophage
macrophage, TB infection, stimulated BMDMplusIL-4_aaMph, with Mtb, 036hr_012h after stimulation, biol_rep1	Mus musculus	NCBITAXON	http://purl.bioontology.org/ontology/NCBITAXON/10090	bone marrow	UBERON	UBERON:0002371	male	PATO	PATO:0000384	Sample collection	3628-170F8	FF:3628-170F8	SAMD00022403	total RNA	EFO	EFO:0004964	mouse	bone marrow	UNDEFINED_DEV_STAGE	macrophage
macrophage, TB infection, stimulated BMDMplusIL-4_aaMph, with Mtb, 048hr_024h after stimulation, biol_rep1	Mus musculus	NCBITAXON	http://purl.bioontology.org/ontology/NCBITAXON/10090	bone marrow	UBERON	UBERON:0002371	male	PATO	PATO:0000384	Sample collection	3629-170G8	FF:3629-170G8	SAMD00022404	total RNA	EFO	EFO:0004964	mouse	bone marrow	UNDEFINED_DEV_STAGE	macrophage
macrophage, TB infection, stimulated BMDMplusIL-4_aaMph, with Mtb, 072hr_048h after stimulation, biol_rep1	Mus musculus	NCBITAXON	http://purl.bioontology.org/ontology/NCBITAXON/10090	bone marrow	UBERON	UBERON:0002371	male	PATO	PATO:0000384	Sample collection	3630-170H8	FF:3630-170H8	SAMD00022405	total RNA	EFO	EFO:0004964	mouse	bone marrow	UNDEFINED_DEV_STAGE	macrophage
macrophage, TB infection, stimulated BMDMplusIL-4_aaMph, with Mtb, 120hr_096h after stimulation, biol_rep1	Mus musculus	NCBITAXON	http://purl.bioontology.org/ontology/NCBITAXON/10090	bone marrow	UBERON	UBERON:0002371	male	PATO	PATO:0000384	Sample collection	3631-170I8	FF:3631-170I8	SAMD00022406	total RNA	EFO	EFO:0004964	mouse	bone marrow	UNDEFINED_DEV_STAGE	macrophage
macrophage, bone marrow derived, pool2	Mus musculus	NCBITAXON	http://purl.bioontology.org/ontology/NCBITAXON/10090	bone marrow	UBERON	UBERON:0002371	male	PATO	PATO:0000384	Sample collection	3632-171A1	FF:3632-171A1	SAMD00005999	total RNA	EFO	EFO:0004964	mouse	bone marrow	UNDEFINED_DEV_STAGE	macrophage
macrophage, TB infection, non-stimulated BMDM, without Mtb, 024hr, biol_rep2	Mus musculus	NCBITAXON	http://purl.bioontology.org/ontology/NCBITAXON/10090	bone marrow	UBERON	UBERON:0002371	male	PATO	PATO:0000384	Sample collection	3633-171B1	FF:3633-171B1	SAMD00022407	total RNA	EFO	EFO:0004964	mouse	bone marrow	UNDEFINED_DEV_STAGE	macrophage
macrophage, TB infection, non-stimulated BMDM, without Mtb, 028hr, biol_rep2	Mus musculus	NCBITAXON	http://purl.bioontology.org/ontology/NCBITAXON/10090	bone marrow	UBERON	UBERON:0002371	male	PATO	PATO:0000384	Sample collection	3634-171C1	FF:3634-171C1	SAMD00022408	total RNA	EFO	EFO:0004964	mouse	bone marrow	UNDEFINED_DEV_STAGE	macrophage
macrophage, TB infection, non-stimulated BMDM, without Mtb, 036hr, biol_rep2	Mus musculus	NCBITAXON	http://purl.bioontology.org/ontology/NCBITAXON/10090	bone marrow	UBERON	UBERON:0002371	male	PATO	PATO:0000384	Sample collection	3635-171D1	FF:3635-171D1	SAMD00022409	total RNA	EFO	EFO:0004964	mouse	bone marrow	UNDEFINED_DEV_STAGE	macrophage
macrophage, TB infection, non-stimulated BMDM, without Mtb, 048hr, biol_rep2	Mus musculus	NCBITAXON	http://purl.bioontology.org/ontology/NCBITAXON/10090	bone marrow	UBERON	UBERON:0002371	male	PATO	PATO:0000384	Sample collection	3636-171E1	FF:3636-171E1	SAMD00022410	total RNA	EFO	EFO:0004964	mouse	bone marrow	UNDEFINED_DEV_STAGE	macrophage
macrophage, TB infection, non-stimulated BMDM, without Mtb, 072hr, biol_rep2	Mus musculus	NCBITAXON	http://purl.bioontology.org/ontology/NCBITAXON/10090	bone marrow	UBERON	UBERON:0002371	male	PATO	PATO:0000384	Sample collection	3637-171F1	FF:3637-171F1	SAMD00022411	total RNA	EFO	EFO:0004964	mouse	bone marrow	UNDEFINED_DEV_STAGE	macrophage
macrophage, TB infection, non-stimulated BMDM, without Mtb, 120hr, biol_rep2	Mus musculus	NCBITAXON	http://purl.bioontology.org/ontology/NCBITAXON/10090	bone marrow	UBERON	UBERON:0002371	male	PATO	PATO:0000384	Sample collection	3638-171G1	FF:3638-171G1	SAMD00022412	total RNA	EFO	EFO:0004964	mouse	bone marrow	UNDEFINED_DEV_STAGE	macrophage
macrophage, TB infection, stimulated BMDMplusIFNg_caMph, without Mtb, 002hr, biol_rep2	Mus musculus	NCBITAXON	http://purl.bioontology.org/ontology/NCBITAXON/10090	bone marrow	UBERON	UBERON:0002371	male	PATO	PATO:0000384	Sample collection	3639-171H1	FF:3639-171H1	SAMD00022413	total RNA	EFO	EFO:0004964	mouse	bone marrow	UNDEFINED_DEV_STAGE	macrophage
macrophage, TB infection, stimulated BMDMplusIFNg_caMph, without Mtb, 004hr, biol_rep2	Mus musculus	NCBITAXON	http://purl.bioontology.org/ontology/NCBITAXON/10090	bone marrow	UBERON	UBERON:0002371	male	PATO	PATO:0000384	Sample collection	3640-171I1	FF:3640-171I1	SAMD00022414	total RNA	EFO	EFO:0004964	mouse	bone marrow	UNDEFINED_DEV_STAGE	macrophage
macrophage, TB infection, stimulated BMDMplusIFNg_caMph, without Mtb, 006hr, biol_rep2	Mus musculus	NCBITAXON	http://purl.bioontology.org/ontology/NCBITAXON/10090	bone marrow	UBERON	UBERON:0002371	male	PATO	PATO:0000384	Sample collection	3641-171A2	FF:3641-171A2	SAMD00022415	total RNA	EFO	EFO:0004964	mouse	bone marrow	UNDEFINED_DEV_STAGE	macrophage
macrophage, TB infection, stimulated BMDMplusIFNg_caMph, without Mtb, 012hr, biol_rep2	Mus musculus	NCBITAXON	http://purl.bioontology.org/ontology/NCBITAXON/10090	bone marrow	UBERON	UBERON:0002371	male	PATO	PATO:0000384	Sample collection	3642-171B2	FF:3642-171B2	SAMD00022416	total RNA	EFO	EFO:0004964	mouse	bone marrow	UNDEFINED_DEV_STAGE	macrophage
macrophage, TB infection, stimulated BMDMplusIFNg_caMph, without Mtb, 024hr, biol_rep2	Mus musculus	NCBITAXON	http://purl.bioontology.org/ontology/NCBITAXON/10090	bone marrow	UBERON	UBERON:0002371	male	PATO	PATO:0000384	Sample collection	3643-171C2	FF:3643-171C2	SAMD00022417	total RNA	EFO	EFO:0004964	mouse	bone marrow	UNDEFINED_DEV_STAGE	macrophage
macrophage, TB infection, stimulated BMDMplusIFNg_caMph, without Mtb, 028hr, biol_rep2	Mus musculus	NCBITAXON	http://purl.bioontology.org/ontology/NCBITAXON/10090	bone marrow	UBERON	UBERON:0002371	male	PATO	PATO:0000384	Sample collection	3644-171D2	FF:3644-171D2	SAMD00022418	total RNA	EFO	EFO:0004964	mouse	bone marrow	UNDEFINED_DEV_STAGE	macrophage
macrophage, TB infection, stimulated BMDMplusIFNg_caMph, without Mtb, 036hr, biol_rep2	Mus musculus	NCBITAXON	http://purl.bioontology.org/ontology/NCBITAXON/10090	bone marrow	UBERON	UBERON:0002371	male	PATO	PATO:0000384	Sample collection	3645-171E2	FF:3645-171E2	SAMD00022419	total RNA	EFO	EFO:0004964	mouse	bone marrow	UNDEFINED_DEV_STAGE	macrophage
macrophage, TB infection, stimulated BMDMplusIFNg_caMph, without Mtb, 048hr, biol_rep2	Mus musculus	NCBITAXON	http://purl.bioontology.org/ontology/NCBITAXON/10090	bone marrow	UBERON	UBERON:0002371	male	PATO	PATO:0000384	Sample collection	3646-171F2	FF:3646-171F2	SAMD00022420	total RNA	EFO	EFO:0004964	mouse	bone marrow	UNDEFINED_DEV_STAGE	macrophage
macrophage, TB infection, stimulated BMDMplusIFNg_caMph, without Mtb, 072hr, biol_rep2	Mus musculus	NCBITAXON	http://purl.bioontology.org/ontology/NCBITAXON/10090	bone marrow	UBERON	UBERON:0002371	male	PATO	PATO:0000384	Sample collection	3647-171G2	FF:3647-171G2	SAMD00022421	total RNA	EFO	EFO:0004964	mouse	bone marrow	UNDEFINED_DEV_STAGE	macrophage
macrophage, TB infection, stimulated BMDMplusIFNg_caMph, without Mtb, 120hr, biol_rep2	Mus musculus	NCBITAXON	http://purl.bioontology.org/ontology/NCBITAXON/10090	bone marrow	UBERON	UBERON:0002371	male	PATO	PATO:0000384	Sample collection	3648-171H2	FF:3648-171H2	SAMD00022422	total RNA	EFO	EFO:0004964	mouse	bone marrow	UNDEFINED_DEV_STAGE	macrophage
macrophage, TB infection, stimulated BMDMplusIL-13_aaMph, without Mtb, 002hr, biol_rep2	Mus musculus	NCBITAXON	http://purl.bioontology.org/ontology/NCBITAXON/10090	bone marrow	UBERON	UBERON:0002371	male	PATO	PATO:0000384	Sample collection	3649-171I2	FF:3649-171I2	SAMD00022423	total RNA	EFO	EFO:0004964	mouse	bone marrow	UNDEFINED_DEV_STAGE	macrophage
macrophage, TB infection, stimulated BMDMplusIL-13_aaMph, without Mtb, 004hr, biol_rep2	Mus musculus	NCBITAXON	http://purl.bioontology.org/ontology/NCBITAXON/10090	bone marrow	UBERON	UBERON:0002371	male	PATO	PATO:0000384	Sample collection	3650-171A3	FF:3650-171A3	SAMD00022424	total RNA	EFO	EFO:0004964	mouse	bone marrow	UNDEFINED_DEV_STAGE	macrophage
macrophage, TB infection, stimulated BMDMplusIL-13_aaMph, without Mtb, 006hr, biol_rep2	Mus musculus	NCBITAXON	http://purl.bioontology.org/ontology/NCBITAXON/10090	bone marrow	UBERON	UBERON:0002371	male	PATO	PATO:0000384	Sample collection	3651-171B3	FF:3651-171B3	SAMD00022425	total RNA	EFO	EFO:0004964	mouse	bone marrow	UNDEFINED_DEV_STAGE	macrophage
macrophage, TB infection, stimulated BMDMplusIL-13_aaMph, without Mtb, 012hr, biol_rep2	Mus musculus	NCBITAXON	http://purl.bioontology.org/ontology/NCBITAXON/10090	bone marrow	UBERON	UBERON:0002371	male	PATO	PATO:0000384	Sample collection	3652-171C3	FF:3652-171C3	SAMD00022426	total RNA	EFO	EFO:0004964	mouse	bone marrow	UNDEFINED_DEV_STAGE	macrophage
macrophage, TB infection, stimulated BMDMplusIL-13_aaMph, without Mtb, 024hr, biol_rep2	Mus musculus	NCBITAXON	http://purl.bioontology.org/ontology/NCBITAXON/10090	bone marrow	UBERON	UBERON:0002371	male	PATO	PATO:0000384	Sample collection	3653-171D3	FF:3653-171D3	SAMD00022427	total RNA	EFO	EFO:0004964	mouse	bone marrow	UNDEFINED_DEV_STAGE	macrophage
macrophage, TB infection, stimulated BMDMplusIL-13_aaMph, without Mtb, 028hr, biol_rep2	Mus musculus	NCBITAXON	http://purl.bioontology.org/ontology/NCBITAXON/10090	bone marrow	UBERON	UBERON:0002371	male	PATO	PATO:0000384	Sample collection	3654-171E3	FF:3654-171E3	SAMD00022428	total RNA	EFO	EFO:0004964	mouse	bone marrow	UNDEFINED_DEV_STAGE	macrophage
macrophage, TB infection, stimulated BMDMplusIL-13_aaMph, without Mtb, 036hr, biol_rep2	Mus musculus	NCBITAXON	http://purl.bioontology.org/ontology/NCBITAXON/10090	bone marrow	UBERON	UBERON:0002371	male	PATO	PATO:0000384	Sample collection	3655-171F3	FF:3655-171F3	SAMD00022429	total RNA	EFO	EFO:0004964	mouse	bone marrow	UNDEFINED_DEV_STAGE	macrophage
macrophage, TB infection, stimulated BMDMplusIL-13_aaMph, without Mtb, 048hr, biol_rep2	Mus musculus	NCBITAXON	http://purl.bioontology.org/ontology/NCBITAXON/10090	bone marrow	UBERON	UBERON:0002371	male	PATO	PATO:0000384	Sample collection	3656-171G3	FF:3656-171G3	SAMD00022430	total RNA	EFO	EFO:0004964	mouse	bone marrow	UNDEFINED_DEV_STAGE	macrophage
macrophage, TB infection, stimulated BMDMplusIL-13_aaMph, without Mtb, 072hr, biol_rep2	Mus musculus	NCBITAXON	http://purl.bioontology.org/ontology/NCBITAXON/10090	bone marrow	UBERON	UBERON:0002371	male	PATO	PATO:0000384	Sample collection	3657-171H3	FF:3657-171H3	SAMD00022431	total RNA	EFO	EFO:0004964	mouse	bone marrow	UNDEFINED_DEV_STAGE	macrophage
macrophage, TB infection, stimulated BMDMplusIL-13_aaMph, without Mtb, 120hr, biol_rep2	Mus musculus	NCBITAXON	http://purl.bioontology.org/ontology/NCBITAXON/10090	bone marrow	UBERON	UBERON:0002371	male	PATO	PATO:0000384	Sample collection	3658-171I3	FF:3658-171I3	SAMD00022432	total RNA	EFO	EFO:0004964	mouse	bone marrow	UNDEFINED_DEV_STAGE	macrophage
macrophage, TB infection, stimulated BMDMplusIL-4/IL-13_aaMph, without Mtb, 002hr, biol_rep2	Mus musculus	NCBITAXON	http://purl.bioontology.org/ontology/NCBITAXON/10090	bone marrow	UBERON	UBERON:0002371	male	PATO	PATO:0000384	Sample collection	3659-171A4	FF:3659-171A4	SAMD00022433	total RNA	EFO	EFO:0004964	mouse	bone marrow	UNDEFINED_DEV_STAGE	macrophage
macrophage, TB infection, stimulated BMDMplusIL-4/IL-13_aaMph, without Mtb, 004hr, biol_rep2	Mus musculus	NCBITAXON	http://purl.bioontology.org/ontology/NCBITAXON/10090	bone marrow	UBERON	UBERON:0002371	male	PATO	PATO:0000384	Sample collection	3660-171B4	FF:3660-171B4	SAMD00022434	total RNA	EFO	EFO:0004964	mouse	bone marrow	UNDEFINED_DEV_STAGE	macrophage
macrophage, TB infection, stimulated BMDMplusIL-4/IL-13_aaMph, without Mtb, 006hr, biol_rep2	Mus musculus	NCBITAXON	http://purl.bioontology.org/ontology/NCBITAXON/10090	bone marrow	UBERON	UBERON:0002371	male	PATO	PATO:0000384	Sample collection	3661-171C4	FF:3661-171C4	SAMD00022435	total RNA	EFO	EFO:0004964	mouse	bone marrow	UNDEFINED_DEV_STAGE	macrophage
macrophage, TB infection, stimulated BMDMplusIL-4/IL-13_aaMph, without Mtb, 012hr, biol_rep2	Mus musculus	NCBITAXON	http://purl.bioontology.org/ontology/NCBITAXON/10090	bone marrow	UBERON	UBERON:0002371	male	PATO	PATO:0000384	Sample collection	3662-171D4	FF:3662-171D4	SAMD00022436	total RNA	EFO	EFO:0004964	mouse	bone marrow	UNDEFINED_DEV_STAGE	macrophage
macrophage, TB infection, stimulated BMDMplusIL-4/IL-13_aaMph, without Mtb, 024hr, biol_rep2	Mus musculus	NCBITAXON	http://purl.bioontology.org/ontology/NCBITAXON/10090	bone marrow	UBERON	UBERON:0002371	male	PATO	PATO:0000384	Sample collection	3663-171E4	FF:3663-171E4	SAMD00022437	total RNA	EFO	EFO:0004964	mouse	bone marrow	UNDEFINED_DEV_STAGE	macrophage
macrophage, TB infection, stimulated BMDMplusIL-4/IL-13_aaMph, without Mtb, 028hr, biol_rep2	Mus musculus	NCBITAXON	http://purl.bioontology.org/ontology/NCBITAXON/10090	bone marrow	UBERON	UBERON:0002371	male	PATO	PATO:0000384	Sample collection	3664-171F4	FF:3664-171F4	SAMD00022438	total RNA	EFO	EFO:0004964	mouse	bone marrow	UNDEFINED_DEV_STAGE	macrophage
macrophage, TB infection, stimulated BMDMplusIL-4/IL-13_aaMph, without Mtb, 036hr, biol_rep2	Mus musculus	NCBITAXON	http://purl.bioontology.org/ontology/NCBITAXON/10090	bone marrow	UBERON	UBERON:0002371	male	PATO	PATO:0000384	Sample collection	3665-171G4	FF:3665-171G4	SAMD00022439	total RNA	EFO	EFO:0004964	mouse	bone marrow	UNDEFINED_DEV_STAGE	macrophage
macrophage, TB infection, stimulated BMDMplusIL-4/IL-13_aaMph, without Mtb, 048hr, biol_rep2	Mus musculus	NCBITAXON	http://purl.bioontology.org/ontology/NCBITAXON/10090	bone marrow	UBERON	UBERON:0002371	male	PATO	PATO:0000384	Sample collection	3666-171H4	FF:3666-171H4	SAMD00022440	total RNA	EFO	EFO:0004964	mouse	bone marrow	UNDEFINED_DEV_STAGE	macrophage
macrophage, TB infection, stimulated BMDMplusIL-4/IL-13_aaMph, without Mtb, 072hr, biol_rep2	Mus musculus	NCBITAXON	http://purl.bioontology.org/ontology/NCBITAXON/10090	bone marrow	UBERON	UBERON:0002371	male	PATO	PATO:0000384	Sample collection	3667-171I4	FF:3667-171I4	SAMD00022441	total RNA	EFO	EFO:0004964	mouse	bone marrow	UNDEFINED_DEV_STAGE	macrophage
macrophage, TB infection, stimulated BMDMplusIL-4/IL-13_aaMph, without Mtb, 120hr, biol_rep2	Mus musculus	NCBITAXON	http://purl.bioontology.org/ontology/NCBITAXON/10090	bone marrow	UBERON	UBERON:0002371	male	PATO	PATO:0000384	Sample collection	3668-171A5	FF:3668-171A5	SAMD00022442	total RNA	EFO	EFO:0004964	mouse	bone marrow	UNDEFINED_DEV_STAGE	macrophage
macrophage, TB infection, stimulated BMDMplusIL-4_aaMph, without Mtb, 002hr, biol_rep2	Mus musculus	NCBITAXON	http://purl.bioontology.org/ontology/NCBITAXON/10090	bone marrow	UBERON	UBERON:0002371	male	PATO	PATO:0000384	Sample collection	3669-171B5	FF:3669-171B5	SAMD00022443	total RNA	EFO	EFO:0004964	mouse	bone marrow	UNDEFINED_DEV_STAGE	macrophage
macrophage, TB infection, stimulated BMDMplusIL-4_aaMph, without Mtb, 004hr, biol_rep2	Mus musculus	NCBITAXON	http://purl.bioontology.org/ontology/NCBITAXON/10090	bone marrow	UBERON	UBERON:0002371	male	PATO	PATO:0000384	Sample collection	3670-171C5	FF:3670-171C5	SAMD00022444	total RNA	EFO	EFO:0004964	mouse	bone marrow	UNDEFINED_DEV_STAGE	macrophage
macrophage, TB infection, stimulated BMDMplusIL-4_aaMph, without Mtb, 006hr, biol_rep2	Mus musculus	NCBITAXON	http://purl.bioontology.org/ontology/NCBITAXON/10090	bone marrow	UBERON	UBERON:0002371	male	PATO	PATO:0000384	Sample collection	3671-171D5	FF:3671-171D5	SAMD00022445	total RNA	EFO	EFO:0004964	mouse	bone marrow	UNDEFINED_DEV_STAGE	macrophage
macrophage, TB infection, stimulated BMDMplusIL-4_aaMph, without Mtb, 012hr, biol_rep2	Mus musculus	NCBITAXON	http://purl.bioontology.org/ontology/NCBITAXON/10090	bone marrow	UBERON	UBERON:0002371	male	PATO	PATO:0000384	Sample collection	3672-171E5	FF:3672-171E5	SAMD00022446	total RNA	EFO	EFO:0004964	mouse	bone marrow	UNDEFINED_DEV_STAGE	macrophage
macrophage, TB infection, stimulated BMDMplusIL-4_aaMph, without Mtb, 024hr, biol_rep2	Mus musculus	NCBITAXON	http://purl.bioontology.org/ontology/NCBITAXON/10090	bone marrow	UBERON	UBERON:0002371	male	PATO	PATO:0000384	Sample collection	3673-171F5	FF:3673-171F5	SAMD00022447	total RNA	EFO	EFO:0004964	mouse	bone marrow	UNDEFINED_DEV_STAGE	macrophage
macrophage, TB infection, stimulated BMDMplusIL-4_aaMph, without Mtb, 028hr, biol_rep2	Mus musculus	NCBITAXON	http://purl.bioontology.org/ontology/NCBITAXON/10090	bone marrow	UBERON	UBERON:0002371	male	PATO	PATO:0000384	Sample collection	3674-171G5	FF:3674-171G5	SAMD00022448	total RNA	EFO	EFO:0004964	mouse	bone marrow	UNDEFINED_DEV_STAGE	macrophage
macrophage, TB infection, stimulated BMDMplusIL-4_aaMph, without Mtb, 036hr, biol_rep2	Mus musculus	NCBITAXON	http://purl.bioontology.org/ontology/NCBITAXON/10090	bone marrow	UBERON	UBERON:0002371	male	PATO	PATO:0000384	Sample collection	3675-171H5	FF:3675-171H5	SAMD00022449	total RNA	EFO	EFO:0004964	mouse	bone marrow	UNDEFINED_DEV_STAGE	macrophage
macrophage, TB infection, stimulated BMDMplusIL-4_aaMph, without Mtb, 048hr, biol_rep2	Mus musculus	NCBITAXON	http://purl.bioontology.org/ontology/NCBITAXON/10090	bone marrow	UBERON	UBERON:0002371	male	PATO	PATO:0000384	Sample collection	3676-171I5	FF:3676-171I5	SAMD00022450	total RNA	EFO	EFO:0004964	mouse	bone marrow	UNDEFINED_DEV_STAGE	macrophage
macrophage, TB infection, stimulated BMDMplusIL-4_aaMph, without Mtb, 072hr, biol_rep2	Mus musculus	NCBITAXON	http://purl.bioontology.org/ontology/NCBITAXON/10090	bone marrow	UBERON	UBERON:0002371	male	PATO	PATO:0000384	Sample collection	3677-171A6	FF:3677-171A6	SAMD00022451	total RNA	EFO	EFO:0004964	mouse	bone marrow	UNDEFINED_DEV_STAGE	macrophage
macrophage, TB infection, stimulated BMDMplusIL-4_aaMph, without Mtb, 120hr, biol_rep2	Mus musculus	NCBITAXON	http://purl.bioontology.org/ontology/NCBITAXON/10090	bone marrow	UBERON	UBERON:0002371	male	PATO	PATO:0000384	Sample collection	3678-171B6	FF:3678-171B6	SAMD00022452	total RNA	EFO	EFO:0004964	mouse	bone marrow	UNDEFINED_DEV_STAGE	macrophage
macrophage, TB infection, non-stimulated BMDM, with Mtb, 028hr_004h after stimulation, biol_rep2	Mus musculus	NCBITAXON	http://purl.bioontology.org/ontology/NCBITAXON/10090	bone marrow	UBERON	UBERON:0002371	male	PATO	PATO:0000384	Sample collection	3679-171C6	FF:3679-171C6	SAMD00022453	total RNA	EFO	EFO:0004964	mouse	bone marrow	UNDEFINED_DEV_STAGE	macrophage
macrophage, TB infection, non-stimulated BMDM, with Mtb, 036hr_012h after stimulation, biol_rep2	Mus musculus	NCBITAXON	http://purl.bioontology.org/ontology/NCBITAXON/10090	bone marrow	UBERON	UBERON:0002371	male	PATO	PATO:0000384	Sample collection	3680-171D6	FF:3680-171D6	SAMD00022454	total RNA	EFO	EFO:0004964	mouse	bone marrow	UNDEFINED_DEV_STAGE	macrophage
macrophage, TB infection, non-stimulated BMDM, with Mtb, 048hr_024h after stimulation, biol_rep2	Mus musculus	NCBITAXON	http://purl.bioontology.org/ontology/NCBITAXON/10090	bone marrow	UBERON	UBERON:0002371	male	PATO	PATO:0000384	Sample collection	3681-171E6	FF:3681-171E6	SAMD00022455	total RNA	EFO	EFO:0004964	mouse	bone marrow	UNDEFINED_DEV_STAGE	macrophage
macrophage, TB infection, non-stimulated BMDM, with Mtb, 072hr_048h after stimulation, biol_rep2	Mus musculus	NCBITAXON	http://purl.bioontology.org/ontology/NCBITAXON/10090	bone marrow	UBERON	UBERON:0002371	male	PATO	PATO:0000384	Sample collection	3682-171F6	FF:3682-171F6	SAMD00022456	total RNA	EFO	EFO:0004964	mouse	bone marrow	UNDEFINED_DEV_STAGE	macrophage
macrophage, TB infection, non-stimulated BMDM, with Mtb, 120hr_096h after stimulation, biol_rep2	Mus musculus	NCBITAXON	http://purl.bioontology.org/ontology/NCBITAXON/10090	bone marrow	UBERON	UBERON:0002371	male	PATO	PATO:0000384	Sample collection	3683-171G6	FF:3683-171G6	SAMD00022457	total RNA	EFO	EFO:0004964	mouse	bone marrow	UNDEFINED_DEV_STAGE	macrophage
macrophage, TB infection, stimulated BMDMplusIFNg_caMph, with Mtb, 028hr_004h after stimulation, biol_rep2	Mus musculus	NCBITAXON	http://purl.bioontology.org/ontology/NCBITAXON/10090	bone marrow	UBERON	UBERON:0002371	male	PATO	PATO:0000384	Sample collection	3684-171H6	FF:3684-171H6	SAMD00022458	total RNA	EFO	EFO:0004964	mouse	bone marrow	UNDEFINED_DEV_STAGE	macrophage
macrophage, TB infection, stimulated BMDMplusIFNg_caMph, with Mtb, 036hr_012h after stimulation, biol_rep2	Mus musculus	NCBITAXON	http://purl.bioontology.org/ontology/NCBITAXON/10090	bone marrow	UBERON	UBERON:0002371	male	PATO	PATO:0000384	Sample collection	3685-171I6	FF:3685-171I6	SAMD00022459	total RNA	EFO	EFO:0004964	mouse	bone marrow	UNDEFINED_DEV_STAGE	macrophage
macrophage, TB infection, stimulated BMDMplusIFNg_caMph, with Mtb, 048hr_024h after stimulation, biol_rep2	Mus musculus	NCBITAXON	http://purl.bioontology.org/ontology/NCBITAXON/10090	bone marrow	UBERON	UBERON:0002371	male	PATO	PATO:0000384	Sample collection	3686-171A7	FF:3686-171A7	SAMD00022460	total RNA	EFO	EFO:0004964	mouse	bone marrow	UNDEFINED_DEV_STAGE	macrophage
macrophage, TB infection, stimulated BMDMplusIFNg_caMph, with Mtb, 072hr_048h after stimulation, biol_rep2	Mus musculus	NCBITAXON	http://purl.bioontology.org/ontology/NCBITAXON/10090	bone marrow	UBERON	UBERON:0002371	male	PATO	PATO:0000384	Sample collection	3687-171B7	FF:3687-171B7	SAMD00022461	total RNA	EFO	EFO:0004964	mouse	bone marrow	UNDEFINED_DEV_STAGE	macrophage
macrophage, TB infection, stimulated BMDMplusIFNg_caMph, with Mtb, 120hr_096h after stimulation, biol_rep2	Mus musculus	NCBITAXON	http://purl.bioontology.org/ontology/NCBITAXON/10090	bone marrow	UBERON	UBERON:0002371	male	PATO	PATO:0000384	Sample collection	3688-171C7	FF:3688-171C7	SAMD00022462	total RNA	EFO	EFO:0004964	mouse	bone marrow	UNDEFINED_DEV_STAGE	macrophage
macrophage, TB infection, stimulated BMDMplusIL-13_aaMph, with Mtb, 028hr_004h after stimulation, biol_rep2	Mus musculus	NCBITAXON	http://purl.bioontology.org/ontology/NCBITAXON/10090	bone marrow	UBERON	UBERON:0002371	male	PATO	PATO:0000384	Sample collection	3689-171D7	FF:3689-171D7	SAMD00022463	total RNA	EFO	EFO:0004964	mouse	bone marrow	UNDEFINED_DEV_STAGE	macrophage
macrophage, TB infection, stimulated BMDMplusIL-13_aaMph, with Mtb, 036hr_012h after stimulation, biol_rep2	Mus musculus	NCBITAXON	http://purl.bioontology.org/ontology/NCBITAXON/10090	bone marrow	UBERON	UBERON:0002371	male	PATO	PATO:0000384	Sample collection	3690-171E7	FF:3690-171E7	SAMD00022464	total RNA	EFO	EFO:0004964	mouse	bone marrow	UNDEFINED_DEV_STAGE	macrophage
macrophage, TB infection, stimulated BMDMplusIL-13_aaMph, with Mtb, 048hr_024h after stimulation, biol_rep2	Mus musculus	NCBITAXON	http://purl.bioontology.org/ontology/NCBITAXON/10090	bone marrow	UBERON	UBERON:0002371	male	PATO	PATO:0000384	Sample collection	3691-171F7	FF:3691-171F7	SAMD00022465	total RNA	EFO	EFO:0004964	mouse	bone marrow	UNDEFINED_DEV_STAGE	macrophage
macrophage, TB infection, stimulated BMDMplusIL-13_aaMph, with Mtb, 072hr_048h after stimulation, biol_rep2	Mus musculus	NCBITAXON	http://purl.bioontology.org/ontology/NCBITAXON/10090	bone marrow	UBERON	UBERON:0002371	male	PATO	PATO:0000384	Sample collection	3692-171G7	FF:3692-171G7	SAMD00022466	total RNA	EFO	EFO:0004964	mouse	bone marrow	UNDEFINED_DEV_STAGE	macrophage
macrophage, TB infection, stimulated BMDMplusIL-13_aaMph, with Mtb, 120hr_096h after stimulation, biol_rep2	Mus musculus	NCBITAXON	http://purl.bioontology.org/ontology/NCBITAXON/10090	bone marrow	UBERON	UBERON:0002371	male	PATO	PATO:0000384	Sample collection	3693-171H7	FF:3693-171H7	SAMD00022467	total RNA	EFO	EFO:0004964	mouse	bone marrow	UNDEFINED_DEV_STAGE	macrophage
macrophage, TB infection, stimulated BMDMplusIL-4/IL-13_aaMph, with Mtb, 028hr_004h after stimulation, biol_rep2	Mus musculus	NCBITAXON	http://purl.bioontology.org/ontology/NCBITAXON/10090	bone marrow	UBERON	UBERON:0002371	male	PATO	PATO:0000384	Sample collection	3694-171I7	FF:3694-171I7	SAMD00022468	total RNA	EFO	EFO:0004964	mouse	bone marrow	UNDEFINED_DEV_STAGE	macrophage
macrophage, TB infection, stimulated BMDMplusIL-4/IL-13_aaMph, with Mtb, 036hr_012h after stimulation, biol_rep2	Mus musculus	NCBITAXON	http://purl.bioontology.org/ontology/NCBITAXON/10090	bone marrow	UBERON	UBERON:0002371	male	PATO	PATO:0000384	Sample collection	3695-171A8	FF:3695-171A8	SAMD00022469	total RNA	EFO	EFO:0004964	mouse	bone marrow	UNDEFINED_DEV_STAGE	macrophage
macrophage, TB infection, stimulated BMDMplusIL-4/IL-13_aaMph, with Mtb, 048hr_024h after stimulation, biol_rep2	Mus musculus	NCBITAXON	http://purl.bioontology.org/ontology/NCBITAXON/10090	bone marrow	UBERON	UBERON:0002371	male	PATO	PATO:0000384	Sample collection	3696-171B8	FF:3696-171B8	SAMD00022470	total RNA	EFO	EFO:0004964	mouse	bone marrow	UNDEFINED_DEV_STAGE	macrophage
macrophage, TB infection, stimulated BMDMplusIL-4/IL-13_aaMph, with Mtb, 072hr_048h after stimulation, biol_rep2	Mus musculus	NCBITAXON	http://purl.bioontology.org/ontology/NCBITAXON/10090	bone marrow	UBERON	UBERON:0002371	male	PATO	PATO:0000384	Sample collection	3697-171C8	FF:3697-171C8	SAMD00022471	total RNA	EFO	EFO:0004964	mouse	bone marrow	UNDEFINED_DEV_STAGE	macrophage
macrophage, TB infection, stimulated BMDMplusIL-4/IL-13_aaMph, with Mtb, 120hr_096h after stimulation, biol_rep2	Mus musculus	NCBITAXON	http://purl.bioontology.org/ontology/NCBITAXON/10090	bone marrow	UBERON	UBERON:0002371	male	PATO	PATO:0000384	Sample collection	3698-171D8	FF:3698-171D8	SAMD00022472	total RNA	EFO	EFO:0004964	mouse	bone marrow	UNDEFINED_DEV_STAGE	macrophage
macrophage, TB infection, stimulated BMDMplusIL-4_aaMph, with Mtb, 028hr_004h after stimulation, biol_rep2	Mus musculus	NCBITAXON	http://purl.bioontology.org/ontology/NCBITAXON/10090	bone marrow	UBERON	UBERON:0002371	male	PATO	PATO:0000384	Sample collection	3699-171E8	FF:3699-171E8	SAMD00022473	total RNA	EFO	EFO:0004964	mouse	bone marrow	UNDEFINED_DEV_STAGE	macrophage
macrophage, TB infection, stimulated BMDMplusIL-4_aaMph, with Mtb, 036hr_012h after stimulation, biol_rep2	Mus musculus	NCBITAXON	http://purl.bioontology.org/ontology/NCBITAXON/10090	bone marrow	UBERON	UBERON:0002371	male	PATO	PATO:0000384	Sample collection	3700-171F8	FF:3700-171F8	SAMD00022474	total RNA	EFO	EFO:0004964	mouse	bone marrow	UNDEFINED_DEV_STAGE	macrophage
macrophage, TB infection, stimulated BMDMplusIL-4_aaMph, with Mtb, 048hr_024h after stimulation, biol_rep2	Mus musculus	NCBITAXON	http://purl.bioontology.org/ontology/NCBITAXON/10090	bone marrow	UBERON	UBERON:0002371	male	PATO	PATO:0000384	Sample collection	3701-171G8	FF:3701-171G8	SAMD00022475	total RNA	EFO	EFO:0004964	mouse	bone marrow	UNDEFINED_DEV_STAGE	macrophage
macrophage, TB infection, stimulated BMDMplusIL-4_aaMph, with Mtb, 072hr_048h after stimulation, biol_rep2	Mus musculus	NCBITAXON	http://purl.bioontology.org/ontology/NCBITAXON/10090	bone marrow	UBERON	UBERON:0002371	male	PATO	PATO:0000384	Sample collection	3702-171H8	FF:3702-171H8	SAMD00022476	total RNA	EFO	EFO:0004964	mouse	bone marrow	UNDEFINED_DEV_STAGE	macrophage
macrophage, TB infection, stimulated BMDMplusIL-4_aaMph, with Mtb, 120hr_096h after stimulation, biol_rep2	Mus musculus	NCBITAXON	http://purl.bioontology.org/ontology/NCBITAXON/10090	bone marrow	UBERON	UBERON:0002371	male	PATO	PATO:0000384	Sample collection	3703-171I8	FF:3703-171I8	SAMD00022477	total RNA	EFO	EFO:0004964	mouse	bone marrow	UNDEFINED_DEV_STAGE	macrophage
macrophage, bone marrow derived, pool3	Mus musculus	NCBITAXON	http://purl.bioontology.org/ontology/NCBITAXON/10090	bone marrow	UBERON	UBERON:0002371	male	PATO	PATO:0000384	Sample collection	3704-172A1	FF:3704-172A1	SAMD00022478	total RNA	EFO	EFO:0004964	mouse	bone marrow	UNDEFINED_DEV_STAGE	macrophage
pituitary gland, embryo E13	Mus musculus	NCBITAXON	http://purl.bioontology.org/ontology/NCBITAXON/10090	pituitary gland	UBERON	UBERON:0000007	mixed			Sample collection	370-44C7	FF:370-44C7	SAMD00005549	total RNA	EFO	EFO:0004964	mouse	pituitary gland	13 days embryo	CELL MIXTURE - tissue sample
macrophage, TB infection, non-stimulated BMDM, without Mtb, 004hr, biol_rep3	Mus musculus	NCBITAXON	http://purl.bioontology.org/ontology/NCBITAXON/10090	bone marrow	UBERON	UBERON:0002371	male	PATO	PATO:0000384	Sample collection	3705-172B1	FF:3705-172B1	SAMD00022479	total RNA	EFO	EFO:0004964	mouse	bone marrow	UNDEFINED_DEV_STAGE	macrophage
macrophage, TB infection, non-stimulated BMDM, without Mtb, 006hr, biol_rep3	Mus musculus	NCBITAXON	http://purl.bioontology.org/ontology/NCBITAXON/10090	bone marrow	UBERON	UBERON:0002371	male	PATO	PATO:0000384	Sample collection	3706-172C1	FF:3706-172C1	SAMD00022480	total RNA	EFO	EFO:0004964	mouse	bone marrow	UNDEFINED_DEV_STAGE	macrophage
macrophage, TB infection, non-stimulated BMDM, without Mtb, 012hr, biol_rep3	Mus musculus	NCBITAXON	http://purl.bioontology.org/ontology/NCBITAXON/10090	bone marrow	UBERON	UBERON:0002371	male	PATO	PATO:0000384	Sample collection	3707-172D1	FF:3707-172D1	SAMD00022481	total RNA	EFO	EFO:0004964	mouse	bone marrow	UNDEFINED_DEV_STAGE	macrophage
macrophage, TB infection, non-stimulated BMDM, without Mtb, 024hr, biol_rep3	Mus musculus	NCBITAXON	http://purl.bioontology.org/ontology/NCBITAXON/10090	bone marrow	UBERON	UBERON:0002371	male	PATO	PATO:0000384	Sample collection	3708-172E1	FF:3708-172E1	SAMD00022482	total RNA	EFO	EFO:0004964	mouse	bone marrow	UNDEFINED_DEV_STAGE	macrophage
macrophage, TB infection, non-stimulated BMDM, without Mtb, 028hr, biol_rep3	Mus musculus	NCBITAXON	http://purl.bioontology.org/ontology/NCBITAXON/10090	bone marrow	UBERON	UBERON:0002371	male	PATO	PATO:0000384	Sample collection	3709-172F1	FF:3709-172F1	SAMD00022483	total RNA	EFO	EFO:0004964	mouse	bone marrow	UNDEFINED_DEV_STAGE	macrophage
macrophage, TB infection, non-stimulated BMDM, without Mtb, 036hr, biol_rep3	Mus musculus	NCBITAXON	http://purl.bioontology.org/ontology/NCBITAXON/10090	bone marrow	UBERON	UBERON:0002371	male	PATO	PATO:0000384	Sample collection	3710-172G1	FF:3710-172G1	SAMD00022484	total RNA	EFO	EFO:0004964	mouse	bone marrow	UNDEFINED_DEV_STAGE	macrophage
macrophage, TB infection, non-stimulated BMDM, without Mtb, 048hr, biol_rep3	Mus musculus	NCBITAXON	http://purl.bioontology.org/ontology/NCBITAXON/10090	bone marrow	UBERON	UBERON:0002371	male	PATO	PATO:0000384	Sample collection	3711-172H1	FF:3711-172H1	SAMD00022485	total RNA	EFO	EFO:0004964	mouse	bone marrow	UNDEFINED_DEV_STAGE	macrophage
macrophage, TB infection, non-stimulated BMDM, without Mtb, 072hr, biol_rep3	Mus musculus	NCBITAXON	http://purl.bioontology.org/ontology/NCBITAXON/10090	bone marrow	UBERON	UBERON:0002371	male	PATO	PATO:0000384	Sample collection	3712-172I1	FF:3712-172I1	SAMD00022486	total RNA	EFO	EFO:0004964	mouse	bone marrow	UNDEFINED_DEV_STAGE	macrophage
macrophage, TB infection, non-stimulated BMDM, without Mtb, 120hr, biol_rep3	Mus musculus	NCBITAXON	http://purl.bioontology.org/ontology/NCBITAXON/10090	bone marrow	UBERON	UBERON:0002371	male	PATO	PATO:0000384	Sample collection	3713-172A2	FF:3713-172A2	SAMD00022487	total RNA	EFO	EFO:0004964	mouse	bone marrow	UNDEFINED_DEV_STAGE	macrophage
cecum, adult	Mus musculus	NCBITAXON	http://purl.bioontology.org/ontology/NCBITAXON/10090	caecum	UBERON	UBERON:0001153	male	PATO	PATO:0000384	Sample collection	37-13H4	FF:37-13H4	SAMD00005238	total RNA	EFO	EFO:0004964	mouse	cecum	adult	CELL MIXTURE - tissue sample
macrophage, TB infection, stimulated BMDMplusIFNg_caMph, without Mtb, 002hr, biol_rep3	Mus musculus	NCBITAXON	http://purl.bioontology.org/ontology/NCBITAXON/10090	bone marrow	UBERON	UBERON:0002371	male	PATO	PATO:0000384	Sample collection	3714-172B2	FF:3714-172B2	SAMD00022488	total RNA	EFO	EFO:0004964	mouse	bone marrow	UNDEFINED_DEV_STAGE	macrophage
macrophage, TB infection, stimulated BMDMplusIFNg_caMph, without Mtb, 004hr, biol_rep3	Mus musculus	NCBITAXON	http://purl.bioontology.org/ontology/NCBITAXON/10090	bone marrow	UBERON	UBERON:0002371	male	PATO	PATO:0000384	Sample collection	3715-172C2	FF:3715-172C2	SAMD00022489	total RNA	EFO	EFO:0004964	mouse	bone marrow	UNDEFINED_DEV_STAGE	macrophage
macrophage, TB infection, stimulated BMDMplusIFNg_caMph, without Mtb, 006hr, biol_rep3	Mus musculus	NCBITAXON	http://purl.bioontology.org/ontology/NCBITAXON/10090	bone marrow	UBERON	UBERON:0002371	male	PATO	PATO:0000384	Sample collection	3716-172D2	FF:3716-172D2	SAMD00022490	total RNA	EFO	EFO:0004964	mouse	bone marrow	UNDEFINED_DEV_STAGE	macrophage
macrophage, TB infection, stimulated BMDMplusIFNg_caMph, without Mtb, 012hr, biol_rep3	Mus musculus	NCBITAXON	http://purl.bioontology.org/ontology/NCBITAXON/10090	bone marrow	UBERON	UBERON:0002371	male	PATO	PATO:0000384	Sample collection	3717-172E2	FF:3717-172E2	SAMD00022491	total RNA	EFO	EFO:0004964	mouse	bone marrow	UNDEFINED_DEV_STAGE	macrophage
macrophage, TB infection, stimulated BMDMplusIFNg_caMph, without Mtb, 024hr, biol_rep3	Mus musculus	NCBITAXON	http://purl.bioontology.org/ontology/NCBITAXON/10090	bone marrow	UBERON	UBERON:0002371	male	PATO	PATO:0000384	Sample collection	3718-172F2	FF:3718-172F2	SAMD00022492	total RNA	EFO	EFO:0004964	mouse	bone marrow	UNDEFINED_DEV_STAGE	macrophage
macrophage, TB infection, stimulated BMDMplusIFNg_caMph, without Mtb, 028hr, biol_rep3	Mus musculus	NCBITAXON	http://purl.bioontology.org/ontology/NCBITAXON/10090	bone marrow	UBERON	UBERON:0002371	male	PATO	PATO:0000384	Sample collection	3719-172G2	FF:3719-172G2	SAMD00022493	total RNA	EFO	EFO:0004964	mouse	bone marrow	UNDEFINED_DEV_STAGE	macrophage
macrophage, TB infection, stimulated BMDMplusIFNg_caMph, without Mtb, 036hr, biol_rep3	Mus musculus	NCBITAXON	http://purl.bioontology.org/ontology/NCBITAXON/10090	bone marrow	UBERON	UBERON:0002371	male	PATO	PATO:0000384	Sample collection	3720-172H2	FF:3720-172H2	SAMD00022494	total RNA	EFO	EFO:0004964	mouse	bone marrow	UNDEFINED_DEV_STAGE	macrophage
macrophage, TB infection, stimulated BMDMplusIFNg_caMph, without Mtb, 048hr, biol_rep3	Mus musculus	NCBITAXON	http://purl.bioontology.org/ontology/NCBITAXON/10090	bone marrow	UBERON	UBERON:0002371	male	PATO	PATO:0000384	Sample collection	3721-172I2	FF:3721-172I2	SAMD00022495	total RNA	EFO	EFO:0004964	mouse	bone marrow	UNDEFINED_DEV_STAGE	macrophage
macrophage, TB infection, stimulated BMDMplusIFNg_caMph, without Mtb, 072hr, biol_rep3	Mus musculus	NCBITAXON	http://purl.bioontology.org/ontology/NCBITAXON/10090	bone marrow	UBERON	UBERON:0002371	male	PATO	PATO:0000384	Sample collection	3722-172A3	FF:3722-172A3	SAMD00022496	total RNA	EFO	EFO:0004964	mouse	bone marrow	UNDEFINED_DEV_STAGE	macrophage
whole body, embryo E13	Mus musculus	NCBITAXON	http://purl.bioontology.org/ontology/NCBITAXON/10090				mixed			Sample collection	372-23H2	FF:372-23H2	SAMD00006017	total RNA	EFO	EFO:0004964	mouse	whole body	13 days embryo	CELL MIXTURE - tissue sample
macrophage, TB infection, stimulated BMDMplusIFNg_caMph, without Mtb, 120hr, biol_rep3	Mus musculus	NCBITAXON	http://purl.bioontology.org/ontology/NCBITAXON/10090	bone marrow	UBERON	UBERON:0002371	male	PATO	PATO:0000384	Sample collection	3723-172B3	FF:3723-172B3	SAMD00022497	total RNA	EFO	EFO:0004964	mouse	bone marrow	UNDEFINED_DEV_STAGE	macrophage
macrophage, TB infection, stimulated BMDMplusIL-13_aaMph, without Mtb, 002hr, biol_rep3	Mus musculus	NCBITAXON	http://purl.bioontology.org/ontology/NCBITAXON/10090	bone marrow	UBERON	UBERON:0002371	male	PATO	PATO:0000384	Sample collection	3724-172C3	FF:3724-172C3	SAMD00022498	total RNA	EFO	EFO:0004964	mouse	bone marrow	UNDEFINED_DEV_STAGE	macrophage
macrophage, TB infection, stimulated BMDMplusIL-13_aaMph, without Mtb, 004hr, biol_rep3	Mus musculus	NCBITAXON	http://purl.bioontology.org/ontology/NCBITAXON/10090	bone marrow	UBERON	UBERON:0002371	male	PATO	PATO:0000384	Sample collection	3725-172D3	FF:3725-172D3	SAMD00022499	total RNA	EFO	EFO:0004964	mouse	bone marrow	UNDEFINED_DEV_STAGE	macrophage
macrophage, TB infection, stimulated BMDMplusIL-13_aaMph, without Mtb, 006hr, biol_rep3	Mus musculus	NCBITAXON	http://purl.bioontology.org/ontology/NCBITAXON/10090	bone marrow	UBERON	UBERON:0002371	male	PATO	PATO:0000384	Sample collection	3726-172E3	FF:3726-172E3	SAMD00022500	total RNA	EFO	EFO:0004964	mouse	bone marrow	UNDEFINED_DEV_STAGE	macrophage
macrophage, TB infection, stimulated BMDMplusIL-13_aaMph, without Mtb, 012hr, biol_rep3	Mus musculus	NCBITAXON	http://purl.bioontology.org/ontology/NCBITAXON/10090	bone marrow	UBERON	UBERON:0002371	male	PATO	PATO:0000384	Sample collection	3727-172F3	FF:3727-172F3	SAMD00022501	total RNA	EFO	EFO:0004964	mouse	bone marrow	UNDEFINED_DEV_STAGE	macrophage
macrophage, TB infection, stimulated BMDMplusIL-13_aaMph, without Mtb, 024hr, biol_rep3	Mus musculus	NCBITAXON	http://purl.bioontology.org/ontology/NCBITAXON/10090	bone marrow	UBERON	UBERON:0002371	male	PATO	PATO:0000384	Sample collection	3728-172G3	FF:3728-172G3	SAMD00022502	total RNA	EFO	EFO:0004964	mouse	bone marrow	UNDEFINED_DEV_STAGE	macrophage
macrophage, TB infection, stimulated BMDMplusIL-13_aaMph, without Mtb, 028hr, biol_rep3	Mus musculus	NCBITAXON	http://purl.bioontology.org/ontology/NCBITAXON/10090	bone marrow	UBERON	UBERON:0002371	male	PATO	PATO:0000384	Sample collection	3729-172H3	FF:3729-172H3	SAMD00022503	total RNA	EFO	EFO:0004964	mouse	bone marrow	UNDEFINED_DEV_STAGE	macrophage
macrophage, TB infection, stimulated BMDMplusIL-13_aaMph, without Mtb, 036hr, biol_rep3	Mus musculus	NCBITAXON	http://purl.bioontology.org/ontology/NCBITAXON/10090	bone marrow	UBERON	UBERON:0002371	male	PATO	PATO:0000384	Sample collection	3730-172I3	FF:3730-172I3	SAMD00022504	total RNA	EFO	EFO:0004964	mouse	bone marrow	UNDEFINED_DEV_STAGE	macrophage
macrophage, TB infection, stimulated BMDMplusIL-13_aaMph, without Mtb, 048hr, biol_rep3	Mus musculus	NCBITAXON	http://purl.bioontology.org/ontology/NCBITAXON/10090	bone marrow	UBERON	UBERON:0002371	male	PATO	PATO:0000384	Sample collection	3731-172A4	FF:3731-172A4	SAMD00022505	total RNA	EFO	EFO:0004964	mouse	bone marrow	UNDEFINED_DEV_STAGE	macrophage
macrophage, TB infection, stimulated BMDMplusIL-13_aaMph, without Mtb, 072hr, biol_rep3	Mus musculus	NCBITAXON	http://purl.bioontology.org/ontology/NCBITAXON/10090	bone marrow	UBERON	UBERON:0002371	male	PATO	PATO:0000384	Sample collection	3732-172B4	FF:3732-172B4	SAMD00022506	total RNA	EFO	EFO:0004964	mouse	bone marrow	UNDEFINED_DEV_STAGE	macrophage
macrophage, TB infection, stimulated BMDMplusIL-13_aaMph, without Mtb, 120hr, biol_rep3	Mus musculus	NCBITAXON	http://purl.bioontology.org/ontology/NCBITAXON/10090	bone marrow	UBERON	UBERON:0002371	male	PATO	PATO:0000384	Sample collection	3733-172C4	FF:3733-172C4	SAMD00022507	total RNA	EFO	EFO:0004964	mouse	bone marrow	UNDEFINED_DEV_STAGE	macrophage
macrophage, TB infection, stimulated BMDMplusIL-4/IL-13_aaMph, without Mtb, 002hr, biol_rep3	Mus musculus	NCBITAXON	http://purl.bioontology.org/ontology/NCBITAXON/10090	bone marrow	UBERON	UBERON:0002371	male	PATO	PATO:0000384	Sample collection	3734-172D4	FF:3734-172D4	SAMD00022508	total RNA	EFO	EFO:0004964	mouse	bone marrow	UNDEFINED_DEV_STAGE	macrophage
macrophage, TB infection, stimulated BMDMplusIL-4/IL-13_aaMph, without Mtb, 004hr, biol_rep3	Mus musculus	NCBITAXON	http://purl.bioontology.org/ontology/NCBITAXON/10090	bone marrow	UBERON	UBERON:0002371	male	PATO	PATO:0000384	Sample collection	3735-172E4	FF:3735-172E4	SAMD00022509	total RNA	EFO	EFO:0004964	mouse	bone marrow	UNDEFINED_DEV_STAGE	macrophage
macrophage, TB infection, stimulated BMDMplusIL-4/IL-13_aaMph, without Mtb, 006hr, biol_rep3	Mus musculus	NCBITAXON	http://purl.bioontology.org/ontology/NCBITAXON/10090	bone marrow	UBERON	UBERON:0002371	male	PATO	PATO:0000384	Sample collection	3736-172F4	FF:3736-172F4	SAMD00022510	total RNA	EFO	EFO:0004964	mouse	bone marrow	UNDEFINED_DEV_STAGE	macrophage
macrophage, TB infection, stimulated BMDMplusIL-4/IL-13_aaMph, without Mtb, 012hr, biol_rep3	Mus musculus	NCBITAXON	http://purl.bioontology.org/ontology/NCBITAXON/10090	bone marrow	UBERON	UBERON:0002371	male	PATO	PATO:0000384	Sample collection	3737-172G4	FF:3737-172G4	SAMD00022511	total RNA	EFO	EFO:0004964	mouse	bone marrow	UNDEFINED_DEV_STAGE	macrophage
macrophage, TB infection, stimulated BMDMplusIL-4/IL-13_aaMph, without Mtb, 024hr, biol_rep3	Mus musculus	NCBITAXON	http://purl.bioontology.org/ontology/NCBITAXON/10090	bone marrow	UBERON	UBERON:0002371	male	PATO	PATO:0000384	Sample collection	3738-172H4	FF:3738-172H4	SAMD00022512	total RNA	EFO	EFO:0004964	mouse	bone marrow	UNDEFINED_DEV_STAGE	macrophage
macrophage, TB infection, stimulated BMDMplusIL-4/IL-13_aaMph, without Mtb, 028hr, biol_rep3	Mus musculus	NCBITAXON	http://purl.bioontology.org/ontology/NCBITAXON/10090	bone marrow	UBERON	UBERON:0002371	male	PATO	PATO:0000384	Sample collection	3739-172I4	FF:3739-172I4	SAMD00022513	total RNA	EFO	EFO:0004964	mouse	bone marrow	UNDEFINED_DEV_STAGE	macrophage
macrophage, TB infection, stimulated BMDMplusIL-4/IL-13_aaMph, without Mtb, 036hr, biol_rep3	Mus musculus	NCBITAXON	http://purl.bioontology.org/ontology/NCBITAXON/10090	bone marrow	UBERON	UBERON:0002371	male	PATO	PATO:0000384	Sample collection	3740-172A5	FF:3740-172A5	SAMD00022514	total RNA	EFO	EFO:0004964	mouse	bone marrow	UNDEFINED_DEV_STAGE	macrophage
macrophage, TB infection, stimulated BMDMplusIL-4/IL-13_aaMph, without Mtb, 048hr, biol_rep3	Mus musculus	NCBITAXON	http://purl.bioontology.org/ontology/NCBITAXON/10090	bone marrow	UBERON	UBERON:0002371	male	PATO	PATO:0000384	Sample collection	3741-172B5	FF:3741-172B5	SAMD00022515	total RNA	EFO	EFO:0004964	mouse	bone marrow	UNDEFINED_DEV_STAGE	macrophage
macrophage, TB infection, stimulated BMDMplusIL-4/IL-13_aaMph, without Mtb, 072hr, biol_rep3	Mus musculus	NCBITAXON	http://purl.bioontology.org/ontology/NCBITAXON/10090	bone marrow	UBERON	UBERON:0002371	male	PATO	PATO:0000384	Sample collection	3742-172C5	FF:3742-172C5	SAMD00022516	total RNA	EFO	EFO:0004964	mouse	bone marrow	UNDEFINED_DEV_STAGE	macrophage
macrophage, TB infection, stimulated BMDMplusIL-4/IL-13_aaMph, without Mtb, 120hr, biol_rep3	Mus musculus	NCBITAXON	http://purl.bioontology.org/ontology/NCBITAXON/10090	bone marrow	UBERON	UBERON:0002371	male	PATO	PATO:0000384	Sample collection	3743-172D5	FF:3743-172D5	SAMD00022517	total RNA	EFO	EFO:0004964	mouse	bone marrow	UNDEFINED_DEV_STAGE	macrophage
macrophage, TB infection, stimulated BMDMplusIL-4_aaMph, without Mtb, 002hr, biol_rep3	Mus musculus	NCBITAXON	http://purl.bioontology.org/ontology/NCBITAXON/10090	bone marrow	UBERON	UBERON:0002371	male	PATO	PATO:0000384	Sample collection	3744-172E5	FF:3744-172E5	SAMD00022518	total RNA	EFO	EFO:0004964	mouse	bone marrow	UNDEFINED_DEV_STAGE	macrophage
macrophage, TB infection, stimulated BMDMplusIL-4_aaMph, without Mtb, 004hr, biol_rep3	Mus musculus	NCBITAXON	http://purl.bioontology.org/ontology/NCBITAXON/10090	bone marrow	UBERON	UBERON:0002371	male	PATO	PATO:0000384	Sample collection	3745-172F5	FF:3745-172F5	SAMD00022519	total RNA	EFO	EFO:0004964	mouse	bone marrow	UNDEFINED_DEV_STAGE	macrophage
macrophage, TB infection, stimulated BMDMplusIL-4_aaMph, without Mtb, 006hr, biol_rep3	Mus musculus	NCBITAXON	http://purl.bioontology.org/ontology/NCBITAXON/10090	bone marrow	UBERON	UBERON:0002371	male	PATO	PATO:0000384	Sample collection	3746-172G5	FF:3746-172G5	SAMD00022520	total RNA	EFO	EFO:0004964	mouse	bone marrow	UNDEFINED_DEV_STAGE	macrophage
macrophage, TB infection, stimulated BMDMplusIL-4_aaMph, without Mtb, 012hr, biol_rep3	Mus musculus	NCBITAXON	http://purl.bioontology.org/ontology/NCBITAXON/10090	bone marrow	UBERON	UBERON:0002371	male	PATO	PATO:0000384	Sample collection	3747-172H5	FF:3747-172H5	SAMD00022521	total RNA	EFO	EFO:0004964	mouse	bone marrow	UNDEFINED_DEV_STAGE	macrophage
macrophage, TB infection, stimulated BMDMplusIL-4_aaMph, without Mtb, 024hr, biol_rep3	Mus musculus	NCBITAXON	http://purl.bioontology.org/ontology/NCBITAXON/10090	bone marrow	UBERON	UBERON:0002371	male	PATO	PATO:0000384	Sample collection	3748-172I5	FF:3748-172I5	SAMD00022522	total RNA	EFO	EFO:0004964	mouse	bone marrow	UNDEFINED_DEV_STAGE	macrophage
macrophage, TB infection, stimulated BMDMplusIL-4_aaMph, without Mtb, 028hr, biol_rep3	Mus musculus	NCBITAXON	http://purl.bioontology.org/ontology/NCBITAXON/10090	bone marrow	UBERON	UBERON:0002371	male	PATO	PATO:0000384	Sample collection	3749-172A6	FF:3749-172A6	SAMD00022523	total RNA	EFO	EFO:0004964	mouse	bone marrow	UNDEFINED_DEV_STAGE	macrophage
macrophage, TB infection, stimulated BMDMplusIL-4_aaMph, without Mtb, 036hr, biol_rep3	Mus musculus	NCBITAXON	http://purl.bioontology.org/ontology/NCBITAXON/10090	bone marrow	UBERON	UBERON:0002371	male	PATO	PATO:0000384	Sample collection	3750-172B6	FF:3750-172B6	SAMD00022524	total RNA	EFO	EFO:0004964	mouse	bone marrow	UNDEFINED_DEV_STAGE	macrophage
macrophage, TB infection, stimulated BMDMplusIL-4_aaMph, without Mtb, 048hr, biol_rep3	Mus musculus	NCBITAXON	http://purl.bioontology.org/ontology/NCBITAXON/10090	bone marrow	UBERON	UBERON:0002371	male	PATO	PATO:0000384	Sample collection	3751-172C6	FF:3751-172C6	SAMD00022525	total RNA	EFO	EFO:0004964	mouse	bone marrow	UNDEFINED_DEV_STAGE	macrophage
macrophage, TB infection, stimulated BMDMplusIL-4_aaMph, without Mtb, 072hr, biol_rep3	Mus musculus	NCBITAXON	http://purl.bioontology.org/ontology/NCBITAXON/10090	bone marrow	UBERON	UBERON:0002371	male	PATO	PATO:0000384	Sample collection	3752-172D6	FF:3752-172D6	SAMD00022526	total RNA	EFO	EFO:0004964	mouse	bone marrow	UNDEFINED_DEV_STAGE	macrophage
macrophage, TB infection, stimulated BMDMplusIL-4_aaMph, without Mtb, 120hr, biol_rep3	Mus musculus	NCBITAXON	http://purl.bioontology.org/ontology/NCBITAXON/10090	bone marrow	UBERON	UBERON:0002371	male	PATO	PATO:0000384	Sample collection	3753-172E6	FF:3753-172E6	SAMD00022527	total RNA	EFO	EFO:0004964	mouse	bone marrow	UNDEFINED_DEV_STAGE	macrophage
heart, embryo E13	Mus musculus	NCBITAXON	http://purl.bioontology.org/ontology/NCBITAXON/10090	heart	UBERON	UBERON:0000948	mixed			Sample collection	376-3I9	FF:376-3I9	SAMD00005990	total RNA	EFO	EFO:0004964	mouse	heart	13 days embryo	CELL MIXTURE - tissue sample
liver, embryo E13	Mus musculus	NCBITAXON	http://purl.bioontology.org/ontology/NCBITAXON/10090	liver	UBERON	UBERON:0002107	mixed			Sample collection	378-3H6	FF:378-3H6	SAMD00004746	total RNA	EFO	EFO:0004964	mouse	liver	13 days embryo	CELL MIXTURE - tissue sample
intestine, embryo E13	Mus musculus	NCBITAXON	http://purl.bioontology.org/ontology/NCBITAXON/10090	intestine	UBERON	UBERON:0000160	mixed			Sample collection	381-16D5	FF:381-16D5	SAMD00005002	total RNA	EFO	EFO:0004964	mouse	intestine	13 days embryo	CELL MIXTURE - tissue sample
thymus, adult	Mus musculus	NCBITAXON	http://purl.bioontology.org/ontology/NCBITAXON/10090	thymus	UBERON	UBERON:0002370	male	PATO	PATO:0000384	Sample collection	38-12B5	FF:38-12B5	SAMD00005500	total RNA	EFO	EFO:0004964	mouse	thymus	adult	CELL MIXTURE - tissue sample
forelimb, embryo E13	Mus musculus	NCBITAXON	http://purl.bioontology.org/ontology/NCBITAXON/10090	forelimb	UBERON	UBERON:0002102	mixed			Sample collection	384-1E2	FF:384-1E2	SAMD00005279	total RNA	EFO	EFO:0004964	mouse	forelimb	13 days embryo	CELL MIXTURE - tissue sample
testis, embryo E13	Mus musculus	NCBITAXON	http://purl.bioontology.org/ontology/NCBITAXON/10090	testis	UBERON	UBERON:0000473	male	PATO	PATO:0000384	Sample collection	389-23F5	FF:389-23F5	SAMD00005814	total RNA	EFO	EFO:0004964	mouse	testis	13 days embryo	CELL MIXTURE - tissue sample
whole body, embryo E14	Mus musculus	NCBITAXON	http://purl.bioontology.org/ontology/NCBITAXON/10090				mixed			Sample collection	395-14B1	FF:395-14B1	SAMD00005034	total RNA	EFO	EFO:0004964	mouse	whole body	14 days embryo	CELL MIXTURE - tissue sample
macrophage, TB infection, non-stimulated BMDM, without Mtb, 024hr, biol_rep4	Mus musculus	NCBITAXON	http://purl.bioontology.org/ontology/NCBITAXON/10090	bone marrow	UBERON	UBERON:0002371	male	PATO	PATO:0000384	Sample collection	3967-173D4	FF:3967-173D4	SAMD00022528	total RNA	EFO	EFO:0004964	mouse	bone marrow	UNDEFINED_DEV_STAGE	macrophage
macrophage, TB infection, stimulated BMDMplusIFNg_caMph, without Mtb, 024hr, biol_rep4	Mus musculus	NCBITAXON	http://purl.bioontology.org/ontology/NCBITAXON/10090	bone marrow	UBERON	UBERON:0002371	male	PATO	PATO:0000384	Sample collection	3968-173E4	FF:3968-173E4	SAMD00022529	total RNA	EFO	EFO:0004964	mouse	bone marrow	UNDEFINED_DEV_STAGE	macrophage
macrophage, TB infection, stimulated BMDMplusIL-13_aaMph, without Mtb, 024hr, biol_rep4	Mus musculus	NCBITAXON	http://purl.bioontology.org/ontology/NCBITAXON/10090	bone marrow	UBERON	UBERON:0002371	male	PATO	PATO:0000384	Sample collection	3969-173F4	FF:3969-173F4	SAMD00022530	total RNA	EFO	EFO:0004964	mouse	bone marrow	UNDEFINED_DEV_STAGE	macrophage
macrophage, TB infection, stimulated BMDMplusIL-4/IL-13_aaMph, without Mtb, 024hr, biol_rep4	Mus musculus	NCBITAXON	http://purl.bioontology.org/ontology/NCBITAXON/10090	bone marrow	UBERON	UBERON:0002371	male	PATO	PATO:0000384	Sample collection	3970-173G4	FF:3970-173G4	SAMD00022531	total RNA	EFO	EFO:0004964	mouse	bone marrow	UNDEFINED_DEV_STAGE	macrophage
macrophage, TB infection, stimulated BMDMplusIL-4_aaMph, without Mtb, 024hr, biol_rep4	Mus musculus	NCBITAXON	http://purl.bioontology.org/ontology/NCBITAXON/10090	bone marrow	UBERON	UBERON:0002371	male	PATO	PATO:0000384	Sample collection	3971-173H4	FF:3971-173H4	SAMD00022532	total RNA	EFO	EFO:0004964	mouse	bone marrow	UNDEFINED_DEV_STAGE	macrophage
macrophage, TB infection, non-stimulated BMDM, with Mtb, 028hr_004h after stimulation, biol_rep4	Mus musculus	NCBITAXON	http://purl.bioontology.org/ontology/NCBITAXON/10090	bone marrow	UBERON	UBERON:0002371	male	PATO	PATO:0000384	Sample collection	3972-173I4	FF:3972-173I4	SAMD00022533	total RNA	EFO	EFO:0004964	mouse	bone marrow	UNDEFINED_DEV_STAGE	macrophage
macrophage, TB infection, non-stimulated BMDM, with Mtb, 036hr_012h after stimulation, biol_rep4	Mus musculus	NCBITAXON	http://purl.bioontology.org/ontology/NCBITAXON/10090	bone marrow	UBERON	UBERON:0002371	male	PATO	PATO:0000384	Sample collection	3973-173A5	FF:3973-173A5	SAMD00022534	total RNA	EFO	EFO:0004964	mouse	bone marrow	UNDEFINED_DEV_STAGE	macrophage
macrophage, TB infection, non-stimulated BMDM, with Mtb, 048hr_024h after stimulation, biol_rep4	Mus musculus	NCBITAXON	http://purl.bioontology.org/ontology/NCBITAXON/10090	bone marrow	UBERON	UBERON:0002371	male	PATO	PATO:0000384	Sample collection	3974-173B5	FF:3974-173B5	SAMD00022535	total RNA	EFO	EFO:0004964	mouse	bone marrow	UNDEFINED_DEV_STAGE	macrophage
macrophage, TB infection, non-stimulated BMDM, with Mtb, 072hr_048h after stimulation, biol_rep4	Mus musculus	NCBITAXON	http://purl.bioontology.org/ontology/NCBITAXON/10090	bone marrow	UBERON	UBERON:0002371	male	PATO	PATO:0000384	Sample collection	3975-173C5	FF:3975-173C5	SAMD00022536	total RNA	EFO	EFO:0004964	mouse	bone marrow	UNDEFINED_DEV_STAGE	macrophage
macrophage, TB infection, non-stimulated BMDM, with Mtb, 120hr_096h after stimulation, biol_rep4	Mus musculus	NCBITAXON	http://purl.bioontology.org/ontology/NCBITAXON/10090	bone marrow	UBERON	UBERON:0002371	male	PATO	PATO:0000384	Sample collection	3976-173D5	FF:3976-173D5	SAMD00022537	total RNA	EFO	EFO:0004964	mouse	bone marrow	UNDEFINED_DEV_STAGE	macrophage
macrophage, TB infection, stimulated BMDMplusIFNg_caMph, with Mtb, 028hr_004h after stimulation, biol_rep4	Mus musculus	NCBITAXON	http://purl.bioontology.org/ontology/NCBITAXON/10090	bone marrow	UBERON	UBERON:0002371	male	PATO	PATO:0000384	Sample collection	3977-173E5	FF:3977-173E5	SAMD00022538	total RNA	EFO	EFO:0004964	mouse	bone marrow	UNDEFINED_DEV_STAGE	macrophage
macrophage, TB infection, stimulated BMDMplusIFNg_caMph, with Mtb, 036hr_012h after stimulation, biol_rep4	Mus musculus	NCBITAXON	http://purl.bioontology.org/ontology/NCBITAXON/10090	bone marrow	UBERON	UBERON:0002371	male	PATO	PATO:0000384	Sample collection	3978-173F5	FF:3978-173F5	SAMD00022539	total RNA	EFO	EFO:0004964	mouse	bone marrow	UNDEFINED_DEV_STAGE	macrophage
macrophage, TB infection, stimulated BMDMplusIFNg_caMph, with Mtb, 048hr_024h after stimulation, biol_rep4	Mus musculus	NCBITAXON	http://purl.bioontology.org/ontology/NCBITAXON/10090	bone marrow	UBERON	UBERON:0002371	male	PATO	PATO:0000384	Sample collection	3979-173G5	FF:3979-173G5	SAMD00022540	total RNA	EFO	EFO:0004964	mouse	bone marrow	UNDEFINED_DEV_STAGE	macrophage
macrophage, TB infection, stimulated BMDMplusIFNg_caMph, with Mtb, 072hr_048h after stimulation, biol_rep4	Mus musculus	NCBITAXON	http://purl.bioontology.org/ontology/NCBITAXON/10090	bone marrow	UBERON	UBERON:0002371	male	PATO	PATO:0000384	Sample collection	3980-173H5	FF:3980-173H5	SAMD00022541	total RNA	EFO	EFO:0004964	mouse	bone marrow	UNDEFINED_DEV_STAGE	macrophage
macrophage, TB infection, stimulated BMDMplusIFNg_caMph, with Mtb, 120hr_096h after stimulation, biol_rep4	Mus musculus	NCBITAXON	http://purl.bioontology.org/ontology/NCBITAXON/10090	bone marrow	UBERON	UBERON:0002371	male	PATO	PATO:0000384	Sample collection	3981-173I5	FF:3981-173I5	SAMD00022542	total RNA	EFO	EFO:0004964	mouse	bone marrow	UNDEFINED_DEV_STAGE	macrophage
macrophage, TB infection, stimulated BMDMplusIL-13_aaMph, with Mtb, 028hr_004h after stimulation, biol_rep4	Mus musculus	NCBITAXON	http://purl.bioontology.org/ontology/NCBITAXON/10090	bone marrow	UBERON	UBERON:0002371	male	PATO	PATO:0000384	Sample collection	3982-173A6	FF:3982-173A6	SAMD00022543	total RNA	EFO	EFO:0004964	mouse	bone marrow	UNDEFINED_DEV_STAGE	macrophage
macrophage, TB infection, stimulated BMDMplusIL-13_aaMph, with Mtb, 048hr_024h after stimulation, biol_rep4	Mus musculus	NCBITAXON	http://purl.bioontology.org/ontology/NCBITAXON/10090	bone marrow	UBERON	UBERON:0002371	male	PATO	PATO:0000384	Sample collection	3984-173C6	FF:3984-173C6	SAMD00022544	total RNA	EFO	EFO:0004964	mouse	bone marrow	UNDEFINED_DEV_STAGE	macrophage
pituitary gland, embryo E14	Mus musculus	NCBITAXON	http://purl.bioontology.org/ontology/NCBITAXON/10090	pituitary gland	UBERON	UBERON:0000007	mixed			Sample collection	398-44A5	FF:398-44A5	SAMD00005442	total RNA	EFO	EFO:0004964	mouse	pituitary gland	14 days embryo	CELL MIXTURE - tissue sample
macrophage, TB infection, stimulated BMDMplusIL-13_aaMph, with Mtb, 072hr_048h after stimulation, biol_rep4	Mus musculus	NCBITAXON	http://purl.bioontology.org/ontology/NCBITAXON/10090	bone marrow	UBERON	UBERON:0002371	male	PATO	PATO:0000384	Sample collection	3985-173D6	FF:3985-173D6	SAMD00022545	total RNA	EFO	EFO:0004964	mouse	bone marrow	UNDEFINED_DEV_STAGE	macrophage
macrophage, TB infection, stimulated BMDMplusIL-13_aaMph, with Mtb, 120hr_096h after stimulation, biol_rep4	Mus musculus	NCBITAXON	http://purl.bioontology.org/ontology/NCBITAXON/10090	bone marrow	UBERON	UBERON:0002371	male	PATO	PATO:0000384	Sample collection	3986-173E6	FF:3986-173E6	SAMD00022546	total RNA	EFO	EFO:0004964	mouse	bone marrow	UNDEFINED_DEV_STAGE	macrophage
macrophage, TB infection, stimulated BMDMplusIL-4/IL-13_aaMph, with Mtb, 028hr_004h after stimulation, biol_rep4	Mus musculus	NCBITAXON	http://purl.bioontology.org/ontology/NCBITAXON/10090	bone marrow	UBERON	UBERON:0002371	male	PATO	PATO:0000384	Sample collection	3987-173F6	FF:3987-173F6	SAMD00022547	total RNA	EFO	EFO:0004964	mouse	bone marrow	UNDEFINED_DEV_STAGE	macrophage
macrophage, TB infection, stimulated BMDMplusIL-4/IL-13_aaMph, with Mtb, 036hr_012h after stimulation, biol_rep4	Mus musculus	NCBITAXON	http://purl.bioontology.org/ontology/NCBITAXON/10090	bone marrow	UBERON	UBERON:0002371	male	PATO	PATO:0000384	Sample collection	3988-173G6	FF:3988-173G6	SAMD00022548	total RNA	EFO	EFO:0004964	mouse	bone marrow	UNDEFINED_DEV_STAGE	macrophage
macrophage, TB infection, stimulated BMDMplusIL-4/IL-13_aaMph, with Mtb, 048hr_024h after stimulation, biol_rep4	Mus musculus	NCBITAXON	http://purl.bioontology.org/ontology/NCBITAXON/10090	bone marrow	UBERON	UBERON:0002371	male	PATO	PATO:0000384	Sample collection	3989-173H6	FF:3989-173H6	SAMD00022549	total RNA	EFO	EFO:0004964	mouse	bone marrow	UNDEFINED_DEV_STAGE	macrophage
macrophage, TB infection, stimulated BMDMplusIL-4/IL-13_aaMph, with Mtb, 072hr_048h after stimulation, biol_rep4	Mus musculus	NCBITAXON	http://purl.bioontology.org/ontology/NCBITAXON/10090	bone marrow	UBERON	UBERON:0002371	male	PATO	PATO:0000384	Sample collection	3990-173I6	FF:3990-173I6	SAMD00022550	total RNA	EFO	EFO:0004964	mouse	bone marrow	UNDEFINED_DEV_STAGE	macrophage
macrophage, TB infection, stimulated BMDMplusIL-4/IL-13_aaMph, with Mtb, 120hr_096h after stimulation, biol_rep4	Mus musculus	NCBITAXON	http://purl.bioontology.org/ontology/NCBITAXON/10090	bone marrow	UBERON	UBERON:0002371	male	PATO	PATO:0000384	Sample collection	3991-173A7	FF:3991-173A7	SAMD00022551	total RNA	EFO	EFO:0004964	mouse	bone marrow	UNDEFINED_DEV_STAGE	macrophage
eyeball, embryo E14	Mus musculus	NCBITAXON	http://purl.bioontology.org/ontology/NCBITAXON/10090	eyeball of camera-type eye	UBERON	UBERON:0010230	mixed			Sample collection	399-16E2	FF:399-16E2	SAMD00005492	total RNA	EFO	EFO:0004964	mouse	eyeball	14 days embryo	CELL MIXTURE - tissue sample
macrophage, TB infection, stimulated BMDMplusIL-4_aaMph, with Mtb, 028hr_004h after stimulation, biol_rep4	Mus musculus	NCBITAXON	http://purl.bioontology.org/ontology/NCBITAXON/10090	bone marrow	UBERON	UBERON:0002371	male	PATO	PATO:0000384	Sample collection	3992-173B7	FF:3992-173B7	SAMD00022552	total RNA	EFO	EFO:0004964	mouse	bone marrow	UNDEFINED_DEV_STAGE	macrophage
macrophage, TB infection, stimulated BMDMplusIL-4_aaMph, with Mtb, 036hr_012h after stimulation, biol_rep4	Mus musculus	NCBITAXON	http://purl.bioontology.org/ontology/NCBITAXON/10090	bone marrow	UBERON	UBERON:0002371	male	PATO	PATO:0000384	Sample collection	3993-173C7	FF:3993-173C7	SAMD00022553	total RNA	EFO	EFO:0004964	mouse	bone marrow	UNDEFINED_DEV_STAGE	macrophage
macrophage, TB infection, stimulated BMDMplusIL-4_aaMph, with Mtb, 048hr_024h after stimulation, biol_rep4	Mus musculus	NCBITAXON	http://purl.bioontology.org/ontology/NCBITAXON/10090	bone marrow	UBERON	UBERON:0002371	male	PATO	PATO:0000384	Sample collection	3994-173D7	FF:3994-173D7	SAMD00022554	total RNA	EFO	EFO:0004964	mouse	bone marrow	UNDEFINED_DEV_STAGE	macrophage
macrophage, TB infection, stimulated BMDMplusIL-4_aaMph, with Mtb, 072hr_048h after stimulation, biol_rep4	Mus musculus	NCBITAXON	http://purl.bioontology.org/ontology/NCBITAXON/10090	bone marrow	UBERON	UBERON:0002371	male	PATO	PATO:0000384	Sample collection	3995-173E7	FF:3995-173E7	SAMD00022555	total RNA	EFO	EFO:0004964	mouse	bone marrow	UNDEFINED_DEV_STAGE	macrophage
macrophage, TB infection, stimulated BMDMplusIL-4_aaMph, with Mtb, 120hr_096h after stimulation, biol_rep4	Mus musculus	NCBITAXON	http://purl.bioontology.org/ontology/NCBITAXON/10090	bone marrow	UBERON	UBERON:0002371	male	PATO	PATO:0000384	Sample collection	3996-173F7	FF:3996-173F7	SAMD00022556	total RNA	EFO	EFO:0004964	mouse	bone marrow	UNDEFINED_DEV_STAGE	macrophage
thymus, embryo E14	Mus musculus	NCBITAXON	http://purl.bioontology.org/ontology/NCBITAXON/10090	thymus	UBERON	UBERON:0002370	mixed			Sample collection	402-44I4	FF:402-44I4	SAMD00005455	total RNA	EFO	EFO:0004964	mouse	thymus	14 days embryo	CELL MIXTURE - tissue sample
heart, embryo E14	Mus musculus	NCBITAXON	http://purl.bioontology.org/ontology/NCBITAXON/10090	heart	UBERON	UBERON:0000948	mixed			Sample collection	403-26D4	FF:403-26D4	SAMD00004723	total RNA	EFO	EFO:0004964	mouse	heart	14 days embryo	CELL MIXTURE - tissue sample
lung, embryo E14	Mus musculus	NCBITAXON	http://purl.bioontology.org/ontology/NCBITAXON/10090	lung	UBERON	UBERON:0002048	mixed			Sample collection	404-26F8	FF:404-26F8	SAMD00006008	total RNA	EFO	EFO:0004964	mouse	lung	14 days embryo	CELL MIXTURE - tissue sample
pancreas, embryo E14	Mus musculus	NCBITAXON	http://purl.bioontology.org/ontology/NCBITAXON/10090	pancreas	UBERON	UBERON:0001264	mixed			Sample collection	405-44F4	FF:405-44F4	SAMD00004683	total RNA	EFO	EFO:0004964	mouse	pancreas	14 days embryo	CELL MIXTURE - tissue sample
adrenal gland, embryo E14	Mus musculus	NCBITAXON	http://purl.bioontology.org/ontology/NCBITAXON/10090	adrenal gland	UBERON	UBERON:0002369	mixed			Sample collection	406-44C5	FF:406-44C5	SAMD00005504	total RNA	EFO	EFO:0004964	mouse	adrenal gland	14 days embryo	CELL MIXTURE - tissue sample
liver, embryo E14	Mus musculus	NCBITAXON	http://purl.bioontology.org/ontology/NCBITAXON/10090	liver	UBERON	UBERON:0002107	mixed			Sample collection	409-16E1	FF:409-16E1	SAMD00005338	total RNA	EFO	EFO:0004964	mouse	liver	14 days embryo	CELL MIXTURE - tissue sample
kidney, embryo E14	Mus musculus	NCBITAXON	http://purl.bioontology.org/ontology/NCBITAXON/10090	kidney	UBERON	UBERON:0002113	mixed			Sample collection	411-4I9	FF:411-4I9	SAMD00005957	total RNA	EFO	EFO:0004964	mouse	kidney	14 days embryo	CELL MIXTURE - tissue sample
forelimb, embryo E14	Mus musculus	NCBITAXON	http://purl.bioontology.org/ontology/NCBITAXON/10090	forelimb	UBERON	UBERON:0002102	mixed			Sample collection	413-26A8	FF:413-26A8	SAMD00005821	total RNA	EFO	EFO:0004964	mouse	forelimb	14 days embryo	CELL MIXTURE - tissue sample
whole body, embryo E14.5	Mus musculus	NCBITAXON	http://purl.bioontology.org/ontology/NCBITAXON/10090				mixed			Sample collection	420-27D2	FF:420-27D2	SAMD00005313	total RNA	EFO	EFO:0004964	mouse	whole body	14.5 days embryo	CELL MIXTURE - tissue sample
eyeball, embryo E15	Mus musculus	NCBITAXON	http://purl.bioontology.org/ontology/NCBITAXON/10090	eyeball of camera-type eye	UBERON	UBERON:0010230	mixed			Sample collection	426-16C9	FF:426-16C9	SAMD00004677	total RNA	EFO	EFO:0004964	mouse	eyeball	15 days embryo	CELL MIXTURE - tissue sample
pituitary gland, embryo E15	Mus musculus	NCBITAXON	http://purl.bioontology.org/ontology/NCBITAXON/10090	pituitary gland	UBERON	UBERON:0000007	mixed			Sample collection	427-16B9	FF:427-16B9	SAMD00005651	total RNA	EFO	EFO:0004964	mouse	pituitary gland	15 days embryo	CELL MIXTURE - tissue sample
thymus, embryo E15	Mus musculus	NCBITAXON	http://purl.bioontology.org/ontology/NCBITAXON/10090	thymus	UBERON	UBERON:0002370	mixed			Sample collection	430-45I2	FF:430-45I2	SAMD00005419	total RNA	EFO	EFO:0004964	mouse	thymus	15 days embryo	CELL MIXTURE - tissue sample
heart, embryo E15	Mus musculus	NCBITAXON	http://purl.bioontology.org/ontology/NCBITAXON/10090	heart	UBERON	UBERON:0000948	mixed			Sample collection	431-16C8	FF:431-16C8	SAMD00005258	total RNA	EFO	EFO:0004964	mouse	heart	15 days embryo	CELL MIXTURE - tissue sample
lung, embryo E15	Mus musculus	NCBITAXON	http://purl.bioontology.org/ontology/NCBITAXON/10090	lung	UBERON	UBERON:0002048	mixed			Sample collection	432-17C5	FF:432-17C5	SAMD00005866	total RNA	EFO	EFO:0004964	mouse	lung	15 days embryo	CELL MIXTURE - tissue sample
liver, embryo E15	Mus musculus	NCBITAXON	http://purl.bioontology.org/ontology/NCBITAXON/10090	liver	UBERON	UBERON:0002107	mixed			Sample collection	433-16D7	FF:433-16D7	SAMD00005020	total RNA	EFO	EFO:0004964	mouse	liver	15 days embryo	CELL MIXTURE - tissue sample
kidney, embryo E15	Mus musculus	NCBITAXON	http://purl.bioontology.org/ontology/NCBITAXON/10090	kidney	UBERON	UBERON:0002113	mixed			Sample collection	434-16F8	FF:434-16F8	SAMD00005060	total RNA	EFO	EFO:0004964	mouse	kidney	15 days embryo	CELL MIXTURE - tissue sample
forelimb, embryo E15	Mus musculus	NCBITAXON	http://purl.bioontology.org/ontology/NCBITAXON/10090	forelimb	UBERON	UBERON:0002102	mixed			Sample collection	437-20E7	FF:437-20E7	SAMD00005428	total RNA	EFO	EFO:0004964	mouse	forelimb	15 days embryo	CELL MIXTURE - tissue sample
testis, embryo E15	Mus musculus	NCBITAXON	http://purl.bioontology.org/ontology/NCBITAXON/10090	testis	UBERON	UBERON:0000473	male	PATO	PATO:0000384	Sample collection	443-27C5	FF:443-27C5	SAMD00005707	total RNA	EFO	EFO:0004964	mouse	testis	15 days embryo	CELL MIXTURE - tissue sample
pituitary gland, embryo E16	Mus musculus	NCBITAXON	http://purl.bioontology.org/ontology/NCBITAXON/10090	pituitary gland	UBERON	UBERON:0000007	mixed			Sample collection	449-43F6	FF:449-43F6	SAMD00004899	total RNA	EFO	EFO:0004964	mouse	pituitary gland	16 days embryo	CELL MIXTURE - tissue sample
whole body, embryo E16	Mus musculus	NCBITAXON	http://purl.bioontology.org/ontology/NCBITAXON/10090				mixed			Sample collection	453-14F2	FF:453-14F2	SAMD00005851	total RNA	EFO	EFO:0004964	mouse	whole body	16 days embryo	CELL MIXTURE - tissue sample
thymus, embryo E16	Mus musculus	NCBITAXON	http://purl.bioontology.org/ontology/NCBITAXON/10090	thymus	UBERON	UBERON:0002370	mixed			Sample collection	456-26C5	FF:456-26C5	SAMD00005771	total RNA	EFO	EFO:0004964	mouse	thymus	16 days embryo	CELL MIXTURE - tissue sample
heart, embryo E16	Mus musculus	NCBITAXON	http://purl.bioontology.org/ontology/NCBITAXON/10090	heart	UBERON	UBERON:0000948	mixed			Sample collection	457-17C6	FF:457-17C6	SAMD00005268	total RNA	EFO	EFO:0004964	mouse	heart	16 days embryo	CELL MIXTURE - tissue sample
lung, embryo E16	Mus musculus	NCBITAXON	http://purl.bioontology.org/ontology/NCBITAXON/10090	lung	UBERON	UBERON:0002048	mixed			Sample collection	458-17B6	FF:458-17B6	SAMD00005297	total RNA	EFO	EFO:0004964	mouse	lung	16 days embryo	CELL MIXTURE - tissue sample
stomach, embryo E16	Mus musculus	NCBITAXON	http://purl.bioontology.org/ontology/NCBITAXON/10090	stomach	UBERON	UBERON:0000945	mixed			Sample collection	459-17D4	FF:459-17D4	SAMD00005650	total RNA	EFO	EFO:0004964	mouse	stomach	16 days embryo	CELL MIXTURE - tissue sample
pancreas, embryo E16	Mus musculus	NCBITAXON	http://purl.bioontology.org/ontology/NCBITAXON/10090	pancreas	UBERON	UBERON:0001264	mixed			Sample collection	460-26E5	FF:460-26E5	SAMD00005291	total RNA	EFO	EFO:0004964	mouse	pancreas	16 days embryo	CELL MIXTURE - tissue sample
spleen, embryo E16	Mus musculus	NCBITAXON	http://purl.bioontology.org/ontology/NCBITAXON/10090	spleen	UBERON	UBERON:0002106	mixed			Sample collection	461-43C1	FF:461-43C1	SAMD00005309	total RNA	EFO	EFO:0004964	mouse	spleen	16 days embryo	CELL MIXTURE - tissue sample
liver, embryo E16	Mus musculus	NCBITAXON	http://purl.bioontology.org/ontology/NCBITAXON/10090	liver	UBERON	UBERON:0002107	mixed			Sample collection	462-17F5	FF:462-17F5	SAMD00005920	total RNA	EFO	EFO:0004964	mouse	liver	16 days embryo	CELL MIXTURE - tissue sample
aorta, adult	Mus musculus	NCBITAXON	http://purl.bioontology.org/ontology/NCBITAXON/10090	aorta	UBERON	UBERON:0000947	male	PATO	PATO:0000384	Sample collection	46-23H1	FF:46-23H1	SAMD00005242	total RNA	EFO	EFO:0004964	mouse	aorta	adult	CELL MIXTURE - tissue sample
intestine, embryo E16	Mus musculus	NCBITAXON	http://purl.bioontology.org/ontology/NCBITAXON/10090	intestine	UBERON	UBERON:0000160	mixed			Sample collection	463-22H4	FF:463-22H4	SAMD00005161	total RNA	EFO	EFO:0004964	mouse	intestine	16 days embryo	CELL MIXTURE - tissue sample
kidney, embryo E16	Mus musculus	NCBITAXON	http://purl.bioontology.org/ontology/NCBITAXON/10090	kidney	UBERON	UBERON:0002113	mixed			Sample collection	464-22A5	FF:464-22A5	SAMD00005783	total RNA	EFO	EFO:0004964	mouse	kidney	16 days embryo	CELL MIXTURE - tissue sample
testis, embryo E16	Mus musculus	NCBITAXON	http://purl.bioontology.org/ontology/NCBITAXON/10090	testis	UBERON	UBERON:0000473	male	PATO	PATO:0000384	Sample collection	470-26G5	FF:470-26G5	SAMD00005676	total RNA	EFO	EFO:0004964	mouse	testis	16 days embryo	CELL MIXTURE - tissue sample
whole body, embryo E17	Mus musculus	NCBITAXON	http://purl.bioontology.org/ontology/NCBITAXON/10090				mixed			Sample collection	475-3I5	FF:475-3I5	SAMD00004691	total RNA	EFO	EFO:0004964	mouse	whole body	17 days embryo	CELL MIXTURE - tissue sample
thymus, embryo E17	Mus musculus	NCBITAXON	http://purl.bioontology.org/ontology/NCBITAXON/10090	thymus	UBERON	UBERON:0002370	mixed			Sample collection	478-18C1	FF:478-18C1	SAMD00004685	total RNA	EFO	EFO:0004964	mouse	thymus	17 days embryo	CELL MIXTURE - tissue sample
heart, embryo E17	Mus musculus	NCBITAXON	http://purl.bioontology.org/ontology/NCBITAXON/10090	heart	UBERON	UBERON:0000948	mixed			Sample collection	479-18E5	FF:479-18E5	SAMD00005239	total RNA	EFO	EFO:0004964	mouse	heart	17 days embryo	CELL MIXTURE - tissue sample
lung, embryo E17	Mus musculus	NCBITAXON	http://purl.bioontology.org/ontology/NCBITAXON/10090	lung	UBERON	UBERON:0002048	mixed			Sample collection	480-44A6	FF:480-44A6	SAMD00004965	total RNA	EFO	EFO:0004964	mouse	lung	17 days embryo	CELL MIXTURE - tissue sample
liver, embryo E17	Mus musculus	NCBITAXON	http://purl.bioontology.org/ontology/NCBITAXON/10090	liver	UBERON	UBERON:0002107	mixed			Sample collection	481-18A3	FF:481-18A3	SAMD00005008	total RNA	EFO	EFO:0004964	mouse	liver	17 days embryo	CELL MIXTURE - tissue sample
intestine, embryo E17	Mus musculus	NCBITAXON	http://purl.bioontology.org/ontology/NCBITAXON/10090	intestine	UBERON	UBERON:0000160	mixed			Sample collection	482-18D3	FF:482-18D3	SAMD00005044	total RNA	EFO	EFO:0004964	mouse	intestine	17 days embryo	CELL MIXTURE - tissue sample
kidney, embryo E17	Mus musculus	NCBITAXON	http://purl.bioontology.org/ontology/NCBITAXON/10090	kidney	UBERON	UBERON:0002113	mixed			Sample collection	483-18I2	FF:483-18I2	SAMD00005742	total RNA	EFO	EFO:0004964	mouse	kidney	17 days embryo	CELL MIXTURE - tissue sample
testis, embryo E17	Mus musculus	NCBITAXON	http://purl.bioontology.org/ontology/NCBITAXON/10090	testis	UBERON	UBERON:0000473	male	PATO	PATO:0000384	Sample collection	486-18I5	FF:486-18I5	SAMD00005862	total RNA	EFO	EFO:0004964	mouse	testis	17 days embryo	CELL MIXTURE - tissue sample
whole body, embryo E17.5	Mus musculus	NCBITAXON	http://purl.bioontology.org/ontology/NCBITAXON/10090				male	PATO	PATO:0000384	Sample collection	490-9F9	FF:490-9F9	SAMD00004978	total RNA	EFO	EFO:0004964	mouse	whole body	17.5 days embryo	CELL MIXTURE - tissue sample
adrenal gland, adult	Mus musculus	NCBITAXON	http://purl.bioontology.org/ontology/NCBITAXON/10090	adrenal gland	UBERON	UBERON:0002369	male	PATO	PATO:0000384	Sample collection	49-24D7	FF:49-24D7	SAMD00005456	total RNA	EFO	EFO:0004964	mouse	adrenal gland	adult	CELL MIXTURE - tissue sample
whole body, embryo E18	Mus musculus	NCBITAXON	http://purl.bioontology.org/ontology/NCBITAXON/10090				mixed			Sample collection	493-3B3	FF:493-3B3	SAMD00005377	total RNA	EFO	EFO:0004964	mouse	whole body	18 days embryo	CELL MIXTURE - tissue sample
liver, embryo E18	Mus musculus	NCBITAXON	http://purl.bioontology.org/ontology/NCBITAXON/10090	liver	UBERON	UBERON:0002107	mixed			Sample collection	499-43G4	FF:499-43G4	SAMD00005697	total RNA	EFO	EFO:0004964	mouse	liver	18 days embryo	CELL MIXTURE - tissue sample
testis, embryo E18	Mus musculus	NCBITAXON	http://purl.bioontology.org/ontology/NCBITAXON/10090	testis	UBERON	UBERON:0000473	male	PATO	PATO:0000384	Sample collection	503-18G5	FF:503-18G5	SAMD00005973	total RNA	EFO	EFO:0004964	mouse	testis	18 days embryo	CELL MIXTURE - tissue sample
ovary, embryo E18	Mus musculus	NCBITAXON	http://purl.bioontology.org/ontology/NCBITAXON/10090	female gonad	UBERON	UBERON:0000992	female	PATO	PATO:0000383	Sample collection	505-44H7	FF:505-44H7	SAMD00005985	total RNA	EFO	EFO:0004964	mouse	ovary	18 days embryo	CELL MIXTURE - tissue sample
liver, adult pregnant day01	Mus musculus	NCBITAXON	http://purl.bioontology.org/ontology/NCBITAXON/10090	liver	UBERON	UBERON:0002107	mixed			Sample collection	508-5B2	FF:508-5B2	SAMD00005992	total RNA	EFO	EFO:0004964	mouse	liver	1 day pregnant adult	CELL MIXTURE - tissue sample
vesicular gland, adult	Mus musculus	NCBITAXON	http://purl.bioontology.org/ontology/NCBITAXON/10090	vesicular gland	UBERON	UBERON:0007194	male	PATO	PATO:0000384	Sample collection	51-27F8	FF:51-27F8	SAMD00005950	total RNA	EFO	EFO:0004964	mouse	vesicular gland	adult	CELL MIXTURE - tissue sample
placenta, adult pregnant day10	Mus musculus	NCBITAXON	http://purl.bioontology.org/ontology/NCBITAXON/10090	placenta	UBERON	UBERON:0001987	female	PATO	PATO:0000383	Sample collection	539-13I7	FF:539-13I7	SAMD00005919	total RNA	EFO	EFO:0004964	mouse	placenta	10 days pregnant adult	CELL MIXTURE - tissue sample
bone_os femoris, adult	Mus musculus	NCBITAXON	http://purl.bioontology.org/ontology/NCBITAXON/10090	bone tissue	UBERON	UBERON:0002481	male	PATO	PATO:0000384	Sample collection	56-12G2	FF:56-12G2	SAMD00006018	total RNA	EFO	EFO:0004964	mouse	bone (os femoris)	adult	CELL MIXTURE - tissue sample
placenta, adult pregnant day17	Mus musculus	NCBITAXON	http://purl.bioontology.org/ontology/NCBITAXON/10090	placenta	UBERON	UBERON:0001987	female	PATO	PATO:0000383	Sample collection	577-18G3	FF:577-18G3	SAMD00005396	total RNA	EFO	EFO:0004964	mouse	placenta	17 days pregnant adult	CELL MIXTURE - tissue sample
testis, adult	Mus musculus	NCBITAXON	http://purl.bioontology.org/ontology/NCBITAXON/10090	testis	UBERON	UBERON:0000473	male	PATO	PATO:0000384	Sample collection	57-7G5	FF:57-7G5	SAMD00005243	total RNA	EFO	EFO:0004964	mouse	testis	adult	CELL MIXTURE - tissue sample
epididymis, adult	Mus musculus	NCBITAXON	http://purl.bioontology.org/ontology/NCBITAXON/10090	epididymis	UBERON	UBERON:0001301	male	PATO	PATO:0000384	Sample collection	58-23B2	FF:58-23B2	SAMD00005687	total RNA	EFO	EFO:0004964	mouse	epididymis	adult	CELL MIXTURE - tissue sample
amnion, adult pregnant day17.5	Mus musculus	NCBITAXON	http://purl.bioontology.org/ontology/NCBITAXON/10090	amnion	UBERON	UBERON:0000305	female	PATO	PATO:0000383	Sample collection	583-22A8	FF:583-22A8	SAMD00004853	total RNA	EFO	EFO:0004964	mouse	amnion	17.5 days pregnant adult	CELL MIXTURE - tissue sample
mammary gland, adult pregnant day19	Mus musculus	NCBITAXON	http://purl.bioontology.org/ontology/NCBITAXON/10090	mammary gland	UBERON	UBERON:0001911	female	PATO	PATO:0000383	Sample collection	588-5H2	FF:588-5H2	SAMD00004714	total RNA	EFO	EFO:0004964	mouse	mammary gland	19 days pregnant adult	CELL MIXTURE - tissue sample
uterus, adult pregnant day19	Mus musculus	NCBITAXON	http://purl.bioontology.org/ontology/NCBITAXON/10090	uterus	UBERON	UBERON:0000995	female	PATO	PATO:0000383	Sample collection	590-15F5	FF:590-15F5	SAMD00005325	total RNA	EFO	EFO:0004964	mouse	uterus	19 days pregnant adult	CELL MIXTURE - tissue sample
submandibular gland, adult	Mus musculus	NCBITAXON	http://purl.bioontology.org/ontology/NCBITAXON/10090	submandibular gland	UBERON	UBERON:0001736	male	PATO	PATO:0000384	Sample collection	59-29C1	FF:59-29C1	SAMD00005112	total RNA	EFO	EFO:0004964	mouse	submandibular gland	adult	CELL MIXTURE - tissue sample
mammary gland, adult lactating day02	Mus musculus	NCBITAXON	http://purl.bioontology.org/ontology/NCBITAXON/10090	mammary gland	UBERON	UBERON:0001911	female	PATO	PATO:0000383	Sample collection	595-22B6	FF:595-22B6	SAMD00005704	total RNA	EFO	EFO:0004964	mouse	mammary gland	2 days lactation adult	CELL MIXTURE - tissue sample
hippocampus, neonate N00	Mus musculus	NCBITAXON	http://purl.bioontology.org/ontology/NCBITAXON/10090	hippocampal formation	UBERON	UBERON:0002421	mixed			Sample collection	627-43G1	FF:627-43G1	SAMD00005607	total RNA	EFO	EFO:0004964	mouse	hippocampus	0 day neonate	CELL MIXTURE - tissue sample
corpus striatum, neonate N00	Mus musculus	NCBITAXON	http://purl.bioontology.org/ontology/NCBITAXON/10090	corpus striatum	UBERON	UBERON:0000369	mixed			Sample collection	630-43F1	FF:630-43F1	SAMD00005145	total RNA	EFO	EFO:0004964	mouse	corpus striatum	0 day neonate	CELL MIXTURE - tissue sample
eyeball, neonate N00	Mus musculus	NCBITAXON	http://purl.bioontology.org/ontology/NCBITAXON/10090	eyeball of camera-type eye	UBERON	UBERON:0010230	mixed			Sample collection	633-15C6	FF:633-15C6	SAMD00005813	total RNA	EFO	EFO:0004964	mouse	eyeball	0 day neonate	CELL MIXTURE - tissue sample
heart, neonate N00	Mus musculus	NCBITAXON	http://purl.bioontology.org/ontology/NCBITAXON/10090	heart	UBERON	UBERON:0000948	mixed			Sample collection	639-21E3	FF:639-21E3	SAMD00005147	total RNA	EFO	EFO:0004964	mouse	heart	0 day neonate	CELL MIXTURE - tissue sample
lung, neonate N00	Mus musculus	NCBITAXON	http://purl.bioontology.org/ontology/NCBITAXON/10090	lung	UBERON	UBERON:0002048	mixed			Sample collection	640-42C6	FF:640-42C6	SAMD00004963	total RNA	EFO	EFO:0004964	mouse	lung	0 day neonate	CELL MIXTURE - tissue sample
liver, neonate N00	Mus musculus	NCBITAXON	http://purl.bioontology.org/ontology/NCBITAXON/10090	liver	UBERON	UBERON:0002107	mixed			Sample collection	641-24F4	FF:641-24F4	SAMD00005838	total RNA	EFO	EFO:0004964	mouse	liver	0 day neonate	CELL MIXTURE - tissue sample
intestine, neonate N00	Mus musculus	NCBITAXON	http://purl.bioontology.org/ontology/NCBITAXON/10090	intestine	UBERON	UBERON:0000160	mixed			Sample collection	644-26D1	FF:644-26D1	SAMD00006001	total RNA	EFO	EFO:0004964	mouse	intestine	0 day neonate	CELL MIXTURE - tissue sample
pancreas, neonate N00	Mus musculus	NCBITAXON	http://purl.bioontology.org/ontology/NCBITAXON/10090	pancreas	UBERON	UBERON:0001264	mixed			Sample collection	645-26G9	FF:645-26G9	SAMD00005164	total RNA	EFO	EFO:0004964	mouse	pancreas	0 day neonate	CELL MIXTURE - tissue sample
kidney, neonate N00	Mus musculus	NCBITAXON	http://purl.bioontology.org/ontology/NCBITAXON/10090	kidney	UBERON	UBERON:0002113	mixed			Sample collection	646-21G7	FF:646-21G7	SAMD00005859	total RNA	EFO	EFO:0004964	mouse	kidney	0 day neonate	CELL MIXTURE - tissue sample
skin, neonate N00	Mus musculus	NCBITAXON	http://purl.bioontology.org/ontology/NCBITAXON/10090	skin of body	UBERON	UBERON:0002097	mixed			Sample collection	650-25G4	FF:650-25G4	SAMD00004964	total RNA	EFO	EFO:0004964	mouse	skin	0 day neonate	CELL MIXTURE - tissue sample
whole body, neonate N00	Mus musculus	NCBITAXON	http://purl.bioontology.org/ontology/NCBITAXON/10090				female	PATO	PATO:0000383	Sample collection	657-19C2	FF:657-19C2	SAMD00004943	total RNA	EFO	EFO:0004964	mouse	whole body	0 day neonate	CELL MIXTURE - tissue sample
whole body, neonate N01	Mus musculus	NCBITAXON	http://purl.bioontology.org/ontology/NCBITAXON/10090				mixed			Sample collection	659-23C6	FF:659-23C6	SAMD00005246	total RNA	EFO	EFO:0004964	mouse	whole body	1 day neonate	CELL MIXTURE - tissue sample
skin, neonate N03	Mus musculus	NCBITAXON	http://purl.bioontology.org/ontology/NCBITAXON/10090	skin of body	UBERON	UBERON:0002097	mixed			Sample collection	662-22H3	FF:662-22H3	SAMD00004789	total RNA	EFO	EFO:0004964	mouse	skin	3 days neonate	CELL MIXTURE - tissue sample
thymus, neonate N06	Mus musculus	NCBITAXON	http://purl.bioontology.org/ontology/NCBITAXON/10090	thymus	UBERON	UBERON:0002370	mixed			Sample collection	681-26C4	FF:681-26C4	SAMD00005698	total RNA	EFO	EFO:0004964	mouse	thymus	6 days neonate	CELL MIXTURE - tissue sample
lung, neonate N06	Mus musculus	NCBITAXON	http://purl.bioontology.org/ontology/NCBITAXON/10090	lung	UBERON	UBERON:0002048	mixed			Sample collection	683-20E5	FF:683-20E5	SAMD00005933	total RNA	EFO	EFO:0004964	mouse	lung	6 days neonate	CELL MIXTURE - tissue sample
liver, neonate N06	Mus musculus	NCBITAXON	http://purl.bioontology.org/ontology/NCBITAXON/10090	liver	UBERON	UBERON:0002107	mixed			Sample collection	684-20A8	FF:684-20A8	SAMD00005319	total RNA	EFO	EFO:0004964	mouse	liver	6 days neonate	CELL MIXTURE - tissue sample
intestine, neonate N06	Mus musculus	NCBITAXON	http://purl.bioontology.org/ontology/NCBITAXON/10090	intestine	UBERON	UBERON:0000160	mixed			Sample collection	688-20B8	FF:688-20B8	SAMD00005089	total RNA	EFO	EFO:0004964	mouse	intestine	6 days neonate	CELL MIXTURE - tissue sample
whole body, neonate N06	Mus musculus	NCBITAXON	http://purl.bioontology.org/ontology/NCBITAXON/10090				mixed			Sample collection	692-21D1	FF:692-21D1	SAMD00005097	total RNA	EFO	EFO:0004964	mouse	whole body	6 days neonate	CELL MIXTURE - tissue sample
skin, neonate N06	Mus musculus	NCBITAXON	http://purl.bioontology.org/ontology/NCBITAXON/10090	skin of body	UBERON	UBERON:0002097	mixed			Sample collection	693-20I5	FF:693-20I5	SAMD00005816	total RNA	EFO	EFO:0004964	mouse	skin	6 days neonate	CELL MIXTURE - tissue sample
thymus, neonate N07	Mus musculus	NCBITAXON	http://purl.bioontology.org/ontology/NCBITAXON/10090	thymus	UBERON	UBERON:0002370	mixed			Sample collection	713-19D3	FF:713-19D3	SAMD00005656	total RNA	EFO	EFO:0004964	mouse	thymus	7 days neonate	CELL MIXTURE - tissue sample
lung, neonate N07	Mus musculus	NCBITAXON	http://purl.bioontology.org/ontology/NCBITAXON/10090	lung	UBERON	UBERON:0002048	mixed			Sample collection	715-19A3	FF:715-19A3	SAMD00005558	total RNA	EFO	EFO:0004964	mouse	lung	7 days neonate	CELL MIXTURE - tissue sample
liver, neonate N07	Mus musculus	NCBITAXON	http://purl.bioontology.org/ontology/NCBITAXON/10090	liver	UBERON	UBERON:0002107	mixed			Sample collection	716-20H2	FF:716-20H2	SAMD00005798	total RNA	EFO	EFO:0004964	mouse	liver	7 days neonate	CELL MIXTURE - tissue sample
stomach, neonate N07	Mus musculus	NCBITAXON	http://purl.bioontology.org/ontology/NCBITAXON/10090	stomach	UBERON	UBERON:0000945	mixed			Sample collection	718-18A9	FF:718-18A9	SAMD00005361	total RNA	EFO	EFO:0004964	mouse	stomach	7 days neonate	CELL MIXTURE - tissue sample
intestine, neonate N07	Mus musculus	NCBITAXON	http://purl.bioontology.org/ontology/NCBITAXON/10090	intestine	UBERON	UBERON:0000160	mixed			Sample collection	720-20F2	FF:720-20F2	SAMD00005632	total RNA	EFO	EFO:0004964	mouse	intestine	7 days neonate	CELL MIXTURE - tissue sample
testis, neonate N07	Mus musculus	NCBITAXON	http://purl.bioontology.org/ontology/NCBITAXON/10090	testis	UBERON	UBERON:0000473	male	PATO	PATO:0000384	Sample collection	726-26I4	FF:726-26I4	SAMD00005949	total RNA	EFO	EFO:0004964	mouse	testis	7 days neonate	CELL MIXTURE - tissue sample
thymus, neonate N10	Mus musculus	NCBITAXON	http://purl.bioontology.org/ontology/NCBITAXON/10090	thymus	UBERON	UBERON:0002370	mixed			Sample collection	748-24E4	FF:748-24E4	SAMD00005475	total RNA	EFO	EFO:0004964	mouse	thymus	10 days neonate	CELL MIXTURE - tissue sample
heart, neonate N10	Mus musculus	NCBITAXON	http://purl.bioontology.org/ontology/NCBITAXON/10090	heart	UBERON	UBERON:0000948	mixed			Sample collection	749-24G1	FF:749-24G1	SAMD00005988	total RNA	EFO	EFO:0004964	mouse	heart	10 days neonate	CELL MIXTURE - tissue sample
lung, neonate N10	Mus musculus	NCBITAXON	http://purl.bioontology.org/ontology/NCBITAXON/10090	lung	UBERON	UBERON:0002048	mixed			Sample collection	750-23E6	FF:750-23E6	SAMD00005871	total RNA	EFO	EFO:0004964	mouse	lung	10 days neonate	CELL MIXTURE - tissue sample
liver, neonate N10	Mus musculus	NCBITAXON	http://purl.bioontology.org/ontology/NCBITAXON/10090	liver	UBERON	UBERON:0002107	mixed			Sample collection	751-24B9	FF:751-24B9	SAMD00005395	total RNA	EFO	EFO:0004964	mouse	liver	10 days neonate	CELL MIXTURE - tissue sample
spleen, neonate N10	Mus musculus	NCBITAXON	http://purl.bioontology.org/ontology/NCBITAXON/10090	spleen	UBERON	UBERON:0002106	mixed			Sample collection	752-24D1	FF:752-24D1	SAMD00005884	total RNA	EFO	EFO:0004964	mouse	spleen	10 days neonate	CELL MIXTURE - tissue sample
intestine, neonate N10	Mus musculus	NCBITAXON	http://purl.bioontology.org/ontology/NCBITAXON/10090	intestine	UBERON	UBERON:0000160	mixed			Sample collection	755-23A5	FF:755-23A5	SAMD00004753	total RNA	EFO	EFO:0004964	mouse	intestine	10 days neonate	CELL MIXTURE - tissue sample
kidney, neonate N10	Mus musculus	NCBITAXON	http://purl.bioontology.org/ontology/NCBITAXON/10090	kidney	UBERON	UBERON:0002113	mixed			Sample collection	758-6D5	FF:758-6D5	SAMD00005505	total RNA	EFO	EFO:0004964	mouse	kidney	10 days neonate	CELL MIXTURE - tissue sample
whole body, neonate N10	Mus musculus	NCBITAXON	http://purl.bioontology.org/ontology/NCBITAXON/10090				mixed			Sample collection	761-6B4	FF:761-6B4	SAMD00005787	total RNA	EFO	EFO:0004964	mouse	whole body	10 days neonate	CELL MIXTURE - tissue sample
skin, neonate N10	Mus musculus	NCBITAXON	http://purl.bioontology.org/ontology/NCBITAXON/10090	skin of body	UBERON	UBERON:0002097	mixed			Sample collection	762-6C4	FF:762-6C4	SAMD00004754	total RNA	EFO	EFO:0004964	mouse	skin	10 days neonate	CELL MIXTURE - tissue sample
testis, neonate N10	Mus musculus	NCBITAXON	http://purl.bioontology.org/ontology/NCBITAXON/10090	testis	UBERON	UBERON:0000473	male	PATO	PATO:0000384	Sample collection	763-44D9	FF:763-44D9	SAMD00004951	total RNA	EFO	EFO:0004964	mouse	testis	10 days neonate	CELL MIXTURE - tissue sample
eyeball, neonate N16	Mus musculus	NCBITAXON	http://purl.bioontology.org/ontology/NCBITAXON/10090	eyeball of camera-type eye	UBERON	UBERON:0010230	mixed			Sample collection	777-19A2	FF:777-19A2	SAMD00004878	total RNA	EFO	EFO:0004964	mouse	eyeball	16 days neonate	CELL MIXTURE - tissue sample
heart, neonate N16	Mus musculus	NCBITAXON	http://purl.bioontology.org/ontology/NCBITAXON/10090	heart	UBERON	UBERON:0000948	mixed			Sample collection	782-15G1	FF:782-15G1	SAMD00006014	total RNA	EFO	EFO:0004964	mouse	heart	16 days neonate	CELL MIXTURE - tissue sample
pancreas, neonate N16	Mus musculus	NCBITAXON	http://purl.bioontology.org/ontology/NCBITAXON/10090	pancreas	UBERON	UBERON:0001264	mixed			Sample collection	787-43B6	FF:787-43B6	SAMD00005979	total RNA	EFO	EFO:0004964	mouse	pancreas	16 days neonate	CELL MIXTURE - tissue sample
small intestine, neonate N16	Mus musculus	NCBITAXON	http://purl.bioontology.org/ontology/NCBITAXON/10090	small intestine	UBERON	UBERON:0002108	mixed			Sample collection	790-21I1	FF:790-21I1	SAMD00005746	total RNA	EFO	EFO:0004964	mouse	small intestine	16 days neonate	CELL MIXTURE - tissue sample
thymus, neonate N20	Mus musculus	NCBITAXON	http://purl.bioontology.org/ontology/NCBITAXON/10090	thymus	UBERON	UBERON:0002370	mixed			Sample collection	820-7A2	FF:820-7A2	SAMD00004712	total RNA	EFO	EFO:0004964	mouse	thymus	20 days neonate	CELL MIXTURE - tissue sample
heart, neonate N20	Mus musculus	NCBITAXON	http://purl.bioontology.org/ontology/NCBITAXON/10090	heart	UBERON	UBERON:0000948	mixed			Sample collection	821-26I6	FF:821-26I6	SAMD00004919	total RNA	EFO	EFO:0004964	mouse	heart	20 days neonate	CELL MIXTURE - tissue sample
lung, neonate N20	Mus musculus	NCBITAXON	http://purl.bioontology.org/ontology/NCBITAXON/10090	lung	UBERON	UBERON:0002048	mixed			Sample collection	822-18A4	FF:822-18A4	SAMD00004879	total RNA	EFO	EFO:0004964	mouse	lung	20 days neonate	CELL MIXTURE - tissue sample
liver, neonate N20	Mus musculus	NCBITAXON	http://purl.bioontology.org/ontology/NCBITAXON/10090	liver	UBERON	UBERON:0002107	mixed			Sample collection	823-25A3	FF:823-25A3	SAMD00005799	total RNA	EFO	EFO:0004964	mouse	liver	20 days neonate	CELL MIXTURE - tissue sample
spleen, neonate N20	Mus musculus	NCBITAXON	http://purl.bioontology.org/ontology/NCBITAXON/10090	spleen	UBERON	UBERON:0002106	mixed			Sample collection	824-19H1	FF:824-19H1	SAMD00005217	total RNA	EFO	EFO:0004964	mouse	spleen	20 days neonate	CELL MIXTURE - tissue sample
intestine, neonate N20	Mus musculus	NCBITAXON	http://purl.bioontology.org/ontology/NCBITAXON/10090	intestine	UBERON	UBERON:0000160	mixed			Sample collection	827-18D1	FF:827-18D1	SAMD00005244	total RNA	EFO	EFO:0004964	mouse	intestine	20 days neonate	CELL MIXTURE - tissue sample
kidney, neonate N20	Mus musculus	NCBITAXON	http://purl.bioontology.org/ontology/NCBITAXON/10090	kidney	UBERON	UBERON:0002113	mixed			Sample collection	832-19I1	FF:832-19I1	SAMD00005493	total RNA	EFO	EFO:0004964	mouse	kidney	20 days neonate	CELL MIXTURE - tissue sample
testis, neonate N20	Mus musculus	NCBITAXON	http://purl.bioontology.org/ontology/NCBITAXON/10090	testis	UBERON	UBERON:0000473	male	PATO	PATO:0000384	Sample collection	839-18H3	FF:839-18H3	SAMD00004759	total RNA	EFO	EFO:0004964	mouse	testis	20 days neonate	CELL MIXTURE - tissue sample
whole body, embryo E12	Mus musculus	NCBITAXON	http://purl.bioontology.org/ontology/NCBITAXON/10090				mixed			Sample collection	857-27C9	FF:857-27C9	SAMD00005965	total RNA	EFO	EFO:0004964	mouse	whole body	12 days embryo	CELL MIXTURE - tissue sample
prostate, adult	Mus musculus	NCBITAXON	http://purl.bioontology.org/ontology/NCBITAXON/10090	prostate gland	UBERON	UBERON:0002367	male	PATO	PATO:0000384	Sample collection	859-1F8	FF:859-1F8	SAMD00004867	total RNA	EFO	EFO:0004964	mouse	prostate	adult	CELL MIXTURE - tissue sample
intestinal mucosa, adult	Mus musculus	NCBITAXON	http://purl.bioontology.org/ontology/NCBITAXON/10090	intestinal mucosa	UBERON	UBERON:0001242	male	PATO	PATO:0000384	Sample collection	860-29I3	FF:860-29I3	SAMD00005876	total RNA	EFO	EFO:0004964	mouse	intestinal mucosa	adult	CELL MIXTURE - tissue sample
urinary bladder, adult	Mus musculus	NCBITAXON	http://purl.bioontology.org/ontology/NCBITAXON/10090	urinary bladder	UBERON	UBERON:0001255	male	PATO	PATO:0000384	Sample collection	879-12E4	FF:879-12E4	SAMD00005219	total RNA	EFO	EFO:0004964	mouse	urinary bladder	adult	CELL MIXTURE - tissue sample
vagina, adult	Mus musculus	NCBITAXON	http://purl.bioontology.org/ontology/NCBITAXON/10090	vagina	UBERON	UBERON:0000996	female	PATO	PATO:0000383	Sample collection	89-27D5	FF:89-27D5	SAMD00005786	total RNA	EFO	EFO:0004964	mouse	vagina	adult	CELL MIXTURE - tissue sample
ovary, adult	Mus musculus	NCBITAXON	http://purl.bioontology.org/ontology/NCBITAXON/10090	female gonad	UBERON	UBERON:0000992	female	PATO	PATO:0000383	Sample collection	91-2I7	FF:91-2I7	SAMD00005245	total RNA	EFO	EFO:0004964	mouse	ovary	adult	CELL MIXTURE - tissue sample
uterus, adult	Mus musculus	NCBITAXON	http://purl.bioontology.org/ontology/NCBITAXON/10090	uterus	UBERON	UBERON:0000995	female	PATO	PATO:0000383	Sample collection	92-27E5	FF:92-27E5	SAMD00004798	total RNA	EFO	EFO:0004964	mouse	uterus	adult	CELL MIXTURE - tissue sample
intestine, embryo E15	Mus musculus	NCBITAXON	http://purl.bioontology.org/ontology/NCBITAXON/10090	intestine	UBERON	UBERON:0000160	mixed			Sample collection	976-16D8	FF:976-16D8	SAMD00005725	total RNA	EFO	EFO:0004964	mouse	intestine	15 days embryo	CELL MIXTURE - tissue sample
oviduct, adult pregnant day01	Mus musculus	NCBITAXON	http://purl.bioontology.org/ontology/NCBITAXON/10090	oviduct	UBERON	UBERON:0000993	female	PATO	PATO:0000383	Sample collection	988-6G6	FF:988-6G6	SAMD00004897	total RNA	EFO	EFO:0004964	mouse	oviduct	1 day pregnant adult	CELL MIXTURE - tissue sample
Clontech Human Universal Reference Total RNA, pool1	Homo sapiens	NCBITAXON	NCBITaxon:9606				mixed			Sample collection	10000-101A1	FF:10000-101A1	SAMD00005752	total RNA	EFO	EFO:0004964	human	tissues	UNDEFINED	CELL MIXTURE - tissue sample
SABiosciences XpressRef Human Universal Total RNA, pool1	Homo sapiens	NCBITAXON	NCBITaxon:9606				mixed			Sample collection	10002-101A5	FF:10002-101A5	SAMD00005009	total RNA	EFO	EFO:0004964	human	tissues	UNDEFINED	CELL MIXTURE - tissue sample
Universal RNA - Human Normal Tissues Biochain, pool1	Homo sapiens	NCBITAXON	NCBITaxon:9606				mixed			Sample collection	10007-101B4	FF:10007-101B4	SAMD00005100	total RNA	EFO	EFO:0004964	human	tissues	34-76 years old adult	CELL MIXTURE - tissue sample
adipose tissue, adult, pool1	Homo sapiens	NCBITAXON	NCBITaxon:9606				mixed			Sample collection	10010-101C1	FF:10010-101C1	SAMD00005635	total RNA	EFO	EFO:0004964	human	tissues	65,65,76 years old adult	CELL MIXTURE - tissue sample
bladder, adult, pool1	Homo sapiens	NCBITAXON	NCBITaxon:9606				mixed			Sample collection	10011-101C2	FF:10011-101C2	SAMD00005257	total RNA	EFO	EFO:0004964	human	tissues	55,58,79 years old adult	CELL MIXTURE - tissue sample
brain, adult, pool1	Homo sapiens	NCBITAXON	NCBITaxon:9606				mixed			Sample collection	10012-101C3	FF:10012-101C3	SAMD00005144	total RNA	EFO	EFO:0004964	human	tissues	77,79,81 years old adult	CELL MIXTURE - tissue sample
cervix, adult, pool1	Homo sapiens	NCBITAXON	NCBITaxon:9606				female	PATO	PATO:0000383	Sample collection	10013-101C4	FF:10013-101C4	SAMD00004902	total RNA	EFO	EFO:0004964	human	tissues	40,46,57,65 years old adult	CELL MIXTURE - tissue sample
colon, adult, pool1	Homo sapiens	NCBITAXON	NCBITaxon:9606				mixed			Sample collection	10014-101C5	FF:10014-101C5	SAMD00005815	total RNA	EFO	EFO:0004964	human	tissues	62,83,84 years old adult	CELL MIXTURE - tissue sample
esophagus, adult, pool1	Homo sapiens	NCBITAXON	NCBITaxon:9606				mixed			Sample collection	10015-101C6	FF:10015-101C6	SAMD00004818	total RNA	EFO	EFO:0004964	human	tissues	68,74,75 years old adult	CELL MIXTURE - tissue sample
heart, adult, pool1	Homo sapiens	NCBITAXON	NCBITaxon:9606				mixed			Sample collection	10016-101C7	FF:10016-101C7	SAMD00005389	total RNA	EFO	EFO:0004964	human	tissues	70,73,74 years old adult	CELL MIXTURE - tissue sample
kidney, adult, pool1	Homo sapiens	NCBITAXON	NCBITaxon:9606				female	PATO	PATO:0000383	Sample collection	10017-101C8	FF:10017-101C8	SAMD00005317	total RNA	EFO	EFO:0004964	human	tissues	60,62,63 years old adult	CELL MIXTURE - tissue sample
liver, adult, pool1	Homo sapiens	NCBITAXON	NCBITaxon:9606				mixed			Sample collection	10018-101C9	FF:10018-101C9	SAMD00005542	total RNA	EFO	EFO:0004964	human	tissues	64,69,70 years old adult	CELL MIXTURE - tissue sample
lung, adult, pool1	Homo sapiens	NCBITAXON	NCBITaxon:9606				mixed			Sample collection	10019-101D1	FF:10019-101D1	SAMD00005303	total RNA	EFO	EFO:0004964	human	tissues	46,65,94 years old adult	CELL MIXTURE - tissue sample
ovary, adult, pool1	Homo sapiens	NCBITAXON	NCBITaxon:9606				female	PATO	PATO:0000383	Sample collection	10020-101D2	FF:10020-101D2	SAMD00005233	total RNA	EFO	EFO:0004964	human	tissues	47,75,84 years old adult	CELL MIXTURE - tissue sample
placenta, adult, pool1	Homo sapiens	NCBITAXON	NCBITaxon:9606				female	PATO	PATO:0000383	Sample collection	10021-101D3	FF:10021-101D3	SAMD00005616	total RNA	EFO	EFO:0004964	human	tissues	adult	CELL MIXTURE - tissue sample
prostate, adult, pool1	Homo sapiens	NCBITAXON	NCBITaxon:9606				male	PATO	PATO:0000384	Sample collection	10022-101D4	FF:10022-101D4	SAMD00005501	total RNA	EFO	EFO:0004964	human	tissues	73,79,93 years old adult	CELL MIXTURE - tissue sample
skeletal muscle, adult, pool1	Homo sapiens	NCBITAXON	NCBITaxon:9606				mixed			Sample collection	10023-101D5	FF:10023-101D5	SAMD00005588	total RNA	EFO	EFO:0004964	human	tissues	55,79,79 years old adult	CELL MIXTURE - tissue sample
small intestine, adult, pool1	Homo sapiens	NCBITAXON	NCBITaxon:9606				mixed			Sample collection	10024-101D6	FF:10024-101D6	SAMD00004876	total RNA	EFO	EFO:0004964	human	tissues	15,40,85 years old adult	CELL MIXTURE - tissue sample
spleen, adult, pool1	Homo sapiens	NCBITAXON	NCBITaxon:9606				male	PATO	PATO:0000384	Sample collection	10025-101D7	FF:10025-101D7	SAMD00005642	total RNA	EFO	EFO:0004964	human	tissues	39,50,70 years old adult	CELL MIXTURE - tissue sample
testis, adult, pool1	Homo sapiens	NCBITAXON	NCBITaxon:9606				male	PATO	PATO:0000384	Sample collection	10026-101D8	FF:10026-101D8	SAMD00005861	total RNA	EFO	EFO:0004964	human	tissues	34,53,86 years old adult	CELL MIXTURE - tissue sample
thymus, adult, pool1	Homo sapiens	NCBITAXON	NCBITaxon:9606				male	PATO	PATO:0000384	Sample collection	10027-101D9	FF:10027-101D9	SAMD00005063	total RNA	EFO	EFO:0004964	human	tissues	0.5,0.5,0.83 years old infant	CELL MIXTURE - tissue sample
thyroid, adult, pool1	Homo sapiens	NCBITAXON	NCBITaxon:9606				mixed			Sample collection	10028-101E1	FF:10028-101E1	SAMD00004739	total RNA	EFO	EFO:0004964	human	tissues	67,68,78 years old adult	CELL MIXTURE - tissue sample
trachea, adult, pool1	Homo sapiens	NCBITAXON	NCBITaxon:9606				mixed			Sample collection	10029-101E2	FF:10029-101E2	SAMD00005452	total RNA	EFO	EFO:0004964	human	tissues	59,72,78 years old adult	CELL MIXTURE - tissue sample
retina, adult, pool1	Homo sapiens	NCBITAXON	NCBITaxon:9606				mixed			Sample collection	10030-101E3	FF:10030-101E3	SAMD00005353	total RNA	EFO	EFO:0004964	human	tissues	24-65 years old adult	CELL MIXTURE - tissue sample
temporal lobe, adult, pool1	Homo sapiens	NCBITAXON	NCBITaxon:9606				mixed			Sample collection	10031-101E4	FF:10031-101E4	SAMD00004819	total RNA	EFO	EFO:0004964	human	tissues	32-61 years old adult	CELL MIXTURE - tissue sample
postcentral gyrus, adult, pool1	Homo sapiens	NCBITAXON	NCBITaxon:9606				mixed			Sample collection	10032-101E5	FF:10032-101E5	SAMD00004710	total RNA	EFO	EFO:0004964	human	tissues	44-52 years old adult	CELL MIXTURE - tissue sample
pons, adult, pool1	Homo sapiens	NCBITAXON	NCBITaxon:9606				mixed			Sample collection	10033-101E6	FF:10033-101E6	SAMD00004952	total RNA	EFO	EFO:0004964	human	tissues	18-54 years old adult	CELL MIXTURE - tissue sample
parietal lobe, adult, pool1	Homo sapiens	NCBITAXON	NCBITaxon:9606				mixed			Sample collection	10034-101E7	FF:10034-101E7	SAMD00005014	total RNA	EFO	EFO:0004964	human	tissues	35-89 years old adult	CELL MIXTURE - tissue sample
paracentral gyrus, adult, pool1	Homo sapiens	NCBITAXON	NCBITaxon:9606				mixed			Sample collection	10035-101E8	FF:10035-101E8	SAMD00005480	total RNA	EFO	EFO:0004964	human	tissues	22-69 years old adult	CELL MIXTURE - tissue sample
occipital pole, adult, pool1	Homo sapiens	NCBITAXON	NCBITaxon:9606				mixed			Sample collection	10036-101E9	FF:10036-101E9	SAMD00005831	total RNA	EFO	EFO:0004964	human	tissues	22-68 years old adult	CELL MIXTURE - tissue sample
nucleus accumbens, adult, pool1	Homo sapiens	NCBITAXON	NCBITaxon:9606				mixed			Sample collection	10037-101F1	FF:10037-101F1	SAMD00005208	total RNA	EFO	EFO:0004964	human	tissues	23-56 years old adult	CELL MIXTURE - tissue sample
medulla oblongata, adult, pool1	Homo sapiens	NCBITAXON	NCBITaxon:9606				mixed			Sample collection	10038-101F2	FF:10038-101F2	SAMD00004766	total RNA	EFO	EFO:0004964	human	tissues	18-64 years old adult	CELL MIXTURE - tissue sample
insula, adult, pool1	Homo sapiens	NCBITAXON	NCBITaxon:9606				mixed			Sample collection	10039-101F3	FF:10039-101F3	SAMD00005167	total RNA	EFO	EFO:0004964	human	tissues	20-68 years old adult	CELL MIXTURE - tissue sample
frontal lobe, adult, pool1	Homo sapiens	NCBITAXON	NCBITaxon:9606				mixed			Sample collection	10040-101F4	FF:10040-101F4	SAMD00005272	total RNA	EFO	EFO:0004964	human	tissues	32-61 years old adult	CELL MIXTURE - tissue sample
dura mater, adult, donor1	Homo sapiens	NCBITAXON	NCBITaxon:9606				female	PATO	PATO:0000383	Sample collection	10041-101F5	FF:10041-101F5	SAMD00005192	total RNA	EFO	EFO:0004964	human	tissues	59 years old adult	CELL MIXTURE - tissue sample
corpus callosum, adult, pool1	Homo sapiens	NCBITAXON	NCBITaxon:9606				mixed			Sample collection	10042-101F6	FF:10042-101F6	SAMD00004735	total RNA	EFO	EFO:0004964	human	tissues	24-68 years old adult	CELL MIXTURE - tissue sample
thymus, fetal, pool1	Homo sapiens	NCBITAXON	NCBITaxon:9606				mixed			Sample collection	10043-101F7	FF:10043-101F7	SAMD00005030	total RNA	EFO	EFO:0004964	human	tissues	22-34 weeks fetus	CELL MIXTURE - tissue sample
spleen, fetal, pool1	Homo sapiens	NCBITAXON	NCBITaxon:9606				mixed			Sample collection	10044-101F8	FF:10044-101F8	SAMD00004976	total RNA	EFO	EFO:0004964	human	tissues	12-31 weeks fetus	CELL MIXTURE - tissue sample
kidney, fetal, pool1	Homo sapiens	NCBITAXON	NCBITaxon:9606				mixed			Sample collection	10045-101F9	FF:10045-101F9	SAMD00005649	total RNA	EFO	EFO:0004964	human	tissues	12-31 weeks fetus	CELL MIXTURE - tissue sample
heart, fetal, pool1	Homo sapiens	NCBITAXON	NCBITaxon:9606				mixed			Sample collection	10046-101G1	FF:10046-101G1	SAMD00005029	total RNA	EFO	EFO:0004964	human	tissues	12-31 weeks fetus	CELL MIXTURE - tissue sample
tonsil, adult, pool1	Homo sapiens	NCBITAXON	NCBITaxon:9606				mixed			Sample collection	10047-101G2	FF:10047-101G2	SAMD00004996	total RNA	EFO	EFO:0004964	human	tissues	22-61 years old adult	CELL MIXTURE - tissue sample
smooth muscle, adult, pool1	Homo sapiens	NCBITAXON	NCBITaxon:9606				male	PATO	PATO:0000384	Sample collection	10048-101G3	FF:10048-101G3	SAMD00005760	total RNA	EFO	EFO:0004964	human	tissues	20-68 years old adult	CELL MIXTURE - tissue sample
pancreas, adult, donor1	Homo sapiens	NCBITAXON	NCBITaxon:9606				male	PATO	PATO:0000384	Sample collection	10049-101G4	FF:10049-101G4	SAMD00004858	total RNA	EFO	EFO:0004964	human	tissues	52 years old adult	CELL MIXTURE - tissue sample
heart, adult, diseased post-infarction, donor1	Homo sapiens	NCBITAXON	NCBITaxon:9606				female	PATO	PATO:0000383	Sample collection	10050-101G5	FF:10050-101G5	SAMD00005847	total RNA	EFO	EFO:0004964	human	tissues	92 years old adult	CELL MIXTURE - tissue sample
heart, adult, diseased, donor1	Homo sapiens	NCBITAXON	NCBITaxon:9606				female	PATO	PATO:0000383	Sample collection	10051-101G6	FF:10051-101G6	SAMD00004874	total RNA	EFO	EFO:0004964	human	tissues	92 years old adult	CELL MIXTURE - tissue sample
aorta, adult, pool1	Homo sapiens	NCBITAXON	NCBITaxon:9606				mixed			Sample collection	10052-101G7	FF:10052-101G7	SAMD00004809	total RNA	EFO	EFO:0004964	human	tissues	27-45 years old adult	CELL MIXTURE - tissue sample
blood, adult, pool1	Homo sapiens	NCBITAXON	NCBITaxon:9606				mixed			Sample collection	10053-101G8	FF:10053-101G8	SAMD00005780	total RNA	EFO	EFO:0004964	human	tissues	18-47 years old adult	CELL MIXTURE - tissue sample
eye, fetal, donor1	Homo sapiens	NCBITAXON	NCBITaxon:9606				female	PATO	PATO:0000383	Sample collection	10054-101G9	FF:10054-101G9	SAMD00004793	total RNA	EFO	EFO:0004964	human	tissues	36 weeks fetus	CELL MIXTURE - tissue sample
uterus, fetal, donor1	Homo sapiens	NCBITAXON	NCBITaxon:9606				female	PATO	PATO:0000383	Sample collection	10055-101H1	FF:10055-101H1	SAMD00005818	total RNA	EFO	EFO:0004964	human	tissues	26 weeks fetus	CELL MIXTURE - tissue sample
spinal cord, fetal, donor1	Homo sapiens	NCBITAXON	NCBITaxon:9606				female	PATO	PATO:0000383	Sample collection	10056-101H2	FF:10056-101H2	SAMD00005114	total RNA	EFO	EFO:0004964	human	tissues	29 weeks fetus	CELL MIXTURE - tissue sample
umbilical cord, fetal, donor1	Homo sapiens	NCBITAXON	NCBITaxon:9606				male	PATO	PATO:0000384	Sample collection	10057-101H3	FF:10057-101H3	SAMD00004990	total RNA	EFO	EFO:0004964	human	tissues	31 weeks fetus	CELL MIXTURE - tissue sample
trachea, fetal, donor1	Homo sapiens	NCBITAXON	NCBITaxon:9606				male	PATO	PATO:0000384	Sample collection	10058-101H4	FF:10058-101H4	SAMD00005467	total RNA	EFO	EFO:0004964	human	tissues	29 weeks fetus	CELL MIXTURE - tissue sample
tongue, fetal, donor1	Homo sapiens	NCBITAXON	NCBITaxon:9606				female	PATO	PATO:0000383	Sample collection	10059-101H5	FF:10059-101H5	SAMD00005093	total RNA	EFO	EFO:0004964	human	tissues	32 weeks fetus	CELL MIXTURE - tissue sample
thyroid, fetal, donor1	Homo sapiens	NCBITAXON	NCBITaxon:9606				male	PATO	PATO:0000384	Sample collection	10060-101H6	FF:10060-101H6	SAMD00005566	total RNA	EFO	EFO:0004964	human	tissues	36 weeks fetus	CELL MIXTURE - tissue sample
throat, fetal, donor1	Homo sapiens	NCBITAXON	NCBITaxon:9606				female	PATO	PATO:0000383	Sample collection	10061-101H7	FF:10061-101H7	SAMD00004925	total RNA	EFO	EFO:0004964	human	tissues	25 weeks fetus	CELL MIXTURE - tissue sample
stomach, fetal, donor1	Homo sapiens	NCBITAXON	NCBITaxon:9606				female	PATO	PATO:0000383	Sample collection	10062-101H8	FF:10062-101H8	SAMD00005331	total RNA	EFO	EFO:0004964	human	tissues	40 weeks fetus	CELL MIXTURE - tissue sample
temporal lobe, fetal, donor1	Homo sapiens	NCBITAXON	NCBITaxon:9606				female	PATO	PATO:0000383	Sample collection	10063-101H9	FF:10063-101H9	SAMD00005719	total RNA	EFO	EFO:0004964	human	tissues	22 weeks fetus	CELL MIXTURE - tissue sample
small intestine, fetal, donor1	Homo sapiens	NCBITAXON	NCBITaxon:9606				female	PATO	PATO:0000383	Sample collection	10064-101I1	FF:10064-101I1	SAMD00005077	total RNA	EFO	EFO:0004964	human	tissues	16 weeks fetus	CELL MIXTURE - tissue sample
skin, fetal, donor1	Homo sapiens	NCBITAXON	NCBITaxon:9606				female	PATO	PATO:0000383	Sample collection	10065-101I2	FF:10065-101I2	SAMD00005324	total RNA	EFO	EFO:0004964	human	tissues	26 weeks fetus	CELL MIXTURE - tissue sample
skeletal muscle, fetal, donor1	Homo sapiens	NCBITAXON	NCBITaxon:9606				male	PATO	PATO:0000384	Sample collection	10066-101I3	FF:10066-101I3	SAMD00005384	total RNA	EFO	EFO:0004964	human	tissues	22 weeks fetus	CELL MIXTURE - tissue sample
rectum, fetal, donor1	Homo sapiens	NCBITAXON	NCBITaxon:9606				female	PATO	PATO:0000383	Sample collection	10067-101I4	FF:10067-101I4	SAMD00005076	total RNA	EFO	EFO:0004964	human	tissues	19 weeks fetus	CELL MIXTURE - tissue sample
lung, fetal, donor1	Homo sapiens	NCBITAXON	NCBITaxon:9606				male	PATO	PATO:0000384	Sample collection	10068-101I5	FF:10068-101I5	SAMD00005829	total RNA	EFO	EFO:0004964	human	tissues	40 weeks fetus	CELL MIXTURE - tissue sample
diaphragm, fetal, donor1	Homo sapiens	NCBITAXON	NCBITaxon:9606				male	PATO	PATO:0000384	Sample collection	10069-101I6	FF:10069-101I6	SAMD00005626	total RNA	EFO	EFO:0004964	human	tissues	36 weeks fetus	CELL MIXTURE - tissue sample
colon, fetal, donor1	Homo sapiens	NCBITAXON	NCBITaxon:9606				female	PATO	PATO:0000383	Sample collection	10070-101I7	FF:10070-101I7	SAMD00005845	total RNA	EFO	EFO:0004964	human	tissues	37 weeks fetus	CELL MIXTURE - tissue sample
duodenum, fetal, donor1	Homo sapiens	NCBITAXON	NCBITaxon:9606				male	PATO	PATO:0000384	Sample collection	10071-101I8	FF:10071-101I8	SAMD00005706	total RNA	EFO	EFO:0004964	human	tissues	36 weeks fetus	CELL MIXTURE - tissue sample
parietal lobe, fetal, donor1	Homo sapiens	NCBITAXON	NCBITaxon:9606				female	PATO	PATO:0000383	Sample collection	10072-101I9	FF:10072-101I9	SAMD00004742	total RNA	EFO	EFO:0004964	human	tissues	20 weeks fetus	CELL MIXTURE - tissue sample
occipital lobe, fetal, donor1	Homo sapiens	NCBITAXON	NCBITaxon:9606				male	PATO	PATO:0000384	Sample collection	10073-102A1	FF:10073-102A1	SAMD00005049	total RNA	EFO	EFO:0004964	human	tissues	22 weeks fetus	CELL MIXTURE - tissue sample
skin, adult, donor1	Homo sapiens	NCBITAXON	NCBITaxon:9606				male	PATO	PATO:0000384	Sample collection	10074-102A2	FF:10074-102A2	SAMD00005079	total RNA	EFO	EFO:0004964	human	tissues	24 years old adult	CELL MIXTURE - tissue sample
lung, right lower lobe, adult, donor1	Homo sapiens	NCBITAXON	NCBITaxon:9606				male	PATO	PATO:0000384	Sample collection	10075-102A3	FF:10075-102A3	SAMD00004910	total RNA	EFO	EFO:0004964	human	tissues	29 years old adult	CELL MIXTURE - tissue sample
occipital lobe, adult, donor1	Homo sapiens	NCBITAXON	NCBITaxon:9606				male	PATO	PATO:0000384	Sample collection	10076-102A4	FF:10076-102A4	SAMD00004850	total RNA	EFO	EFO:0004964	human	tissues	27 years old adult	CELL MIXTURE - tissue sample
lymph node, adult, donor1	Homo sapiens	NCBITAXON	NCBITaxon:9606				male	PATO	PATO:0000384	Sample collection	10077-102A5	FF:10077-102A5	SAMD00005024	total RNA	EFO	EFO:0004964	human	tissues	30 years old adult	CELL MIXTURE - tissue sample
left ventricle, adult, donor1	Homo sapiens	NCBITAXON	NCBITaxon:9606				female	PATO	PATO:0000383	Sample collection	10078-102A6	FF:10078-102A6	SAMD00004828	total RNA	EFO	EFO:0004964	human	tissues	73 years old adult	CELL MIXTURE - tissue sample
left atrium, adult, donor1	Homo sapiens	NCBITAXON	NCBITaxon:9606				male	PATO	PATO:0000384	Sample collection	10079-102A7	FF:10079-102A7	SAMD00005817	total RNA	EFO	EFO:0004964	human	tissues	40 years old adult	CELL MIXTURE - tissue sample
breast, adult, donor1	Homo sapiens	NCBITAXON	NCBITaxon:9606				female	PATO	PATO:0000383	Sample collection	10080-102A8	FF:10080-102A8	SAMD00005429	total RNA	EFO	EFO:0004964	human	tissues	77 years old adult	CELL MIXTURE - tissue sample
adrenal gland, adult, pool1	Homo sapiens	NCBITAXON	NCBITaxon:9606				mixed			Sample collection	10081-102A9	FF:10081-102A9	SAMD00005330	total RNA	EFO	EFO:0004964	human	tissues	15-61 years old adult	CELL MIXTURE - tissue sample
colon, adult, donor1	Homo sapiens	NCBITAXON	NCBITaxon:9606				female	PATO	PATO:0000383	Sample collection	10082-102B1	FF:10082-102B1	SAMD00005055	total RNA	EFO	EFO:0004964	human	tissues	23 years old adult	CELL MIXTURE - tissue sample
cerebellum, adult, pool1	Homo sapiens	NCBITAXON	NCBITaxon:9606				mixed			Sample collection	10083-102B2	FF:10083-102B2	SAMD00005358	total RNA	EFO	EFO:0004964	human	tissues	22-68 years old adult	CELL MIXTURE - tissue sample
brain, adult, donor1	Homo sapiens	NCBITAXON	NCBITaxon:9606				male	PATO	PATO:0000384	Sample collection	10084-102B3	FF:10084-102B3	SAMD00005459	total RNA	EFO	EFO:0004964	human	tissues	18 years old adult	CELL MIXTURE - tissue sample
brain, fetal, pool1	Homo sapiens	NCBITAXON	NCBITaxon:9606				mixed			Sample collection	10085-102B4	FF:10085-102B4	SAMD00004937	total RNA	EFO	EFO:0004964	human	tissues	20-33 weeks fetus	CELL MIXTURE - tissue sample
liver, fetal, pool1	Homo sapiens	NCBITAXON	NCBITaxon:9606				mixed			Sample collection	10086-102B5	FF:10086-102B5	SAMD00004877	total RNA	EFO	EFO:0004964	human	tissues	22-40 weeks fetus	CELL MIXTURE - tissue sample
salivary gland, adult, pool1	Homo sapiens	NCBITAXON	NCBITaxon:9606				mixed			Sample collection	10093-102C3	FF:10093-102C3	SAMD00005188	total RNA	EFO	EFO:0004964	human	tissues	16-60 years old adult	CELL MIXTURE - tissue sample
testis, adult, pool2	Homo sapiens	NCBITAXON	NCBITaxon:9606				male	PATO	PATO:0000384	Sample collection	10096-102C6	FF:10096-102C6	SAMD00005187	total RNA	EFO	EFO:0004964	human	tissues	14-64 years old adult	CELL MIXTURE - tissue sample
uterus, adult, pool1	Homo sapiens	NCBITAXON	NCBITaxon:9606				female	PATO	PATO:0000383	Sample collection	10100-102D1	FF:10100-102D1	SAMD00005111	total RNA	EFO	EFO:0004964	human	tissues	23-63 years old adult	CELL MIXTURE - tissue sample
medial frontal gyrus, adult, donor10252	Homo sapiens	NCBITAXON	NCBITaxon:9606				female	PATO	PATO:0000383	Sample collection	10150-102I6	FF:10150-102I6	SAMD00005747	total RNA	EFO	EFO:0004964	human	tissues		CELL MIXTURE - tissue sample
amygdala, adult, donor10252	Homo sapiens	NCBITAXON	NCBITaxon:9606				female	PATO	PATO:0000383	Sample collection	10151-102I7	FF:10151-102I7	SAMD00005342	total RNA	EFO	EFO:0004964	human	tissues		CELL MIXTURE - tissue sample
putamen, adult, donor10252	Homo sapiens	NCBITAXON	NCBITaxon:9606				female	PATO	PATO:0000383	Sample collection	10152-102I8	FF:10152-102I8	SAMD00021147	total RNA	EFO	EFO:0004964	human	tissues		CELL MIXTURE - tissue sample
hippocampus, adult, donor10252	Homo sapiens	NCBITAXON	NCBITaxon:9606				female	PATO	PATO:0000383	Sample collection	10153-102I9	FF:10153-102I9	SAMD00005074	total RNA	EFO	EFO:0004964	human	tissues		CELL MIXTURE - tissue sample
thalamus, adult, donor10252	Homo sapiens	NCBITAXON	NCBITaxon:9606				female	PATO	PATO:0000383	Sample collection	10154-103A1	FF:10154-103A1	SAMD00005223	total RNA	EFO	EFO:0004964	human	tissues		CELL MIXTURE - tissue sample
medulla oblongata, adult, donor10252	Homo sapiens	NCBITAXON	NCBITaxon:9606				female	PATO	PATO:0000383	Sample collection	10155-103A2	FF:10155-103A2	SAMD00005583	total RNA	EFO	EFO:0004964	human	tissues		CELL MIXTURE - tissue sample
medial temporal gyrus, adult, donor10252	Homo sapiens	NCBITAXON	NCBITaxon:9606				female	PATO	PATO:0000383	Sample collection	10156-103A3	FF:10156-103A3	SAMD00005202	total RNA	EFO	EFO:0004964	human	tissues		CELL MIXTURE - tissue sample
parietal lobe, adult, donor10252	Homo sapiens	NCBITAXON	NCBITaxon:9606				female	PATO	PATO:0000383	Sample collection	10157-103A4	FF:10157-103A4	SAMD00005804	total RNA	EFO	EFO:0004964	human	tissues		CELL MIXTURE - tissue sample
substantia nigra, adult, donor10252	Homo sapiens	NCBITAXON	NCBITaxon:9606				female	PATO	PATO:0000383	Sample collection	10158-103A5	FF:10158-103A5	SAMD00005263	total RNA	EFO	EFO:0004964	human	tissues		CELL MIXTURE - tissue sample
spinal cord, adult, donor10252	Homo sapiens	NCBITAXON	NCBITaxon:9606				female	PATO	PATO:0000383	Sample collection	10159-103A6	FF:10159-103A6	SAMD00005672	total RNA	EFO	EFO:0004964	human	tissues		CELL MIXTURE - tissue sample
pineal gland, adult, donor10252	Homo sapiens	NCBITAXON	NCBITaxon:9606				female	PATO	PATO:0000383	Sample collection	10160-103A7	FF:10160-103A7	SAMD00005634	total RNA	EFO	EFO:0004964	human	tissues		CELL MIXTURE - tissue sample
globus pallidus, adult, donor10252	Homo sapiens	NCBITAXON	NCBITaxon:9606				female	PATO	PATO:0000383	Sample collection	10161-103A8	FF:10161-103A8	SAMD00005474	total RNA	EFO	EFO:0004964	human	tissues		CELL MIXTURE - tissue sample
pituitary gland, adult, donor10252	Homo sapiens	NCBITAXON	NCBITaxon:9606				female	PATO	PATO:0000383	Sample collection	10162-103A9	FF:10162-103A9	SAMD00005416	total RNA	EFO	EFO:0004964	human	tissues		CELL MIXTURE - tissue sample
occipital cortex, adult, donor10252	Homo sapiens	NCBITAXON	NCBITaxon:9606				female	PATO	PATO:0000383	Sample collection	10163-103B1	FF:10163-103B1	SAMD00005357	total RNA	EFO	EFO:0004964	human	tissues		CELL MIXTURE - tissue sample
caudate nucleus, adult, donor10252	Homo sapiens	NCBITAXON	NCBITaxon:9606				female	PATO	PATO:0000383	Sample collection	10164-103B2	FF:10164-103B2	SAMD00005372	total RNA	EFO	EFO:0004964	human	tissues		CELL MIXTURE - tissue sample
locus coeruleus, adult, donor10252	Homo sapiens	NCBITAXON	NCBITaxon:9606				female	PATO	PATO:0000383	Sample collection	10165-103B3	FF:10165-103B3	SAMD00005792	total RNA	EFO	EFO:0004964	human	tissues		CELL MIXTURE - tissue sample
cerebellum, adult, donor10252	Homo sapiens	NCBITAXON	NCBITaxon:9606				female	PATO	PATO:0000383	Sample collection	10166-103B4	FF:10166-103B4	SAMD00004727	total RNA	EFO	EFO:0004964	human	tissues		CELL MIXTURE - tissue sample
amygdala - adult, donor10196	Homo sapiens	NCBITAXON	NCBITaxon:9606				female	PATO	PATO:0000383	Sample collection	10167-103B5	FF:10167-103B5	SAMD00005514	total RNA	EFO	EFO:0004964	human	tissues		CELL MIXTURE - tissue sample
thalamus - adult, donor10196	Homo sapiens	NCBITAXON	NCBITaxon:9606				female	PATO	PATO:0000383	Sample collection	10168-103B6	FF:10168-103B6	SAMD00004703	total RNA	EFO	EFO:0004964	human	tissues		CELL MIXTURE - tissue sample
hippocampus - adult, donor10196	Homo sapiens	NCBITAXON	NCBITaxon:9606				female	PATO	PATO:0000383	Sample collection	10169-103B7	FF:10169-103B7	SAMD00005564	total RNA	EFO	EFO:0004964	human	tissues		CELL MIXTURE - tissue sample
medial frontal gyrus - adult, donor10196	Homo sapiens	NCBITAXON	NCBITaxon:9606				female	PATO	PATO:0000383	Sample collection	10170-103B8	FF:10170-103B8	SAMD00005484	total RNA	EFO	EFO:0004964	human	tissues		CELL MIXTURE - tissue sample
parietal lobe - adult, donor10196	Homo sapiens	NCBITAXON	NCBITaxon:9606				female	PATO	PATO:0000383	Sample collection	10171-103B9	FF:10171-103B9	SAMD00005122	total RNA	EFO	EFO:0004964	human	tissues		CELL MIXTURE - tissue sample
occipital cortex - adult, donor10196	Homo sapiens	NCBITAXON	NCBITaxon:9606				female	PATO	PATO:0000383	Sample collection	10172-103C1	FF:10172-103C1	SAMD00005173	total RNA	EFO	EFO:0004964	human	tissues		CELL MIXTURE - tissue sample
cerebellum - adult, donor10196	Homo sapiens	NCBITAXON	NCBITaxon:9606				female	PATO	PATO:0000383	Sample collection	10173-103C2	FF:10173-103C2	SAMD00005550	total RNA	EFO	EFO:0004964	human	tissues		CELL MIXTURE - tissue sample
medulla oblongata - adult, donor10196	Homo sapiens	NCBITAXON	NCBITaxon:9606				female	PATO	PATO:0000383	Sample collection	10174-103C3	FF:10174-103C3	SAMD00005590	total RNA	EFO	EFO:0004964	human	tissues		CELL MIXTURE - tissue sample
globus pallidus - adult, donor10196	Homo sapiens	NCBITAXON	NCBITaxon:9606				female	PATO	PATO:0000383	Sample collection	10175-103C4	FF:10175-103C4	SAMD00005967	total RNA	EFO	EFO:0004964	human	tissues		CELL MIXTURE - tissue sample
putamen, adult, donor10196	Homo sapiens	NCBITAXON	NCBITaxon:9606				female	PATO	PATO:0000383	Sample collection	10176-103C5	FF:10176-103C5	SAMD00005287	total RNA	EFO	EFO:0004964	human	tissues		CELL MIXTURE - tissue sample
caudate nucleus - adult, donor10196	Homo sapiens	NCBITAXON	NCBITaxon:9606				female	PATO	PATO:0000383	Sample collection	10177-103C6	FF:10177-103C6	SAMD00005155	total RNA	EFO	EFO:0004964	human	tissues		CELL MIXTURE - tissue sample
substantia nigra - adult, donor10196	Homo sapiens	NCBITAXON	NCBITaxon:9606				female	PATO	PATO:0000383	Sample collection	10178-103C7	FF:10178-103C7	SAMD00004731	total RNA	EFO	EFO:0004964	human	tissues		CELL MIXTURE - tissue sample
pineal gland - adult, donor10196	Homo sapiens	NCBITAXON	NCBITaxon:9606				female	PATO	PATO:0000383	Sample collection	10179-103C8	FF:10179-103C8	SAMD00005293	total RNA	EFO	EFO:0004964	human	tissues		CELL MIXTURE - tissue sample
pituitary gland - adult, donor10196	Homo sapiens	NCBITAXON	NCBITaxon:9606				female	PATO	PATO:0000383	Sample collection	10180-103C9	FF:10180-103C9	SAMD00005584	total RNA	EFO	EFO:0004964	human	tissues		CELL MIXTURE - tissue sample
spinal cord - adult, donor10196	Homo sapiens	NCBITAXON	NCBITaxon:9606				female	PATO	PATO:0000383	Sample collection	10181-103D1	FF:10181-103D1	SAMD00005376	total RNA	EFO	EFO:0004964	human	tissues		CELL MIXTURE - tissue sample
locus coeruleus - adult, donor10196	Homo sapiens	NCBITAXON	NCBITaxon:9606				female	PATO	PATO:0000383	Sample collection	10182-103D2	FF:10182-103D2	SAMD00004969	total RNA	EFO	EFO:0004964	human	tissues		CELL MIXTURE - tissue sample
medial temporal gyrus - adult, donor10196	Homo sapiens	NCBITAXON	NCBITaxon:9606				female	PATO	PATO:0000383	Sample collection	10183-103D3	FF:10183-103D3	SAMD00005572	total RNA	EFO	EFO:0004964	human	tissues		CELL MIXTURE - tissue sample
adipose, donor1	Homo sapiens	NCBITAXON	NCBITaxon:9606				female	PATO	PATO:0000383	Sample collection	10184-103D4	FF:10184-103D4	SAMD00021148	total RNA	EFO	EFO:0004964	human	tissues		CELL MIXTURE - tissue sample
adipose, donor2	Homo sapiens	NCBITAXON	NCBITaxon:9606				female	PATO	PATO:0000383	Sample collection	10185-103D5	FF:10185-103D5	SAMD00021149	total RNA	EFO	EFO:0004964	human	tissues		CELL MIXTURE - tissue sample
adipose, donor3	Homo sapiens	NCBITAXON	NCBITaxon:9606				female	PATO	PATO:0000383	Sample collection	10186-103D6	FF:10186-103D6	SAMD00021150	total RNA	EFO	EFO:0004964	human	tissues		CELL MIXTURE - tissue sample
adipose, donor4	Homo sapiens	NCBITAXON	NCBITaxon:9606				female	PATO	PATO:0000383	Sample collection	10187-103D7	FF:10187-103D7	SAMD00021151	total RNA	EFO	EFO:0004964	human	tissues		CELL MIXTURE - tissue sample
cerebral meninges, adult	Homo sapiens	NCBITAXON	NCBITaxon:9606				male	PATO	PATO:0000384	Sample collection	10188-103D8	FF:10188-103D8	SAMD00005072	total RNA	EFO	EFO:0004964	human	tissues		CELL MIXTURE - tissue sample
appendix, adult	Homo sapiens	NCBITAXON	NCBITaxon:9606				male	PATO	PATO:0000384	Sample collection	10189-103D9	FF:10189-103D9	SAMD00005897	total RNA	EFO	EFO:0004964	human	tissues		CELL MIXTURE - tissue sample
artery, adult	Homo sapiens	NCBITAXON	NCBITaxon:9606				male	PATO	PATO:0000384	Sample collection	10190-103E1	FF:10190-103E1	SAMD00005230	total RNA	EFO	EFO:0004964	human	tissues		CELL MIXTURE - tissue sample
vein, adult	Homo sapiens	NCBITAXON	NCBITaxon:9606				male	PATO	PATO:0000384	Sample collection	10191-103E2	FF:10191-103E2	SAMD00005306	total RNA	EFO	EFO:0004964	human	tissues		CELL MIXTURE - tissue sample
bone marrow, adult	Homo sapiens	NCBITAXON	NCBITaxon:9606				male	PATO	PATO:0000384	Sample collection	10192-103E3	FF:10192-103E3	SAMD00005595	total RNA	EFO	EFO:0004964	human	tissues		CELL MIXTURE - tissue sample
diencephalon, adult	Homo sapiens	NCBITAXON	NCBITaxon:9606				male	PATO	PATO:0000384	Sample collection	10193-103E4	FF:10193-103E4	SAMD00004780	total RNA	EFO	EFO:0004964	human	tissues		CELL MIXTURE - tissue sample
olfactory region, adult	Homo sapiens	NCBITAXON	NCBITaxon:9606				female	PATO	PATO:0000383	Sample collection	10195-103E6	FF:10195-103E6	SAMD00004856	total RNA	EFO	EFO:0004964	human	tissues		CELL MIXTURE - tissue sample
ductus deferens, adult	Homo sapiens	NCBITAXON	NCBITaxon:9606				male	PATO	PATO:0000384	Sample collection	10196-103E7	FF:10196-103E7	SAMD00005067	total RNA	EFO	EFO:0004964	human	tissues		CELL MIXTURE - tissue sample
epididymis, adult	Homo sapiens	NCBITAXON	NCBITaxon:9606				male	PATO	PATO:0000384	Sample collection	10197-103E8	FF:10197-103E8	SAMD00005785	total RNA	EFO	EFO:0004964	human	tissues		CELL MIXTURE - tissue sample
gall bladder, adult	Homo sapiens	NCBITAXON	NCBITaxon:9606				male	PATO	PATO:0000384	Sample collection	10198-103E9	FF:10198-103E9	SAMD00005041	total RNA	EFO	EFO:0004964	human	tissues		CELL MIXTURE - tissue sample
parotid gland, adult	Homo sapiens	NCBITAXON	NCBITaxon:9606				male	PATO	PATO:0000384	Sample collection	10199-103F1	FF:10199-103F1	SAMD00005196	total RNA	EFO	EFO:0004964	human	tissues		CELL MIXTURE - tissue sample
penis, adult	Homo sapiens	NCBITAXON	NCBITaxon:9606				male	PATO	PATO:0000384	Sample collection	10200-103F2	FF:10200-103F2	SAMD00005578	total RNA	EFO	EFO:0004964	human	tissues		CELL MIXTURE - tissue sample
seminal vesicle, adult	Homo sapiens	NCBITAXON	NCBITaxon:9606				male	PATO	PATO:0000384	Sample collection	10201-103F3	FF:10201-103F3	SAMD00005681	total RNA	EFO	EFO:0004964	human	tissues		CELL MIXTURE - tissue sample
submaxillary gland, adult	Homo sapiens	NCBITAXON	NCBITaxon:9606				male	PATO	PATO:0000384	Sample collection	10202-103F4	FF:10202-103F4	SAMD00005592	total RNA	EFO	EFO:0004964	human	tissues		CELL MIXTURE - tissue sample
tongue, adult	Homo sapiens	NCBITAXON	NCBITaxon:9606				male	PATO	PATO:0000384	Sample collection	10203-103F5	FF:10203-103F5	SAMD00005080	total RNA	EFO	EFO:0004964	human	tissues		CELL MIXTURE - tissue sample
vagina, adult	Homo sapiens	NCBITAXON	NCBITaxon:9606				female	PATO	PATO:0000383	Sample collection	10204-103F6	FF:10204-103F6	SAMD00005937	total RNA	EFO	EFO:0004964	human	tissues		CELL MIXTURE - tissue sample
heart - mitral valve, adult	Homo sapiens	NCBITAXON	NCBITaxon:9606				male	PATO	PATO:0000384	Sample collection	10205-103F7	FF:10205-103F7	SAMD00004893	total RNA	EFO	EFO:0004964	human	tissues		CELL MIXTURE - tissue sample
heart - pulmonic valve, adult	Homo sapiens	NCBITAXON	NCBITaxon:9606				male	PATO	PATO:0000384	Sample collection	10206-103F8	FF:10206-103F8	SAMD00005392	total RNA	EFO	EFO:0004964	human	tissues		CELL MIXTURE - tissue sample
heart - tricuspid valve, adult	Homo sapiens	NCBITAXON	NCBITaxon:9606				male	PATO	PATO:0000384	Sample collection	10207-103F9	FF:10207-103F9	SAMD00005003	total RNA	EFO	EFO:0004964	human	tissues		CELL MIXTURE - tissue sample
throat, adult	Homo sapiens	NCBITAXON	NCBITaxon:9606				male	PATO	PATO:0000384	Sample collection	10209-103G2	FF:10209-103G2	SAMD00005473	total RNA	EFO	EFO:0004964	human	tissues		CELL MIXTURE - tissue sample
eye - vitreous humor, donor1	Homo sapiens	NCBITAXON	NCBITaxon:9606				male	PATO	PATO:0000384	Sample collection	10268-104D7	FF:10268-104D7	SAMD00005015	total RNA	EFO	EFO:0004964	human	tissues		CELL MIXTURE - tissue sample
eye - muscle inferior rectus, donor1	Homo sapiens	NCBITAXON	NCBITaxon:9606				male	PATO	PATO:0000384	Sample collection	10272-104E2	FF:10272-104E2	SAMD00005520	total RNA	EFO	EFO:0004964	human	tissues		CELL MIXTURE - tissue sample
optic nerve, donor1	Homo sapiens	NCBITAXON	NCBITaxon:9606				male	PATO	PATO:0000384	Sample collection	10277-104E7	FF:10277-104E7	SAMD00005088	total RNA	EFO	EFO:0004964	human	tissues		CELL MIXTURE - tissue sample
skeletal muscle - soleus muscle, donor1	Homo sapiens	NCBITAXON	NCBITaxon:9606				male	PATO	PATO:0000384	Sample collection	10282-104F3	FF:10282-104F3	SAMD00004804	total RNA	EFO	EFO:0004964	human	tissues		CELL MIXTURE - tissue sample
Skin - palm, donor1	Homo sapiens	NCBITAXON	NCBITaxon:9606				male	PATO	PATO:0000384	Sample collection	10286-104F7	FF:10286-104F7	SAMD00005915	total RNA	EFO	EFO:0004964	human	tissues		CELL MIXTURE - tissue sample
tongue epidermis_fungiform papillae, donor1	Homo sapiens	NCBITAXON	NCBITaxon:9606				male	PATO	PATO:0000384	Sample collection	10288-104F9	FF:10288-104F9	SAMD00005231	total RNA	EFO	EFO:0004964	human	tissues		CELL MIXTURE - tissue sample
achilles tendon, donor2	Homo sapiens	NCBITAXON	NCBITaxon:9606				male	PATO	PATO:0000384	Sample collection	10292-104G4	FF:10292-104G4	SAMD00005385	total RNA	EFO	EFO:0004964	human	tissues		CELL MIXTURE - tissue sample
cerebrospinal fluid, donor2	Homo sapiens	NCBITAXON	NCBITaxon:9606				male	PATO	PATO:0000384	Sample collection	10294-104G6	FF:10294-104G6	SAMD00005301	total RNA	EFO	EFO:0004964	human	tissues		CELL MIXTURE - tissue sample
cruciate ligament, donor2	Homo sapiens	NCBITAXON	NCBITaxon:9606				male	PATO	PATO:0000384	Sample collection	10295-104G7	FF:10295-104G7	SAMD00004699	total RNA	EFO	EFO:0004964	human	tissues		CELL MIXTURE - tissue sample
eye - muscle superior, donor2	Homo sapiens	NCBITAXON	NCBITaxon:9606				male	PATO	PATO:0000384	Sample collection	10297-104G9	FF:10297-104G9	SAMD00005374	total RNA	EFO	EFO:0004964	human	tissues		CELL MIXTURE - tissue sample
eye - muscle lateral, donor2	Homo sapiens	NCBITAXON	NCBITaxon:9606				male	PATO	PATO:0000384	Sample collection	10298-104H1	FF:10298-104H1	SAMD00005236	total RNA	EFO	EFO:0004964	human	tissues		CELL MIXTURE - tissue sample
eye - muscle medial, donor2	Homo sapiens	NCBITAXON	NCBITaxon:9606				male	PATO	PATO:0000384	Sample collection	10299-104H2	FF:10299-104H2	SAMD00004912	total RNA	EFO	EFO:0004964	human	tissues		CELL MIXTURE - tissue sample
Fingernail_including nail plate, eponychium and hyponychium, donor2	Homo sapiens	NCBITAXON	NCBITaxon:9606				male	PATO	PATO:0000384	Sample collection	10301-104H4	FF:10301-104H4	SAMD00005898	total RNA	EFO	EFO:0004964	human	tissues		CELL MIXTURE - tissue sample
Urethra, donor2	Homo sapiens	NCBITAXON	NCBITaxon:9606				male	PATO	PATO:0000384	Sample collection	10319-105A4	FF:10319-105A4	SAMD00006005	total RNA	EFO	EFO:0004964	human	tissues		CELL MIXTURE - tissue sample
medial frontal gyrus, newborn, donor10223	Homo sapiens	NCBITAXON	NCBITaxon:9606				male	PATO	PATO:0000384	Sample collection	10352-105E1	FF:10352-105E1	SAMD00021161	total RNA	EFO	EFO:0004964	human	tissues		CELL MIXTURE - tissue sample
medial temporal gyrus, newborn, donor10223	Homo sapiens	NCBITAXON	NCBITaxon:9606				male	PATO	PATO:0000384	Sample collection	10353-105E2	FF:10353-105E2	SAMD00021162	total RNA	EFO	EFO:0004964	human	tissues		CELL MIXTURE - tissue sample
caudate nucleus, newborn, donor10223	Homo sapiens	NCBITAXON	NCBITaxon:9606				male	PATO	PATO:0000384	Sample collection	10354-105E3	FF:10354-105E3	SAMD00021163	total RNA	EFO	EFO:0004964	human	tissues		CELL MIXTURE - tissue sample
occipital cortex, newborn, donor10223	Homo sapiens	NCBITAXON	NCBITaxon:9606				male	PATO	PATO:0000384	Sample collection	10355-105E4	FF:10355-105E4	SAMD00021164	total RNA	EFO	EFO:0004964	human	tissues		CELL MIXTURE - tissue sample
parietal lobe, newborn, donor10223	Homo sapiens	NCBITAXON	NCBITaxon:9606				male	PATO	PATO:0000384	Sample collection	10356-105E5	FF:10356-105E5	SAMD00021165	total RNA	EFO	EFO:0004964	human	tissues		CELL MIXTURE - tissue sample
cerebellum, newborn, donor10223	Homo sapiens	NCBITAXON	NCBITaxon:9606				male	PATO	PATO:0000384	Sample collection	10357-105E6	FF:10357-105E6	SAMD00021166	total RNA	EFO	EFO:0004964	human	tissues		CELL MIXTURE - tissue sample
substantia nigra, newborn, donor10223	Homo sapiens	NCBITAXON	NCBITaxon:9606				male	PATO	PATO:0000384	Sample collection	10358-105E7	FF:10358-105E7	SAMD00021167	total RNA	EFO	EFO:0004964	human	tissues		CELL MIXTURE - tissue sample
spinal cord, newborn, donor10223	Homo sapiens	NCBITAXON	NCBITaxon:9606				male	PATO	PATO:0000384	Sample collection	10359-105E8	FF:10359-105E8	SAMD00021168	total RNA	EFO	EFO:0004964	human	tissues		CELL MIXTURE - tissue sample
amygdala, newborn, donor10223	Homo sapiens	NCBITAXON	NCBITaxon:9606				male	PATO	PATO:0000384	Sample collection	10360-105E9	FF:10360-105E9	SAMD00021169	total RNA	EFO	EFO:0004964	human	tissues		CELL MIXTURE - tissue sample
medulla oblongata, newborn, donor10223	Homo sapiens	NCBITAXON	NCBITaxon:9606				male	PATO	PATO:0000384	Sample collection	10361-105F1	FF:10361-105F1	SAMD00021170	total RNA	EFO	EFO:0004964	human	tissues		CELL MIXTURE - tissue sample
locus coeruleus, newborn, donor10223	Homo sapiens	NCBITAXON	NCBITaxon:9606				male	PATO	PATO:0000384	Sample collection	10362-105F2	FF:10362-105F2	SAMD00021171	total RNA	EFO	EFO:0004964	human	tissues		CELL MIXTURE - tissue sample
hippocampus, newborn, donor10223	Homo sapiens	NCBITAXON	NCBITaxon:9606				male	PATO	PATO:0000384	Sample collection	10363-105F3	FF:10363-105F3	SAMD00021172	total RNA	EFO	EFO:0004964	human	tissues		CELL MIXTURE - tissue sample
globus pallidus, newborn, donor10223	Homo sapiens	NCBITAXON	NCBITaxon:9606				male	PATO	PATO:0000384	Sample collection	10364-105F4	FF:10364-105F4	SAMD00021173	total RNA	EFO	EFO:0004964	human	tissues		CELL MIXTURE - tissue sample
putamen, newborn, donor10223	Homo sapiens	NCBITAXON	NCBITaxon:9606				male	PATO	PATO:0000384	Sample collection	10365-105F5	FF:10365-105F5	SAMD00021174	total RNA	EFO	EFO:0004964	human	tissues		CELL MIXTURE - tissue sample
thalamus, newborn, donor10223	Homo sapiens	NCBITAXON	NCBITaxon:9606				male	PATO	PATO:0000384	Sample collection	10366-105F6	FF:10366-105F6	SAMD00021175	total RNA	EFO	EFO:0004964	human	tissues		CELL MIXTURE - tissue sample
globus pallidus, adult, donor10258	Homo sapiens	NCBITAXON	NCBITaxon:9606				female	PATO	PATO:0000383	Sample collection	10367-105F7	FF:10367-105F7	SAMD00021176	total RNA	EFO	EFO:0004964	human	tissues	UNDEFINED_DEV_STAGE	UNDEFINED_CELL_TYPE
medial frontal gyrus, adult, donor10258	Homo sapiens	NCBITAXON	NCBITaxon:9606				female	PATO	PATO:0000383	Sample collection	10368-105F8	FF:10368-105F8	SAMD00021177	total RNA	EFO	EFO:0004964	human	tissues		CELL MIXTURE - tissue sample
spinal cord, adult, donor10258	Homo sapiens	NCBITAXON	NCBITaxon:9606				female	PATO	PATO:0000383	Sample collection	10369-105F9	FF:10369-105F9	SAMD00021178	total RNA	EFO	EFO:0004964	human	tissues		CELL MIXTURE - tissue sample
thalamus, adult, donor10258	Homo sapiens	NCBITAXON	NCBITaxon:9606				female	PATO	PATO:0000383	Sample collection	10370-105G1	FF:10370-105G1	SAMD00021179	total RNA	EFO	EFO:0004964	human	tissues		CELL MIXTURE - tissue sample
substantia nigra, adult, donor10258	Homo sapiens	NCBITAXON	NCBITaxon:9606				female	PATO	PATO:0000383	Sample collection	10371-105G2	FF:10371-105G2	SAMD00021180	total RNA	EFO	EFO:0004964	human	tissues		CELL MIXTURE - tissue sample
putamen, adult, donor10258	Homo sapiens	NCBITAXON	NCBITaxon:9606				female	PATO	PATO:0000383	Sample collection	10372-105G3	FF:10372-105G3	SAMD00021181	total RNA	EFO	EFO:0004964	human	tissues		CELL MIXTURE - tissue sample
parietal cortex, adult, donor10258	Homo sapiens	NCBITAXON	NCBITaxon:9606				female	PATO	PATO:0000383	Sample collection	10373-105G4	FF:10373-105G4	SAMD00021182	total RNA	EFO	EFO:0004964	human	tissues		CELL MIXTURE - tissue sample
hippocampus, adult, donor10258	Homo sapiens	NCBITAXON	NCBITaxon:9606				female	PATO	PATO:0000383	Sample collection	10374-105G5	FF:10374-105G5	SAMD00021183	total RNA	EFO	EFO:0004964	human	tissues		CELL MIXTURE - tissue sample
locus coeruleus, adult, donor10258	Homo sapiens	NCBITAXON	NCBITaxon:9606				female	PATO	PATO:0000383	Sample collection	10375-105G6	FF:10375-105G6	SAMD00021184	total RNA	EFO	EFO:0004964	human	tissues	UNDEFINED_DEV_STAGE	UNDEFINED_CELL_TYPE
medial temporal gyrus, adult, donor10258	Homo sapiens	NCBITAXON	NCBITaxon:9606				female	PATO	PATO:0000383	Sample collection	10376-105G7	FF:10376-105G7	SAMD00021185	total RNA	EFO	EFO:0004964	human	tissues		CELL MIXTURE - tissue sample
pineal gland, adult, donor10258	Homo sapiens	NCBITAXON	NCBITaxon:9606				female	PATO	PATO:0000383	Sample collection	10377-105G8	FF:10377-105G8	SAMD00021186	total RNA	EFO	EFO:0004964	human	tissues		CELL MIXTURE - tissue sample
pituitary gland, adult, donor10258	Homo sapiens	NCBITAXON	NCBITaxon:9606				female	PATO	PATO:0000383	Sample collection	10378-105G9	FF:10378-105G9	SAMD00021187	total RNA	EFO	EFO:0004964	human	tissues		CELL MIXTURE - tissue sample
caudate nucleus, adult, donor10258	Homo sapiens	NCBITAXON	NCBITaxon:9606				female	PATO	PATO:0000383	Sample collection	10379-105H1	FF:10379-105H1	SAMD00021188	total RNA	EFO	EFO:0004964	human	tissues		CELL MIXTURE - tissue sample
acute myeloid leukemia_FAB M5 cell line THP-1_fresh	Homo sapiens	NCBITAXON	NCBITaxon:9606				male	PATO	PATO:0000384	Sample collection	10399-106A3	FF:10399-106A3	SAMD00005753	total RNA	EFO	EFO:0004964	human	cell lines	1 year old child	monoblast
acute myeloid leukemia_FAB M5 cell line THP-1_revived	Homo sapiens	NCBITAXON	NCBITaxon:9606				male	PATO	PATO:0000384	Sample collection	10400-106A4	FF:10400-106A4	SAMD00005601	total RNA	EFO	EFO:0004964	human	cell lines	1 year old child	monoblast
acute myeloid leukemia_FAB M5 cell line THP-1_thawed	Homo sapiens	NCBITAXON	NCBITaxon:9606				male	PATO	PATO:0000384	Sample collection	10405-106A9	FF:10405-106A9	SAMD00004824	total RNA	EFO	EFO:0004964	human	cell lines	1 year old child	monoblast
lung adenocarcinoma cell line PC-14	Homo sapiens	NCBITAXON	NCBITaxon:9606							Sample collection	10408-106B3	FF:10408-106B3	SAMD00005224	total RNA	EFO	EFO:0004964	human	cell lines		unclassifiable
chronic myelogenous leukemia cell line KU812	Homo sapiens	NCBITAXON	NCBITaxon:9606				male	PATO	PATO:0000384	Sample collection	10409-106B4	FF:10409-106B4	SAMD00005883	total RNA	EFO	EFO:0004964	human	cell lines		basophil progenitor cell
extraskeletal myxoid chondrosarcoma cell line H-EMC-SS	Homo sapiens	NCBITAXON	NCBITaxon:9606				female	PATO	PATO:0000383	Sample collection	10410-106B5	FF:10410-106B5	SAMD00005690	total RNA	EFO	EFO:0004964	human	cell lines	77 year old adult	chondroblast
renal cell carcinoma cell line OS-RC-2	Homo sapiens	NCBITAXON	NCBITaxon:9606				male	PATO	PATO:0000384	Sample collection	10411-106B6	FF:10411-106B6	SAMD00005489	total RNA	EFO	EFO:0004964	human	cell lines		unclassifiable
malignant trichilemmal cyst cell line DJM-1	Homo sapiens	NCBITAXON	NCBITaxon:9606				female	PATO	PATO:0000383	Sample collection	10412-106B7	FF:10412-106B7	SAMD00005019	total RNA	EFO	EFO:0004964	human	cell lines	87 year old adult	hair follicle, outer root sheath cell
glioma cell line GI-1	Homo sapiens	NCBITAXON	NCBITaxon:9606				male	PATO	PATO:0000384	Sample collection	10413-106B8	FF:10413-106B8	SAMD00005418	total RNA	EFO	EFO:0004964	human	cell lines	61 year old adult	glioblast
maxillary sinus tumor cell line HSQ-89	Homo sapiens	NCBITAXON	NCBITaxon:9606				male	PATO	PATO:0000384	Sample collection	10414-106B9	FF:10414-106B9	SAMD00005218	total RNA	EFO	EFO:0004964	human	cell lines	74 year old adult	unclassifiable
gall bladder carcinoma cell line TGBC2TKB	Homo sapiens	NCBITAXON	NCBITaxon:9606				female	PATO	PATO:0000383	Sample collection	10415-106C1	FF:10415-106C1	SAMD00005593	total RNA	EFO	EFO:0004964	human	cell lines		unclassifiable
chronic lymphocytic leukemia_T-CLL cell line SKW-3	Homo sapiens	NCBITAXON	NCBITaxon:9606				male	PATO	PATO:0000384	Sample collection	10416-106C2	FF:10416-106C2	SAMD00006003	total RNA	EFO	EFO:0004964	human	cell lines	27 year old adult	t cell
papillotubular adenocarcinoma cell line TGBC18TKB	Homo sapiens	NCBITAXON	NCBITaxon:9606				female	PATO	PATO:0000383	Sample collection	10417-106C3	FF:10417-106C3	SAMD00005399	total RNA	EFO	EFO:0004964	human	cell lines	79 year old adult	unclassifiable
transitional-cell carcinoma cell line 5637	Homo sapiens	NCBITAXON	NCBITaxon:9606				male	PATO	PATO:0000384	Sample collection	10418-106C4	FF:10418-106C4	SAMD00005781	total RNA	EFO	EFO:0004964	human	cell lines	68 year old adult	unclassifiable
breast carcinoma cell line MDA-MB-453	Homo sapiens	NCBITAXON	NCBITaxon:9606				female	PATO	PATO:0000383	Sample collection	10419-106C5	FF:10419-106C5	SAMD00005250	total RNA	EFO	EFO:0004964	human	cell lines		unclassifiable
colon carcinoma cell line COLO-320	Homo sapiens	NCBITAXON	NCBITaxon:9606				female	PATO	PATO:0000383	Sample collection	10420-106C6	FF:10420-106C6	SAMD00005237	total RNA	EFO	EFO:0004964	human	cell lines	55 year old adult	unclassifiable
adult T-cell leukemia cell line ATN-1	Homo sapiens	NCBITAXON	NCBITaxon:9606				male	PATO	PATO:0000384	Sample collection	10421-106C7	FF:10421-106C7	SAMD00005098	total RNA	EFO	EFO:0004964	human	cell lines	47 year old adult	t cell
Burkitts lymphoma cell line DAUDI	Homo sapiens	NCBITAXON	NCBITaxon:9606				male	PATO	PATO:0000384	Sample collection	10422-106C8	FF:10422-106C8	SAMD00004763	total RNA	EFO	EFO:0004964	human	cell lines	16 year old adolescent	b cell
choriocarcinoma cell line BeWo	Homo sapiens	NCBITAXON	NCBITaxon:9606				male	PATO	PATO:0000384	Sample collection	10423-106C9	FF:10423-106C9	SAMD00005371	total RNA	EFO	EFO:0004964	human	cell lines	fetus	trophoblast cell
splenic lymphoma with villous lymphocytes cell line SLVL	Homo sapiens	NCBITAXON	NCBITaxon:9606				female	PATO	PATO:0000383	Sample collection	10424-106D1	FF:10424-106D1	SAMD00005168	total RNA	EFO	EFO:0004964	human	cell lines	70 year old adult	b cell
astrocytoma cell line TM-31	Homo sapiens	NCBITAXON	NCBITaxon:9606				female	PATO	PATO:0000383	Sample collection	10425-106D2	FF:10425-106D2	SAMD00005348	total RNA	EFO	EFO:0004964	human	cell lines	42 year old adult	astrocyte
epidermoid carcinoma cell line A431	Homo sapiens	NCBITAXON	NCBITaxon:9606				female	PATO	PATO:0000383	Sample collection	10426-106D3	FF:10426-106D3	SAMD00005605	total RNA	EFO	EFO:0004964	human	cell lines	85 year old adult	unclassifiable
b cell line RPMI1788	Homo sapiens	NCBITAXON	NCBITaxon:9606				male	PATO	PATO:0000384	Sample collection	10427-106D4	FF:10427-106D4	SAMD00005039	total RNA	EFO	EFO:0004964	human	cell lines	33 year old adult	b cell
anaplastic carcinoma cell line 8305C	Homo sapiens	NCBITAXON	NCBITaxon:9606							Sample collection	10428-106D5	FF:10428-106D5	SAMD00005691	total RNA	EFO	EFO:0004964	human	cell lines		unclassifiable
acute lymphoblastic leukemia_T-ALL cell line HPB-ALL	Homo sapiens	NCBITAXON	NCBITaxon:9606				male	PATO	PATO:0000384	Sample collection	10429-106D6	FF:10429-106D6	SAMD00005591	total RNA	EFO	EFO:0004964	human	cell lines		t cell
non T non B acute lymphoblastic leukemia_ALL cell line P30/OHK	Homo sapiens	NCBITAXON	NCBITaxon:9606				female	PATO	PATO:0000383	Sample collection	10430-106D7	FF:10430-106D7	SAMD00005362	total RNA	EFO	EFO:0004964	human	cell lines	11 year old child	lymphocyte
epidermoid carcinoma cell line Ca Ski	Homo sapiens	NCBITAXON	NCBITaxon:9606				female	PATO	PATO:0000383	Sample collection	10431-106D8	FF:10431-106D8	SAMD00005497	total RNA	EFO	EFO:0004964	human	cell lines	40 year old adult	unclassifiable
bile duct carcinoma cell line HuCCT1	Homo sapiens	NCBITAXON	NCBITaxon:9606							Sample collection	10432-106D9	FF:10432-106D9	SAMD00005118	total RNA	EFO	EFO:0004964	human	cell lines	56 year old adult	duct cell, bile duct
giant cell carcinoma cell line Lu99B	Homo sapiens	NCBITAXON	NCBITaxon:9606				male	PATO	PATO:0000384	Sample collection	10433-106E1	FF:10433-106E1	SAMD00005274	total RNA	EFO	EFO:0004964	human	cell lines	63 year old adult	unclassifiable
oral squamous cell carcinoma cell line Ca9-22	Homo sapiens	NCBITAXON	NCBITaxon:9606				male	PATO	PATO:0000384	Sample collection	10434-106E2	FF:10434-106E2	SAMD00005721	total RNA	EFO	EFO:0004964	human	cell lines		unclassifiable
Hodgkins lymphoma cell line HD-Mar2	Homo sapiens	NCBITAXON	NCBITaxon:9606							Sample collection	10435-106E3	FF:10435-106E3	SAMD00004765	total RNA	EFO	EFO:0004964	human	cell lines		lymphocyte
signet ring carcinoma cell line Kato III	Homo sapiens	NCBITAXON	NCBITaxon:9606							Sample collection	10436-106E4	FF:10436-106E4	SAMD00005478	total RNA	EFO	EFO:0004964	human	cell lines		unclassifiable
papillary adenocarcinoma cell line 8505C	Homo sapiens	NCBITAXON	NCBITaxon:9606							Sample collection	10437-106E5	FF:10437-106E5	SAMD00005103	total RNA	EFO	EFO:0004964	human	cell lines		unclassifiable
ductal cell carcinoma cell line KLM-1	Homo sapiens	NCBITAXON	NCBITaxon:9606							Sample collection	10438-106E6	FF:10438-106E6	SAMD00005289	total RNA	EFO	EFO:0004964	human	cell lines		duct cell
prostate cancer cell line PC-3	Homo sapiens	NCBITAXON	NCBITaxon:9606				male	PATO	PATO:0000384	Sample collection	10439-106E7	FF:10439-106E7	SAMD00005252	total RNA	EFO	EFO:0004964	human	cell lines	62 year old adult	unclassifiable
synovial sarcoma cell line HS-SY-II	Homo sapiens	NCBITAXON	NCBITaxon:9606							Sample collection	10441-106E9	FF:10441-106E9	SAMD00005318	total RNA	EFO	EFO:0004964	human	cell lines		unclassifiable
schwannoma cell line HS-PSS	Homo sapiens	NCBITAXON	NCBITaxon:9606				male	PATO	PATO:0000384	Sample collection	10442-106F1	FF:10442-106F1	SAMD00005495	total RNA	EFO	EFO:0004964	human	cell lines		schwann cell
epithelioid sarcoma cell line HS-ES-1	Homo sapiens	NCBITAXON	NCBITaxon:9606							Sample collection	10443-106F2	FF:10443-106F2	SAMD00005131	total RNA	EFO	EFO:0004964	human	cell lines		unclassifiable
glioblastoma cell line A172	Homo sapiens	NCBITAXON	NCBITaxon:9606							Sample collection	10444-106F3	FF:10444-106F3	SAMD00005163	total RNA	EFO	EFO:0004964	human	cell lines		glioblast
endometrial stromal sarcoma cell line OMC-9	Homo sapiens	NCBITAXON	NCBITaxon:9606				female	PATO	PATO:0000383	Sample collection	10448-106F7	FF:10448-106F7	SAMD00005316	total RNA	EFO	EFO:0004964	human	cell lines	55 year old adult	unclassifiable
cord blood derived cell line COBL-a untreated	Homo sapiens	NCBITAXON	NCBITaxon:9606							Sample collection	10449-106F8	FF:10449-106F8	SAMD00004751	total RNA	EFO	EFO:0004964	human	cell lines		unclassifiable
embryonic kidney cell line HEK293/SLAM untreated	Homo sapiens	NCBITAXON	NCBITaxon:9606							Sample collection	10450-106F9	FF:10450-106F9	SAMD00004732	total RNA	EFO	EFO:0004964	human	cell lines		unclassifiable
embryonic kidney cell line HEK293/SLAM infection, 24hr	Homo sapiens	NCBITAXON	NCBITaxon:9606							Sample collection	10451-106G1	FF:10451-106G1	SAMD00005447	total RNA	EFO	EFO:0004964	human	cell lines		unclassifiable
cord blood derived cell line COBL-a 24h infection_-C	Homo sapiens	NCBITAXON	NCBITaxon:9606							Sample collection	10452-106G2	FF:10452-106G2	SAMD00005051	total RNA	EFO	EFO:0004964	human	cell lines		unclassifiable
cord blood derived cell line COBL-a 24h infection	Homo sapiens	NCBITAXON	NCBITaxon:9606							Sample collection	10453-106G3	FF:10453-106G3	SAMD00005000	total RNA	EFO	EFO:0004964	human	cell lines		unclassifiable
chronic myelogenous leukemia cell line K562	Homo sapiens	NCBITAXON	NCBITaxon:9606				female	PATO	PATO:0000383	Sample collection	10454-106G4	FF:10454-106G4	SAMD00004875	total RNA	EFO	EFO:0004964	human	cell lines		granulocyte
acute lymphoblastic leukemia_B-ALL cell line BALL-1	Homo sapiens	NCBITAXON	NCBITaxon:9606							Sample collection	10455-106G5	FF:10455-106G5	SAMD00004774	total RNA	EFO	EFO:0004964	human	cell lines		b cell
squamous cell lung carcinoma cell line LC-1F	Homo sapiens	NCBITAXON	NCBITaxon:9606				male	PATO	PATO:0000384	Sample collection	10457-106G7	FF:10457-106G7	SAMD00021189	total RNA	EFO	EFO:0004964	human	cell lines		unclassifiable
squamous cell carcinoma cell line EC-GI-10	Homo sapiens	NCBITAXON	NCBITaxon:9606				male	PATO	PATO:0000384	Sample collection	10463-106H4	FF:10463-106H4	SAMD00005462	total RNA	EFO	EFO:0004964	human	cell lines		unclassifiable
acute lymphoblastic leukemia_T-ALL cell line Jurkat	Homo sapiens	NCBITAXON	NCBITaxon:9606				male	PATO	PATO:0000384	Sample collection	10464-106H5	FF:10464-106H5	SAMD00004757	total RNA	EFO	EFO:0004964	human	cell lines		t cell
melanoma cell line G-361	Homo sapiens	NCBITAXON	NCBITaxon:9606				male	PATO	PATO:0000384	Sample collection	10465-106H6	FF:10465-106H6	SAMD00005172	total RNA	EFO	EFO:0004964	human	cell lines		melanocyte
rectal cancer cell line TT1TKB	Homo sapiens	NCBITAXON	NCBITaxon:9606				male	PATO	PATO:0000384	Sample collection	10469-106I1	FF:10469-106I1	SAMD00005841	total RNA	EFO	EFO:0004964	human	cell lines		unclassifiable
gall bladder carcinoma cell line TGBC14TKB	Homo sapiens	NCBITAXON	NCBITaxon:9606				female	PATO	PATO:0000383	Sample collection	10470-106I2	FF:10470-106I2	SAMD00005108	total RNA	EFO	EFO:0004964	human	cell lines		unclassifiable
renal cell carcinoma cell line TUHR10TKB	Homo sapiens	NCBITAXON	NCBITaxon:9606				male	PATO	PATO:0000384	Sample collection	10471-106I3	FF:10471-106I3	SAMD00005261	total RNA	EFO	EFO:0004964	human	cell lines		unclassifiable
myeloma cell line PCM6	Homo sapiens	NCBITAXON	NCBITaxon:9606				female	PATO	PATO:0000383	Sample collection	10474-106I6	FF:10474-106I6	SAMD00004771	total RNA	EFO	EFO:0004964	human	cell lines		b cell
retinoblastoma cell line Y79	Homo sapiens	NCBITAXON	NCBITaxon:9606				female	PATO	PATO:0000383	Sample collection	10475-106I7	FF:10475-106I7	SAMD00005431	total RNA	EFO	EFO:0004964	human	cell lines		unclassifiable
Burkitts lymphoma cell line RAJI	Homo sapiens	NCBITAXON	NCBITaxon:9606				male	PATO	PATO:0000384	Sample collection	10476-106I8	FF:10476-106I8	SAMD00005827	total RNA	EFO	EFO:0004964	human	cell lines		b cell
rhabdomyosarcoma cell line RMS-YM	Homo sapiens	NCBITAXON	NCBITaxon:9606				male	PATO	PATO:0000384	Sample collection	10477-106I9	FF:10477-106I9	SAMD00005653	total RNA	EFO	EFO:0004964	human	cell lines		skeletal muscle cell
breast carcinoma cell line MCF7	Homo sapiens	NCBITAXON	NCBITaxon:9606				female	PATO	PATO:0000383	Sample collection	10482-107A5	FF:10482-107A5	SAMD00005638	total RNA	EFO	EFO:0004964	human	cell lines		unclassifiable
signet ring carcinoma cell line NUGC-4	Homo sapiens	NCBITAXON	NCBITaxon:9606							Sample collection	10483-107A6	FF:10483-107A6	SAMD00005154	total RNA	EFO	EFO:0004964	human	cell lines		unclassifiable
hepatoma cell line Li-7	Homo sapiens	NCBITAXON	NCBITaxon:9606				male	PATO	PATO:0000384	Sample collection	10484-107A7	FF:10484-107A7	SAMD00005006	total RNA	EFO	EFO:0004964	human	cell lines		hepatocyte
glioblastoma cell line T98G	Homo sapiens	NCBITAXON	NCBITaxon:9606				male	PATO	PATO:0000384	Sample collection	10485-107A8	FF:10485-107A8	SAMD00006006	total RNA	EFO	EFO:0004964	human	cell lines		glioblast
squamous cell lung carcinoma cell line EBC-1	Homo sapiens	NCBITAXON	NCBITaxon:9606				male	PATO	PATO:0000384	Sample collection	10486-107A9	FF:10486-107A9	SAMD00004799	total RNA	EFO	EFO:0004964	human	cell lines		unclassifiable
giant cell carcinoma cell line LU65	Homo sapiens	NCBITAXON	NCBITaxon:9606							Sample collection	10487-107B1	FF:10487-107B1	SAMD00005221	total RNA	EFO	EFO:0004964	human	cell lines		unclassifiable
ductal cell carcinoma cell line MIA Paca2	Homo sapiens	NCBITAXON	NCBITaxon:9606				male	PATO	PATO:0000384	Sample collection	10488-107B2	FF:10488-107B2	SAMD00005788	total RNA	EFO	EFO:0004964	human	cell lines		duct cell
prostate cancer cell line DU145	Homo sapiens	NCBITAXON	NCBITaxon:9606				male	PATO	PATO:0000384	Sample collection	10490-107B4	FF:10490-107B4	SAMD00005339	total RNA	EFO	EFO:0004964	human	cell lines		unclassifiable
transitional-cell carcinoma cell line JMSU1	Homo sapiens	NCBITAXON	NCBITaxon:9606				male	PATO	PATO:0000384	Sample collection	10492-107B6	FF:10492-107B6	SAMD00005744	total RNA	EFO	EFO:0004964	human	cell lines		unclassifiable
mesothelioma cell line ACC-MESO-1	Homo sapiens	NCBITAXON	NCBITaxon:9606				female	PATO	PATO:0000383	Sample collection	10493-107B7	FF:10493-107B7	SAMD00005627	total RNA	EFO	EFO:0004964	human	cell lines		mesothelial cell
mesothelioma cell line ACC-MESO-4	Homo sapiens	NCBITAXON	NCBITaxon:9606				male	PATO	PATO:0000384	Sample collection	10494-107B8	FF:10494-107B8	SAMD00005932	total RNA	EFO	EFO:0004964	human	cell lines		mesothelial cell
epithelioid sarcoma cell line HS-ES-2R	Homo sapiens	NCBITAXON	NCBITaxon:9606							Sample collection	10495-107B9	FF:10495-107B9	SAMD00021190	total RNA	EFO	EFO:0004964	human	cell lines		unclassifiable
bile duct carcinoma cell line TFK-1	Homo sapiens	NCBITAXON	NCBITaxon:9606				male	PATO	PATO:0000384	Sample collection	10496-107C1	FF:10496-107C1	SAMD00005693	total RNA	EFO	EFO:0004964	human	cell lines		duct cell, bile duct
endometrial carcinoma cell line OMC-2	Homo sapiens	NCBITAXON	NCBITaxon:9606				female	PATO	PATO:0000383	Sample collection	10497-107C2	FF:10497-107C2	SAMD00005280	total RNA	EFO	EFO:0004964	human	cell lines		unclassifiable
lung adenocarcinoma cell line A549	Homo sapiens	NCBITAXON	NCBITaxon:9606				male	PATO	PATO:0000384	Sample collection	10499-107C4	FF:10499-107C4	SAMD00005715	total RNA	EFO	EFO:0004964	human	cell lines		pneumocyte, type ii, great alveolar cell (septal cell)
squamous cell lung carcinoma cell line RERF-LC-AI	Homo sapiens	NCBITAXON	NCBITaxon:9606				male	PATO	PATO:0000384	Sample collection	10501-107C6	FF:10501-107C6	SAMD00021191	total RNA	EFO	EFO:0004964	human	cell lines		unclassifiable
neuroblastoma cell line CHP-134	Homo sapiens	NCBITAXON	NCBITaxon:9606							Sample collection	10508-107D4	FF:10508-107D4	SAMD00004974	total RNA	EFO	EFO:0004964	human	cell lines		neuroblast
large cell lung carcinoma cell line IA-LM	Homo sapiens	NCBITAXON	NCBITaxon:9606				male	PATO	PATO:0000384	Sample collection	10509-107D5	FF:10509-107D5	SAMD00005401	total RNA	EFO	EFO:0004964	human	cell lines		unclassifiable
osteosarcoma cell line 143B/TK_-neo_R	Homo sapiens	NCBITAXON	NCBITaxon:9606							Sample collection	10510-107D6	FF:10510-107D6	SAMD00004684	total RNA	EFO	EFO:0004964	human	cell lines		osteoblast
colon carcinoma cell line CACO-2	Homo sapiens	NCBITAXON	NCBITaxon:9606				male	PATO	PATO:0000384	Sample collection	10513-107D9	FF:10513-107D9	SAMD00005511	total RNA	EFO	EFO:0004964	human	cell lines		unclassifiable
melanoma cell line COLO 679	Homo sapiens	NCBITAXON	NCBITaxon:9606				female	PATO	PATO:0000383	Sample collection	10514-107E1	FF:10514-107E1	SAMD00005005	total RNA	EFO	EFO:0004964	human	cell lines		melanocyte
acute lymphoblastic leukemia_B-ALL cell line NALM-6	Homo sapiens	NCBITAXON	NCBITaxon:9606							Sample collection	10534-107G3	FF:10534-107G3	SAMD00005931	total RNA	EFO	EFO:0004964	human	cell lines		b cell
cholangiocellular carcinoma cell line HuH-28	Homo sapiens	NCBITAXON	NCBITaxon:9606							Sample collection	10536-107G5	FF:10536-107G5	SAMD00005972	total RNA	EFO	EFO:0004964	human	cell lines		duct cell, bile duct
neuroblastoma cell line NB-1	Homo sapiens	NCBITAXON	NCBITaxon:9606				male	PATO	PATO:0000384	Sample collection	10539-107G8	FF:10539-107G8	SAMD00005629	total RNA	EFO	EFO:0004964	human	cell lines		neuroblast
small cell lung carcinoma cell line LK-2	Homo sapiens	NCBITAXON	NCBITaxon:9606				male	PATO	PATO:0000384	Sample collection	10541-107H1	FF:10541-107H1	SAMD00005680	total RNA	EFO	EFO:0004964	human	cell lines		unclassifiable
oral squamous cell carcinoma cell line SAS	Homo sapiens	NCBITAXON	NCBITaxon:9606							Sample collection	10544-107H4	FF:10544-107H4	SAMD00005525	total RNA	EFO	EFO:0004964	human	cell lines		unclassifiable
oral squamous cell carcinoma cell line HSC-3	Homo sapiens	NCBITAXON	NCBITaxon:9606				male	PATO	PATO:0000384	Sample collection	10545-107H5	FF:10545-107H5	SAMD00005321	total RNA	EFO	EFO:0004964	human	cell lines		unclassifiable
gastric cancer cell line AZ521	Homo sapiens	NCBITAXON	NCBITaxon:9606							Sample collection	10549-107H9	FF:10549-107H9	SAMD00005896	total RNA	EFO	EFO:0004964	human	cell lines		unclassifiable
oral squamous cell carcinoma cell line HO-1-u-1	Homo sapiens	NCBITAXON	NCBITaxon:9606							Sample collection	10550-107I1	FF:10550-107I1	SAMD00005382	total RNA	EFO	EFO:0004964	human	cell lines		unclassifiable
cervical cancer cell line D98-AH2	Homo sapiens	NCBITAXON	NCBITaxon:9606				female	PATO	PATO:0000383	Sample collection	10552-107I3	FF:10552-107I3	SAMD00005160	total RNA	EFO	EFO:0004964	human	cell lines		unclassifiable
cervical cancer cell line ME-180	Homo sapiens	NCBITAXON	NCBITaxon:9606				female	PATO	PATO:0000383	Sample collection	10553-107I4	FF:10553-107I4	SAMD00005307	total RNA	EFO	EFO:0004964	human	cell lines		unclassifiable
neuroblastoma cell line NH-12	Homo sapiens	NCBITAXON	NCBITaxon:9606							Sample collection	10555-107I6	FF:10555-107I6	SAMD00005234	total RNA	EFO	EFO:0004964	human	cell lines		neuroblast
osteosarcoma cell line HS-Os-1	Homo sapiens	NCBITAXON	NCBITaxon:9606				female	PATO	PATO:0000383	Sample collection	10558-107I9	FF:10558-107I9	SAMD00005476	total RNA	EFO	EFO:0004964	human	cell lines		osteoblast
gastric cancer cell line GSS	Homo sapiens	NCBITAXON	NCBITaxon:9606				male	PATO	PATO:0000384	Sample collection	10560-108A2	FF:10560-108A2	SAMD00021192	total RNA	EFO	EFO:0004964	human	cell lines		unclassifiable
small cell lung carcinoma cell line WA-hT	Homo sapiens	NCBITAXON	NCBITaxon:9606				male	PATO	PATO:0000384	Sample collection	10562-108A4	FF:10562-108A4	SAMD00005240	total RNA	EFO	EFO:0004964	human	cell lines		unclassifiable
xeroderma pigentosum b cell line XPL 17	Homo sapiens	NCBITAXON	NCBITaxon:9606							Sample collection	10563-108A5	FF:10563-108A5	SAMD00005944	total RNA	EFO	EFO:0004964	human	cell lines		b cell
mesenchymal stem cell line Hu5/E18	Homo sapiens	NCBITAXON	NCBITaxon:9606				female	PATO	PATO:0000383	Sample collection	10568-108B1	FF:10568-108B1	SAMD00005180	total RNA	EFO	EFO:0004964	human	cell lines	42 year old adult	mesenchymal stem cell
leiomyoma cell line 10964C	Homo sapiens	NCBITAXON	NCBITaxon:9606				female	PATO	PATO:0000383	Sample collection	10569-108B2	FF:10569-108B2	SAMD00004740	total RNA	EFO	EFO:0004964	human	cell lines		smooth muscle cell
leiomyoma cell line 15242A	Homo sapiens	NCBITAXON	NCBITaxon:9606				female	PATO	PATO:0000383	Sample collection	10570-108B3	FF:10570-108B3	SAMD00004734	total RNA	EFO	EFO:0004964	human	cell lines		smooth muscle cell
leiomyoma cell line 15425	Homo sapiens	NCBITAXON	NCBITaxon:9606				female	PATO	PATO:0000383	Sample collection	10571-108B4	FF:10571-108B4	SAMD00005329	total RNA	EFO	EFO:0004964	human	cell lines		smooth muscle cell
argyrophil small cell carcinoma cell line TC-YIK	Homo sapiens	NCBITAXON	NCBITaxon:9606				female	PATO	PATO:0000383	Sample collection	10589-108D4	FF:10589-108D4	SAMD00005178	total RNA	EFO	EFO:0004964	human	cell lines		unclassifiable
testicular germ cell embryonal carcinoma cell line NEC8	Homo sapiens	NCBITAXON	NCBITaxon:9606				male	PATO	PATO:0000384	Sample collection	10590-108D5	FF:10590-108D5	SAMD00005256	total RNA	EFO	EFO:0004964	human	cell lines		unclassifiable
testicular germ cell embryonal carcinoma cell line NEC14	Homo sapiens	NCBITAXON	NCBITaxon:9606				male	PATO	PATO:0000384	Sample collection	10591-108D6	FF:10591-108D6	SAMD00004817	total RNA	EFO	EFO:0004964	human	cell lines		unclassifiable
testicular germ cell embryonal carcinoma cell line NEC15	Homo sapiens	NCBITAXON	NCBITaxon:9606				male	PATO	PATO:0000384	Sample collection	10593-108D8	FF:10593-108D8	SAMD00005150	total RNA	EFO	EFO:0004964	human	cell lines		unclassifiable
Wilms tumor cell line HFWT	Homo sapiens	NCBITAXON	NCBITaxon:9606				male	PATO	PATO:0000384	Sample collection	10597-108E3	FF:10597-108E3	SAMD00004939	total RNA	EFO	EFO:0004964	human	cell lines		unclassifiable
myxofibrosarcoma cell line MFH-ino	Homo sapiens	NCBITAXON	NCBITaxon:9606				female	PATO	PATO:0000383	Sample collection	10600-108E6	FF:10600-108E6	SAMD00004833	total RNA	EFO	EFO:0004964	human	cell lines		fibroblast
embryonic pancreas cell line 2C6	Homo sapiens	NCBITAXON	NCBITaxon:9606							Sample collection	10603-108E9	FF:10603-108E9	SAMD00004815	total RNA	EFO	EFO:0004964	human	cell lines		unclassifiable
embryonic pancreas cell line 1B2C6	Homo sapiens	NCBITAXON	NCBITaxon:9606							Sample collection	10604-108F1	FF:10604-108F1	SAMD00005594	total RNA	EFO	EFO:0004964	human	cell lines		unclassifiable
embryonic pancreas cell line 1C3D3	Homo sapiens	NCBITAXON	NCBITaxon:9606							Sample collection	10605-108F2	FF:10605-108F2	SAMD00005206	total RNA	EFO	EFO:0004964	human	cell lines		unclassifiable
embryonic pancreas cell line 1C3IKEI	Homo sapiens	NCBITAXON	NCBITaxon:9606							Sample collection	10606-108F3	FF:10606-108F3	SAMD00005854	total RNA	EFO	EFO:0004964	human	cell lines		unclassifiable
neuroblastoma cell line NBsusSR	Homo sapiens	NCBITAXON	NCBITaxon:9606				male	PATO	PATO:0000384	Sample collection	10607-108F4	FF:10607-108F4	SAMD00005446	total RNA	EFO	EFO:0004964	human	cell lines		neuroblast
small-cell gastrointestinal carcinoma cell line ECC4	Homo sapiens	NCBITAXON	NCBITaxon:9606				male	PATO	PATO:0000384	Sample collection	10609-108F6	FF:10609-108F6	SAMD00004998	total RNA	EFO	EFO:0004964	human	cell lines		unclassifiable
small cell gastrointestinal carcinoma cell line ECC10	Homo sapiens	NCBITAXON	NCBITaxon:9606							Sample collection	10610-108F7	FF:10610-108F7	SAMD00005425	total RNA	EFO	EFO:0004964	human	cell lines		unclassifiable
gastric adenocarcinoma cell line MKN45	Homo sapiens	NCBITAXON	NCBITaxon:9606				female	PATO	PATO:0000383	Sample collection	10612-108F9	FF:10612-108F9	SAMD00004903	total RNA	EFO	EFO:0004964	human	cell lines		unclassifiable
gastric adenocarcinoma cell line MKN1	Homo sapiens	NCBITAXON	NCBITaxon:9606				male	PATO	PATO:0000384	Sample collection	10614-108G2	FF:10614-108G2	SAMD00005958	total RNA	EFO	EFO:0004964	human	cell lines		unclassifiable
gastrointestinal carcinoma cell line ECC12	Homo sapiens	NCBITAXON	NCBITaxon:9606				male	PATO	PATO:0000384	Sample collection	10615-108G3	FF:10615-108G3	SAMD00005730	total RNA	EFO	EFO:0004964	human	cell lines		unclassifiable
squamous cell carcinoma cell line T3M-5	Homo sapiens	NCBITAXON	NCBITaxon:9606				female	PATO	PATO:0000383	Sample collection	10616-108G4	FF:10616-108G4	SAMD00005203	total RNA	EFO	EFO:0004964	human	cell lines		unclassifiable
choriocarcinoma cell line T3M-3	Homo sapiens	NCBITAXON	NCBITaxon:9606							Sample collection	10618-108G6	FF:10618-108G6	SAMD00005016	total RNA	EFO	EFO:0004964	human	cell lines		trophoblast cell
granulosa cell tumor cell line KGN	Homo sapiens	NCBITAXON	NCBITaxon:9606				female	PATO	PATO:0000383	Sample collection	10624-108H3	FF:10624-108H3	SAMD00004866	total RNA	EFO	EFO:0004964	human	cell lines		granulosa cell
diffuse large B-cell lymphoma cell line CTB-1	Homo sapiens	NCBITAXON	NCBITaxon:9606				male	PATO	PATO:0000384	Sample collection	10631-108I1	FF:10631-108I1	SAMD00005068	total RNA	EFO	EFO:0004964	human	cell lines		b cell
hepatoblastoma cell line HuH-6	Homo sapiens	NCBITAXON	NCBITaxon:9606				male	PATO	PATO:0000384	Sample collection	10633-108I3	FF:10633-108I3	SAMD00005793	total RNA	EFO	EFO:0004964	human	cell lines		hepatoblast
clear cell carcinoma cell line TEN	Homo sapiens	NCBITAXON	NCBITaxon:9606				female	PATO	PATO:0000383	Sample collection	10636-108I6	FF:10636-108I6	SAMD00005352	total RNA	EFO	EFO:0004964	human	cell lines		unclassifiable
neuroectodermal tumor cell line FU-RPNT-1	Homo sapiens	NCBITAXON	NCBITaxon:9606				male	PATO	PATO:0000384	Sample collection	10637-108I7	FF:10637-108I7	SAMD00005971	total RNA	EFO	EFO:0004964	human	cell lines		unclassifiable
clear cell carcinoma cell line JHOC-5	Homo sapiens	NCBITAXON	NCBITaxon:9606				female	PATO	PATO:0000383	Sample collection	10638-108I8	FF:10638-108I8	SAMD00005922	total RNA	EFO	EFO:0004964	human	cell lines		unclassifiable
serous adenocarcinoma cell line JHOS-2	Homo sapiens	NCBITAXON	NCBITaxon:9606				female	PATO	PATO:0000383	Sample collection	10639-108I9	FF:10639-108I9	SAMD00005011	total RNA	EFO	EFO:0004964	human	cell lines		unclassifiable
carcinosarcoma cell line JHUCS-1	Homo sapiens	NCBITAXON	NCBITaxon:9606				female	PATO	PATO:0000383	Sample collection	10642-109A3	FF:10642-109A3	SAMD00004911	total RNA	EFO	EFO:0004964	human	cell lines		unclassifiable
endometrioid adenocarcinoma cell line JHUEM-1	Homo sapiens	NCBITAXON	NCBITaxon:9606				female	PATO	PATO:0000383	Sample collection	10643-109A4	FF:10643-109A4	SAMD00005162	total RNA	EFO	EFO:0004964	human	cell lines		unclassifiable
squamous cell carcinoma cell line JHUS-nk1	Homo sapiens	NCBITAXON	NCBITaxon:9606				female	PATO	PATO:0000383	Sample collection	10646-109A7	FF:10646-109A7	SAMD00005259	total RNA	EFO	EFO:0004964	human	cell lines		unclassifiable
lens epithelial cell line SRA 01/04	Homo sapiens	NCBITAXON	NCBITaxon:9606				male	PATO	PATO:0000384	Sample collection	10647-109A8	FF:10647-109A8	SAMD00005182	total RNA	EFO	EFO:0004964	human	cell lines		lens epithelial cell
mucinous adenocarcinoma cell line JHOM-1	Homo sapiens	NCBITAXON	NCBITaxon:9606				female	PATO	PATO:0000383	Sample collection	10648-109A9	FF:10648-109A9	SAMD00005075	total RNA	EFO	EFO:0004964	human	cell lines		unclassifiable
neuroectodermal tumor cell line FU-RPNT-2	Homo sapiens	NCBITAXON	NCBITaxon:9606				male	PATO	PATO:0000384	Sample collection	10663-109C6	FF:10663-109C6	SAMD00005477	total RNA	EFO	EFO:0004964	human	cell lines		unclassifiable
myxofibrosarcoma cell line NMFH-1	Homo sapiens	NCBITAXON	NCBITaxon:9606				male	PATO	PATO:0000384	Sample collection	10684-109E9	FF:10684-109E9	SAMD00005282	total RNA	EFO	EFO:0004964	human	cell lines		fibroblast
bone marrow stromal cell line StromaNKtert	Homo sapiens	NCBITAXON	NCBITaxon:9606							Sample collection	10686-109F2	FF:10686-109F2	SAMD00005109	total RNA	EFO	EFO:0004964	human	cell lines		stromal cell
Krukenberg tumor cell line HSKTC	Homo sapiens	NCBITAXON	NCBITaxon:9606				female	PATO	PATO:0000383	Sample collection	10687-109F3	FF:10687-109F3	SAMD00004995	total RNA	EFO	EFO:0004964	human	cell lines		unclassifiable
glassy cell carcinoma cell line HOKUG	Homo sapiens	NCBITAXON	NCBITaxon:9606				female	PATO	PATO:0000383	Sample collection	10688-109F4	FF:10688-109F4	SAMD00005113	total RNA	EFO	EFO:0004964	human	cell lines		unclassifiable
mixed mullerian tumor cell line HTMMT	Homo sapiens	NCBITAXON	NCBITaxon:9606				female	PATO	PATO:0000383	Sample collection	10689-109F5	FF:10689-109F5	SAMD00004901	total RNA	EFO	EFO:0004964	human	cell lines		unclassifiable
meningioma cell line HKBMM	Homo sapiens	NCBITAXON	NCBITaxon:9606				female	PATO	PATO:0000383	Sample collection	10691-109F7	FF:10691-109F7	SAMD00005211	total RNA	EFO	EFO:0004964	human	cell lines		meningeal cell
large cell non-keratinizing squamous carcinoma cell line SKG-II-SF	Homo sapiens	NCBITAXON	NCBITaxon:9606				female	PATO	PATO:0000383	Sample collection	10692-109F8	FF:10692-109F8	SAMD00005840	total RNA	EFO	EFO:0004964	human	cell lines		unclassifiable
serous cystadenocarcinoma cell line HTOA	Homo sapiens	NCBITAXON	NCBITaxon:9606				female	PATO	PATO:0000383	Sample collection	10693-109F9	FF:10693-109F9	SAMD00005995	total RNA	EFO	EFO:0004964	human	cell lines		unclassifiable
tridermal teratoma cell line HGRT	Homo sapiens	NCBITAXON	NCBITaxon:9606				female	PATO	PATO:0000383	Sample collection	10694-109G1	FF:10694-109G1	SAMD00005881	total RNA	EFO	EFO:0004964	human	cell lines		unclassifiable
sacrococcigeal teratoma cell line HTST	Homo sapiens	NCBITAXON	NCBITaxon:9606				male	PATO	PATO:0000384	Sample collection	10695-109G2	FF:10695-109G2	SAMD00005407	total RNA	EFO	EFO:0004964	human	cell lines		unclassifiable
mesodermal tumor cell line HIRS-BM	Homo sapiens	NCBITAXON	NCBITaxon:9606				female	PATO	PATO:0000383	Sample collection	10696-109G3	FF:10696-109G3	SAMD00005658	total RNA	EFO	EFO:0004964	human	cell lines		unclassifiable
peripheral neuroectodermal tumor cell line KU-SN	Homo sapiens	NCBITAXON	NCBITaxon:9606				female	PATO	PATO:0000383	Sample collection	10697-109G4	FF:10697-109G4	SAMD00005692	total RNA	EFO	EFO:0004964	human	cell lines		unclassifiable
pancreatic carcinoma cell line NOR-P1	Homo sapiens	NCBITAXON	NCBITaxon:9606							Sample collection	10698-109G5	FF:10698-109G5	SAMD00005790	total RNA	EFO	EFO:0004964	human	cell lines		unclassifiable
acute myeloid leukemia_FAB M7 cell line M-MOK	Homo sapiens	NCBITAXON	NCBITaxon:9606				female	PATO	PATO:0000383	Sample collection	10699-109G6	FF:10699-109G6	SAMD00004764	total RNA	EFO	EFO:0004964	human	cell lines		megakaryoblast
chondrosarcoma cell line SW 1353	Homo sapiens	NCBITAXON	NCBITaxon:9606				female	PATO	PATO:0000383	Sample collection	10700-109G7	FF:10700-109G7	SAMD00005308	total RNA	EFO	EFO:0004964	human	cell lines		chondroblast
basal cell carcinoma cell line TE 354.T	Homo sapiens	NCBITAXON	NCBITaxon:9606				female	PATO	PATO:0000383	Sample collection	10702-109G9	FF:10702-109G9	SAMD00004671	total RNA	EFO	EFO:0004964	human	cell lines		unclassifiable
carcinoid cell line NCI-H1770	Homo sapiens	NCBITAXON	NCBITaxon:9606				male	PATO	PATO:0000384	Sample collection	10703-109H1	FF:10703-109H1	SAMD00005215	total RNA	EFO	EFO:0004964	human	cell lines		neuroendocrine cell
osteoclastoma cell line Hs 706.T	Homo sapiens	NCBITAXON	NCBITaxon:9606				female	PATO	PATO:0000383	Sample collection	10704-109H2	FF:10704-109H2	SAMD00005057	total RNA	EFO	EFO:0004964	human	cell lines		osteoclast
Ewings sarcoma cell line Hs 863.T	Homo sapiens	NCBITAXON	NCBITaxon:9606				female	PATO	PATO:0000383	Sample collection	10705-109H3	FF:10705-109H3	SAMD00004930	total RNA	EFO	EFO:0004964	human	cell lines		osteoblast
pleomorphic hepatocellular carcinoma cell line SNU-387	Homo sapiens	NCBITAXON	NCBITaxon:9606				female	PATO	PATO:0000383	Sample collection	10706-109H4	FF:10706-109H4	SAMD00005502	total RNA	EFO	EFO:0004964	human	cell lines		hepatocyte
transitional cell carcinoma cell line Hs 769.T	Homo sapiens	NCBITAXON	NCBITaxon:9606				female	PATO	PATO:0000383	Sample collection	10707-109H5	FF:10707-109H5	SAMD00005874	total RNA	EFO	EFO:0004964	human	cell lines		epithelial cell, transitional
alveolar cell carcinoma cell line SW 1573	Homo sapiens	NCBITAXON	NCBITaxon:9606				female	PATO	PATO:0000383	Sample collection	10708-109H6	FF:10708-109H6	SAMD00005820	total RNA	EFO	EFO:0004964	human	cell lines		pneumocyte
bronchioalveolar carcinoma cell line NCI-H358	Homo sapiens	NCBITAXON	NCBITaxon:9606				male	PATO	PATO:0000384	Sample collection	10709-109H7	FF:10709-109H7	SAMD00005844	total RNA	EFO	EFO:0004964	human	cell lines		clara cell
bronchogenic carcinoma cell line ChaGo-K-1	Homo sapiens	NCBITAXON	NCBITaxon:9606				male	PATO	PATO:0000384	Sample collection	10710-109H8	FF:10710-109H8	SAMD00005378	total RNA	EFO	EFO:0004964	human	cell lines		unclassifiable
fibrous histiocytoma cell line GCT TIB-223	Homo sapiens	NCBITAXON	NCBITaxon:9606				male	PATO	PATO:0000384	Sample collection	10711-109H9	FF:10711-109H9	SAMD00005056	total RNA	EFO	EFO:0004964	human	cell lines		unclassifiable
hairy cell leukemia cell line Mo	Homo sapiens	NCBITAXON	NCBITaxon:9606				male	PATO	PATO:0000384	Sample collection	10712-109I1	FF:10712-109I1	SAMD00005930	total RNA	EFO	EFO:0004964	human	cell lines		t cell
bronchioalveolar carcinoma cell line NCI-H650	Homo sapiens	NCBITAXON	NCBITaxon:9606				male	PATO	PATO:0000384	Sample collection	10715-109I4	FF:10715-109I4	SAMD00021193	total RNA	EFO	EFO:0004964	human	cell lines		unclassifiable
acantholytic squamous carcinoma cell line HCC1806	Homo sapiens	NCBITAXON	NCBITaxon:9606				female	PATO	PATO:0000383	Sample collection	10717-109I6	FF:10717-109I6	SAMD00005858	total RNA	EFO	EFO:0004964	human	cell lines		unclassifiable
biphenotypic B myelomonocytic leukemia cell line MV-4-11	Homo sapiens	NCBITAXON	NCBITaxon:9606				male	PATO	PATO:0000384	Sample collection	10718-109I7	FF:10718-109I7	SAMD00005222	total RNA	EFO	EFO:0004964	human	cell lines		myeloid progenitor cell
carcinoid cell line SK-PN-DW	Homo sapiens	NCBITAXON	NCBITaxon:9606				male	PATO	PATO:0000384	Sample collection	10719-109I8	FF:10719-109I8	SAMD00005717	total RNA	EFO	EFO:0004964	human	cell lines		neuroendocrine cell
leiomyoblastoma cell line G-402	Homo sapiens	NCBITAXON	NCBITaxon:9606				female	PATO	PATO:0000383	Sample collection	10721-110A1	FF:10721-110A1	SAMD00005185	total RNA	EFO	EFO:0004964	human	cell lines		unclassifiable
leiomyosarcoma cell line Hs 5.T	Homo sapiens	NCBITAXON	NCBITaxon:9606				female	PATO	PATO:0000383	Sample collection	10722-110A2	FF:10722-110A2	SAMD00005151	total RNA	EFO	EFO:0004964	human	cell lines		unclassifiable
pharyngeal carcinoma cell line Detroit 562	Homo sapiens	NCBITAXON	NCBITaxon:9606				female	PATO	PATO:0000383	Sample collection	10723-110A3	FF:10723-110A3	SAMD00005900	total RNA	EFO	EFO:0004964	human	cell lines		unclassifiable
liposarcoma cell line SW 872	Homo sapiens	NCBITAXON	NCBITaxon:9606				male	PATO	PATO:0000384	Sample collection	10726-110A6	FF:10726-110A6	SAMD00005058	total RNA	EFO	EFO:0004964	human	cell lines		adipocyte
lymphangiectasia cell line DS-1	Homo sapiens	NCBITAXON	NCBITaxon:9606				female	PATO	PATO:0000383	Sample collection	10727-110A7	FF:10727-110A7	SAMD00005770	total RNA	EFO	EFO:0004964	human	cell lines		b cell
neuroepithelioma cell line SK-N-MC	Homo sapiens	NCBITAXON	NCBITaxon:9606				female	PATO	PATO:0000383	Sample collection	10728-110A8	FF:10728-110A8	SAMD00005035	total RNA	EFO	EFO:0004964	human	cell lines		unclassifiable
neurofibroma cell line Hs 53.T	Homo sapiens	NCBITAXON	NCBITaxon:9606				female	PATO	PATO:0000383	Sample collection	10729-110A9	FF:10729-110A9	SAMD00004859	total RNA	EFO	EFO:0004964	human	cell lines		schwann cell
non-small cell lung cancer cell line NCI-H1385	Homo sapiens	NCBITAXON	NCBITaxon:9606				female	PATO	PATO:0000383	Sample collection	10730-110B1	FF:10730-110B1	SAMD00006019	total RNA	EFO	EFO:0004964	human	cell lines		neuroendocrine cell
pagetoid sarcoma cell line Hs 925.T	Homo sapiens	NCBITAXON	NCBITaxon:9606				male	PATO	PATO:0000384	Sample collection	10732-110B3	FF:10732-110B3	SAMD00005548	total RNA	EFO	EFO:0004964	human	cell lines		unclassifiable
carcinoid cell line NCI-H727	Homo sapiens	NCBITAXON	NCBITaxon:9606				female	PATO	PATO:0000383	Sample collection	10735-110B6	FF:10735-110B6	SAMD00021194	total RNA	EFO	EFO:0004964	human	cell lines		neuroendocrine cell
spindle cell sarcoma cell line Hs 132.T	Homo sapiens	NCBITAXON	NCBITaxon:9606				male	PATO	PATO:0000384	Sample collection	10737-110B8	FF:10737-110B8	SAMD00005299	total RNA	EFO	EFO:0004964	human	cell lines		unclassifiable
lung adenocarcinoma, papillary cell line NCI-H441	Homo sapiens	NCBITAXON	NCBITaxon:9606				male	PATO	PATO:0000384	Sample collection	10742-110C4	FF:10742-110C4	SAMD00021195	total RNA	EFO	EFO:0004964	human	cell lines		clara cell
mycosis fungoides, T cell lymphoma cell line HuT 102 TIB-162	Homo sapiens	NCBITAXON	NCBITaxon:9606				male	PATO	PATO:0000384	Sample collection	10744-110C6	FF:10744-110C6	SAMD00005729	total RNA	EFO	EFO:0004964	human	cell lines		t cell
leukemia, chronic megakaryoblastic cell line MEG-01	Homo sapiens	NCBITAXON	NCBITaxon:9606				male	PATO	PATO:0000384	Sample collection	10752-110D5	FF:10752-110D5	SAMD00004745	total RNA	EFO	EFO:0004964	human	cell lines		megakaryoblast
fibrosarcoma cell line HT-1080	Homo sapiens	NCBITAXON	NCBITaxon:9606				male	PATO	PATO:0000384	Sample collection	10758-110E2	FF:10758-110E2	SAMD00005908	total RNA	EFO	EFO:0004964	human	cell lines		unclassifiable
medulloblastoma cell line ONS-76	Homo sapiens	NCBITAXON	NCBITaxon:9606				female	PATO	PATO:0000383	Sample collection	10759-110E3	FF:10759-110E3	SAMD00005880	total RNA	EFO	EFO:0004964	human	cell lines		neurectodermal cell
bronchial squamous cell carcinoma cell line KNS-62	Homo sapiens	NCBITAXON	NCBITaxon:9606				male	PATO	PATO:0000384	Sample collection	10760-110E4	FF:10760-110E4	SAMD00005899	total RNA	EFO	EFO:0004964	human	cell lines		unclassifiable
acute myeloid leukemia_FAB M5 cell line NOMO-1	Homo sapiens	NCBITAXON	NCBITaxon:9606				female	PATO	PATO:0000383	Sample collection	10764-110E8	FF:10764-110E8	SAMD00004882	total RNA	EFO	EFO:0004964	human	cell lines		myeloid progenitor cell
acute myeloid leukemia_FAB M2 cell line NKM-1	Homo sapiens	NCBITAXON	NCBITaxon:9606				male	PATO	PATO:0000384	Sample collection	10765-110E9	FF:10765-110E9	SAMD00005633	total RNA	EFO	EFO:0004964	human	cell lines		myeloid progenitor cell
chronic myelogenous leukemia_CML cell line MEG-A2	Homo sapiens	NCBITAXON	NCBITaxon:9606				male	PATO	PATO:0000384	Sample collection	10766-110F1	FF:10766-110F1	SAMD00004724	total RNA	EFO	EFO:0004964	human	cell lines		myeloid progenitor cell
acute myeloid leukemia_FAB M5 cell line P31/FUJ	Homo sapiens	NCBITAXON	NCBITaxon:9606				male	PATO	PATO:0000384	Sample collection	10770-110F5	FF:10770-110F5	SAMD00004999	total RNA	EFO	EFO:0004964	human	cell lines		myeloid progenitor cell
myelodysplastic syndrome cell line SKM-1	Homo sapiens	NCBITAXON	NCBITaxon:9606				male	PATO	PATO:0000384	Sample collection	10772-110F7	FF:10772-110F7	SAMD00004747	total RNA	EFO	EFO:0004964	human	cell lines		myeloid cell
neuroectodermal tumor cell line TASK1	Homo sapiens	NCBITAXON	NCBITaxon:9606				female	PATO	PATO:0000383	Sample collection	10774-110F9	FF:10774-110F9	SAMD00005487	total RNA	EFO	EFO:0004964	human	cell lines		unclassifiable
lymphoma, malignant, hairy B-cell cell line MLMA	Homo sapiens	NCBITAXON	NCBITaxon:9606				female	PATO	PATO:0000383	Sample collection	10775-110G1	FF:10775-110G1	SAMD00005415	total RNA	EFO	EFO:0004964	human	cell lines		b cell
thyroid carcinoma cell line KHM-5M	Homo sapiens	NCBITAXON	NCBITaxon:9606				male	PATO	PATO:0000384	Sample collection	10776-110G2	FF:10776-110G2	SAMD00021196	total RNA	EFO	EFO:0004964	human	cell lines		unclassifiable
NK T cell leukemia cell line KHYG-1	Homo sapiens	NCBITAXON	NCBITaxon:9606				female	PATO	PATO:0000383	Sample collection	10777-110G3	FF:10777-110G3	SAMD00005120	total RNA	EFO	EFO:0004964	human	cell lines		t cell, nk, immature
hepatic mesenchymal tumor cell line LI90	Homo sapiens	NCBITAXON	NCBITaxon:9606				female	PATO	PATO:0000383	Sample collection	10778-110G4	FF:10778-110G4	SAMD00005769	total RNA	EFO	EFO:0004964	human	cell lines		adipocyte, lipocyte of liver
somatostatinoma cell line QGP-1	Homo sapiens	NCBITAXON	NCBITaxon:9606				female	PATO	PATO:0000383	Sample collection	10781-110G7	FF:10781-110G7	SAMD00005620	total RNA	EFO	EFO:0004964	human	cell lines		pancreatic delta cell
liposarcoma cell line KMLS-1	Homo sapiens	NCBITAXON	NCBITaxon:9606				female	PATO	PATO:0000383	Sample collection	10782-110G8	FF:10782-110G8	SAMD00005621	total RNA	EFO	EFO:0004964	human	cell lines		adipocyte
thyroid carcinoma cell line TCO-1	Homo sapiens	NCBITAXON	NCBITaxon:9606				male	PATO	PATO:0000384	Sample collection	10783-110G9	FF:10783-110G9	SAMD00005528	total RNA	EFO	EFO:0004964	human	cell lines		unclassifiable
mucinous cystadenocarcinoma cell line MCAS	Homo sapiens	NCBITAXON	NCBITaxon:9606				female	PATO	PATO:0000383	Sample collection	10784-110H1	FF:10784-110H1	SAMD00005895	total RNA	EFO	EFO:0004964	human	cell lines		unclassifiable
choriocarcinoma cell line SCH	Homo sapiens	NCBITAXON	NCBITaxon:9606				male	PATO	PATO:0000384	Sample collection	10785-110H2	FF:10785-110H2	SAMD00005669	total RNA	EFO	EFO:0004964	human	cell lines		trophoblast cell
testicular germ cell embryonal carcinoma cell line ITO-II	Homo sapiens	NCBITAXON	NCBITaxon:9606				male	PATO	PATO:0000384	Sample collection	10786-110H3	FF:10786-110H3	SAMD00004689	total RNA	EFO	EFO:0004964	human	cell lines		unclassifiable
rhabdomyosarcoma cell line KYM-1	Homo sapiens	NCBITAXON	NCBITaxon:9606				female	PATO	PATO:0000383	Sample collection	10787-110H4	FF:10787-110H4	SAMD00005269	total RNA	EFO	EFO:0004964	human	cell lines		unclassifiable
acute myeloid leukemia_FAB M2 cell line Kasumi-1	Homo sapiens	NCBITAXON	NCBITaxon:9606				male	PATO	PATO:0000384	Sample collection	10788-110H5	FF:10788-110H5	SAMD00004756	total RNA	EFO	EFO:0004964	human	cell lines		myeloid progenitor cell
acute myeloid leukemia_FAB M0 cell line Kasumi-3	Homo sapiens	NCBITAXON	NCBITaxon:9606				male	PATO	PATO:0000384	Sample collection	10789-110H6	FF:10789-110H6	SAMD00005659	total RNA	EFO	EFO:0004964	human	cell lines		myeloid progenitor cell
teratocarcinoma cell line NCC-IT-A3	Homo sapiens	NCBITAXON	NCBITaxon:9606				male	PATO	PATO:0000384	Sample collection	10790-110H7	FF:10790-110H7	SAMD00005042	total RNA	EFO	EFO:0004964	human	cell lines		germ cell
keratoacanthoma cell line HKA-1	Homo sapiens	NCBITAXON	NCBITaxon:9606				female	PATO	PATO:0000383	Sample collection	10791-110H8	FF:10791-110H8	SAMD00005555	total RNA	EFO	EFO:0004964	human	cell lines		unclassifiable
acute myeloid leukemia_FAB M2 cell line Kasumi-6	Homo sapiens	NCBITAXON	NCBITaxon:9606				male	PATO	PATO:0000384	Sample collection	10792-110H9	FF:10792-110H9	SAMD00005413	total RNA	EFO	EFO:0004964	human	cell lines		myeloid progenitor cell
anaplastic large cell lymphoma cell line Ki-JK	Homo sapiens	NCBITAXON	NCBITaxon:9606				male	PATO	PATO:0000384	Sample collection	10795-110I3	FF:10795-110I3	SAMD00005574	total RNA	EFO	EFO:0004964	human	cell lines		lymphoid cell
adenocarcinoma cell line IM95m	Homo sapiens	NCBITAXON	NCBITaxon:9606				male	PATO	PATO:0000384	Sample collection	10796-110I4	FF:10796-110I4	SAMD00005010	total RNA	EFO	EFO:0004964	human	cell lines		unclassifiable
tubular adenocarcinoma cell line SUIT-2	Homo sapiens	NCBITAXON	NCBITaxon:9606				male	PATO	PATO:0000384	Sample collection	10797-110I5	FF:10797-110I5	SAMD00005765	total RNA	EFO	EFO:0004964	human	cell lines		duct cell
teratocarcinoma cell line NCR-G1	Homo sapiens	NCBITAXON	NCBITaxon:9606				male	PATO	PATO:0000384	Sample collection	10798-110I6	FF:10798-110I6	SAMD00004827	total RNA	EFO	EFO:0004964	human	cell lines		germ cell
small cell cervical cancer cell line HCSC-1	Homo sapiens	NCBITAXON	NCBITaxon:9606				female	PATO	PATO:0000383	Sample collection	10800-110I8	FF:10800-110I8	SAMD00005366	total RNA	EFO	EFO:0004964	human	cell lines		unclassifiable
chronic myeloblastic leukemia_CML cell line KCL-22	Homo sapiens	NCBITAXON	NCBITaxon:9606				female	PATO	PATO:0000383	Sample collection	10801-110I9	FF:10801-110I9	SAMD00005470	total RNA	EFO	EFO:0004964	human	cell lines		granulocyte monocyte progenitor cell
acute myeloid leukemia_FAB M7 cell line MKPL-1	Homo sapiens	NCBITAXON	NCBITaxon:9606				male	PATO	PATO:0000384	Sample collection	10802-111A1	FF:10802-111A1	SAMD00005576	total RNA	EFO	EFO:0004964	human	cell lines		myeloid progenitor cell
thymic carcinoma cell line Ty-82	Homo sapiens	NCBITAXON	NCBITaxon:9606				female	PATO	PATO:0000383	Sample collection	10803-111A2	FF:10803-111A2	SAMD00021197	total RNA	EFO	EFO:0004964	human	cell lines		unclassifiable
anaplastic squamous cell carcinoma cell line RPMI 2650	Homo sapiens	NCBITAXON	NCBITaxon:9606				male	PATO	PATO:0000384	Sample collection	10805-111A4	FF:10805-111A4	SAMD00005598	total RNA	EFO	EFO:0004964	human	cell lines		unclassifiable
teratocarcinoma cell line PA-1	Homo sapiens	NCBITAXON	NCBITaxon:9606				female	PATO	PATO:0000383	Sample collection	10807-111A6	FF:10807-111A6	SAMD00005647	total RNA	EFO	EFO:0004964	human	cell lines		unclassifiable
hereditary spherocytic anemia cell line WIL2-NS	Homo sapiens	NCBITAXON	NCBITaxon:9606				male	PATO	PATO:0000384	Sample collection	10808-111A7	FF:10808-111A7	SAMD00005140	total RNA	EFO	EFO:0004964	human	cell lines		b cell
Wilms tumor cell line G-401	Homo sapiens	NCBITAXON	NCBITaxon:9606				male	PATO	PATO:0000384	Sample collection	10809-111A8	FF:10809-111A8	SAMD00006011	total RNA	EFO	EFO:0004964	human	cell lines		unclassifiable
adrenal cortex adenocarcinoma cell line SW-13	Homo sapiens	NCBITAXON	NCBITaxon:9606				female	PATO	PATO:0000383	Sample collection	10810-111A9	FF:10810-111A9	SAMD00005708	total RNA	EFO	EFO:0004964	human	cell lines		adrenal cortex cell
normal intestinal epithelial cell line FHs 74 Int	Homo sapiens	NCBITAXON	NCBITaxon:9606				female	PATO	PATO:0000383	Sample collection	10812-111B2	FF:10812-111B2	SAMD00005916	total RNA	EFO	EFO:0004964	human	cell lines		epithelial cell, intestinal
normal embryonic palatal mesenchymal cell line HEPM	Homo sapiens	NCBITAXON	NCBITaxon:9606				female	PATO	PATO:0000383	Sample collection	10813-111B3	FF:10813-111B3	SAMD00004738	total RNA	EFO	EFO:0004964	human	cell lines		unclassifiable
epitheloid carcinoma cell line HelaS3 ENCODE, biol_rep1	Homo sapiens	NCBITAXON	NCBITaxon:9606				female	PATO	PATO:0000383	Sample collection	10815-111B5	FF:10815-111B5	SAMD00005891	total RNA	EFO	EFO:0004964	human	cell lines		epithelial cell
epitheloid carcinoma cell line HelaS3 ENCODE, biol_rep2	Homo sapiens	NCBITAXON	NCBITaxon:9606				female	PATO	PATO:0000383	Sample collection	10816-111B6	FF:10816-111B6	SAMD00005737	total RNA	EFO	EFO:0004964	human	cell lines		epithelial cell
epitheloid carcinoma cell line HelaS3 ENCODE, biol_rep3	Homo sapiens	NCBITAXON	NCBITaxon:9606				female	PATO	PATO:0000383	Sample collection	10817-111B7	FF:10817-111B7	SAMD00004989	total RNA	EFO	EFO:0004964	human	cell lines		epithelial cell
hepatocellular carcinoma cell line HepG2 ENCODE, biol_rep1	Homo sapiens	NCBITAXON	NCBITaxon:9606				male	PATO	PATO:0000384	Sample collection	10818-111B8	FF:10818-111B8	SAMD00004811	total RNA	EFO	EFO:0004964	human	cell lines		hepatocyte
hepatocellular carcinoma cell line HepG2 ENCODE, biol_rep2	Homo sapiens	NCBITAXON	NCBITaxon:9606				male	PATO	PATO:0000384	Sample collection	10819-111B9	FF:10819-111B9	SAMD00005169	total RNA	EFO	EFO:0004964	human	cell lines		hepatocyte
[truncated: 1,415 more rows]
