# Supplementary material for: FANTOM5 CAGE profiles of human and mouse samples
Source: Sci Data. 2017 Aug 29;4:170112. doi: 10.1038/sdata.2017.112 (PMC5574368; doi:10.1038/sdata.2017.112)
Supplement: Supplementary file 1 [file sdata2017112-isa1.zip › a_assay_Kawaji.txt]

Sample Name	Protocol REF	Parameter Value[instrument]	Parameter Value[manufacturer]	Assay Name	Raw Data File	Comment[Data Repository]	Comment[Data Record Accession]	Comment[Data Record URI]	Protocol REF	Protocol REF	Derived Data File	Comment[Data Repository]	Comment[Data Record Accession]	Comment[Data Record URI]	Factor Value[species]	Factor Value[tissue]	Factor Value[developmental stage]	Factor Value[cell type]
SAMD00005659	Single molecule CAGE and data processing	HeliScope	Helicos	DRX007772	DRR008644	DNA DataBank of Japan	DRA000991	http://trace.ddbj.nig.ac.jp/DRASearch/submission?acc=DRA000991	Identification of peaks and their annotations	Quantification of promoter activities	doi:10.6084/m9.figshare.c.3728767	figshare	doi:10.6084/m9.figshare.c.3728767	https://doi.org/10.6084/m9.figshare.c.3728767	human	cell lines	0	myeloid progenitor cell
SAMD00005151	Single molecule CAGE and data processing	HeliScope	Helicos	DRX007773	DRR008645	DNA DataBank of Japan	DRA000991	http://trace.ddbj.nig.ac.jp/DRASearch/submission?acc=DRA000991	Identification of peaks and their annotations	Quantification of promoter activities	doi:10.6084/m9.figshare.c.3728767	figshare	doi:10.6084/m9.figshare.c.3728767	https://doi.org/10.6084/m9.figshare.c.3728767	human	cell lines	0	unclassifiable
SAMD00005658	Single molecule CAGE and data processing	HeliScope	Helicos	DRX007774	DRR008646	DNA DataBank of Japan	DRA000991	http://trace.ddbj.nig.ac.jp/DRASearch/submission?acc=DRA000991	Identification of peaks and their annotations	Quantification of promoter activities	doi:10.6084/m9.figshare.c.3728767	figshare	doi:10.6084/m9.figshare.c.3728767	https://doi.org/10.6084/m9.figshare.c.3728767	human	cell lines	0	unclassifiable
SAMD00006019	Single molecule CAGE and data processing	HeliScope	Helicos	DRX007775	DRR008647	DNA DataBank of Japan	DRA000991	http://trace.ddbj.nig.ac.jp/DRASearch/submission?acc=DRA000991	Identification of peaks and their annotations	Quantification of promoter activities	doi:10.6084/m9.figshare.c.3728767	figshare	doi:10.6084/m9.figshare.c.3728767	https://doi.org/10.6084/m9.figshare.c.3728767	human	cell lines	0	neuroendocrine cell
SAMD00005328	Single molecule CAGE and data processing	HeliScope	Helicos	DRX007776	DRR008648	DNA DataBank of Japan	DRA000991	http://trace.ddbj.nig.ac.jp/DRASearch/submission?acc=DRA000991	Identification of peaks and their annotations	Quantification of promoter activities	doi:10.6084/m9.figshare.c.3728767	figshare	doi:10.6084/m9.figshare.c.3728767	https://doi.org/10.6084/m9.figshare.c.3728767	human	cell lines	0	b cell
SAMD00005657	Single molecule CAGE and data processing	HeliScope	Helicos	DRX007777	DRR008649	DNA DataBank of Japan	DRA000991	http://trace.ddbj.nig.ac.jp/DRASearch/submission?acc=DRA000991	Identification of peaks and their annotations	Quantification of promoter activities	doi:10.6084/m9.figshare.c.3728767	figshare	doi:10.6084/m9.figshare.c.3728767	https://doi.org/10.6084/m9.figshare.c.3728767	human	cell lines	0	b cell
SAMD00004741	Single molecule CAGE and data processing	HeliScope	Helicos	DRX007778	DRR008650	DNA DataBank of Japan	DRA000991	http://trace.ddbj.nig.ac.jp/DRASearch/submission?acc=DRA000991	Identification of peaks and their annotations	Quantification of promoter activities	doi:10.6084/m9.figshare.c.3728767	figshare	doi:10.6084/m9.figshare.c.3728767	https://doi.org/10.6084/m9.figshare.c.3728767	human	cell lines	0	b cell
SAMD00004763	Single molecule CAGE and data processing	HeliScope	Helicos	DRX007779	DRR008651	DNA DataBank of Japan	DRA000991	http://trace.ddbj.nig.ac.jp/DRASearch/submission?acc=DRA000991	Identification of peaks and their annotations	Quantification of promoter activities	doi:10.6084/m9.figshare.c.3728767	figshare	doi:10.6084/m9.figshare.c.3728767	https://doi.org/10.6084/m9.figshare.c.3728767	human	cell lines	16 year old adolescent	b cell
SAMD00005827	Single molecule CAGE and data processing	HeliScope	Helicos	DRX007780	DRR008652	DNA DataBank of Japan	DRA000991	http://trace.ddbj.nig.ac.jp/DRASearch/submission?acc=DRA000991	Identification of peaks and their annotations	Quantification of promoter activities	doi:10.6084/m9.figshare.c.3728767	figshare	doi:10.6084/m9.figshare.c.3728767	https://doi.org/10.6084/m9.figshare.c.3728767	human	cell lines	0	b cell
SAMD00004930	Single molecule CAGE and data processing	HeliScope	Helicos	DRX007781	DRR008653	DNA DataBank of Japan	DRA000991	http://trace.ddbj.nig.ac.jp/DRASearch/submission?acc=DRA000991	Identification of peaks and their annotations	Quantification of promoter activities	doi:10.6084/m9.figshare.c.3728767	figshare	doi:10.6084/m9.figshare.c.3728767	https://doi.org/10.6084/m9.figshare.c.3728767	human	cell lines	0	osteoblast
SAMD00005125	Single molecule CAGE and data processing	HeliScope	Helicos	DRX007782	DRR008654	DNA DataBank of Japan	DRA000991	http://trace.ddbj.nig.ac.jp/DRASearch/submission?acc=DRA000991	Identification of peaks and their annotations	Quantification of promoter activities	doi:10.6084/m9.figshare.c.3728767	figshare	doi:10.6084/m9.figshare.c.3728767	https://doi.org/10.6084/m9.figshare.c.3728767	human	cell lines	0	unclassifiable
SAMD00005404	Single molecule CAGE and data processing	HeliScope	Helicos	DRX007783	DRR008655	DNA DataBank of Japan	DRA000991	http://trace.ddbj.nig.ac.jp/DRASearch/submission?acc=DRA000991	Identification of peaks and their annotations	Quantification of promoter activities	doi:10.6084/m9.figshare.c.3728767	figshare	doi:10.6084/m9.figshare.c.3728767	https://doi.org/10.6084/m9.figshare.c.3728767	human	cell lines	0	unclassifiable
SAMD00004733	Single molecule CAGE and data processing	HeliScope	Helicos	DRX007784	DRR008656	DNA DataBank of Japan	DRA000991	http://trace.ddbj.nig.ac.jp/DRASearch/submission?acc=DRA000991	Identification of peaks and their annotations	Quantification of promoter activities	doi:10.6084/m9.figshare.c.3728767	figshare	doi:10.6084/m9.figshare.c.3728767	https://doi.org/10.6084/m9.figshare.c.3728767	human	cell lines	0	unclassifiable
SAMD00005183	Single molecule CAGE and data processing	HeliScope	Helicos	DRX007785	DRR008657	DNA DataBank of Japan	DRA000991	http://trace.ddbj.nig.ac.jp/DRASearch/submission?acc=DRA000991	Identification of peaks and their annotations	Quantification of promoter activities	doi:10.6084/m9.figshare.c.3728767	figshare	doi:10.6084/m9.figshare.c.3728767	https://doi.org/10.6084/m9.figshare.c.3728767	human	cell lines	0	unclassifiable
SAMD00005506	Single molecule CAGE and data processing	HeliScope	Helicos	DRX007786	DRR008658	DNA DataBank of Japan	DRA000991	http://trace.ddbj.nig.ac.jp/DRASearch/submission?acc=DRA000991	Identification of peaks and their annotations	Quantification of promoter activities	doi:10.6084/m9.figshare.c.3728767	figshare	doi:10.6084/m9.figshare.c.3728767	https://doi.org/10.6084/m9.figshare.c.3728767	human	cell lines	0	unclassifiable
SAMD00005885	Single molecule CAGE and data processing	HeliScope	Helicos	DRX007787	DRR008659	DNA DataBank of Japan	DRA000991	http://trace.ddbj.nig.ac.jp/DRASearch/submission?acc=DRA000991	Identification of peaks and their annotations	Quantification of promoter activities	doi:10.6084/m9.figshare.c.3728767	figshare	doi:10.6084/m9.figshare.c.3728767	https://doi.org/10.6084/m9.figshare.c.3728767	human	cell lines	0	unclassifiable
SAMD00005170	Single molecule CAGE and data processing	HeliScope	Helicos	DRX007788	DRR008660	DNA DataBank of Japan	DRA000991	http://trace.ddbj.nig.ac.jp/DRASearch/submission?acc=DRA000991	Identification of peaks and their annotations	Quantification of promoter activities	doi:10.6084/m9.figshare.c.3728767	figshare	doi:10.6084/m9.figshare.c.3728767	https://doi.org/10.6084/m9.figshare.c.3728767	human	cell lines	0	unclassifiable
SAMD00005959	Single molecule CAGE and data processing	HeliScope	Helicos	DRX007789	DRR008661	DNA DataBank of Japan	DRA000991	http://trace.ddbj.nig.ac.jp/DRASearch/submission?acc=DRA000991	Identification of peaks and their annotations	Quantification of promoter activities	doi:10.6084/m9.figshare.c.3728767	figshare	doi:10.6084/m9.figshare.c.3728767	https://doi.org/10.6084/m9.figshare.c.3728767	human	cell lines	0	unclassifiable
SAMD00005842	Single molecule CAGE and data processing	HeliScope	Helicos	DRX007790	DRR008662	DNA DataBank of Japan	DRA000991	http://trace.ddbj.nig.ac.jp/DRASearch/submission?acc=DRA000991	Identification of peaks and their annotations	Quantification of promoter activities	doi:10.6084/m9.figshare.c.3728767	figshare	doi:10.6084/m9.figshare.c.3728767	https://doi.org/10.6084/m9.figshare.c.3728767	human	cell lines	0	unclassifiable
SAMD00004765	Single molecule CAGE and data processing	HeliScope	Helicos	DRX007791	DRR008663	DNA DataBank of Japan	DRA000991	http://trace.ddbj.nig.ac.jp/DRASearch/submission?acc=DRA000991	Identification of peaks and their annotations	Quantification of promoter activities	doi:10.6084/m9.figshare.c.3728767	figshare	doi:10.6084/m9.figshare.c.3728767	https://doi.org/10.6084/m9.figshare.c.3728767	human	cell lines	0	lymphocyte
SAMD00004995	Single molecule CAGE and data processing	HeliScope	Helicos	DRX007792	DRR008664	DNA DataBank of Japan	DRA000991	http://trace.ddbj.nig.ac.jp/DRASearch/submission?acc=DRA000991	Identification of peaks and their annotations	Quantification of promoter activities	doi:10.6084/m9.figshare.c.3728767	figshare	doi:10.6084/m9.figshare.c.3728767	https://doi.org/10.6084/m9.figshare.c.3728767	human	cell lines	0	unclassifiable
SAMD00005120	Single molecule CAGE and data processing	HeliScope	Helicos	DRX007793	DRR008665	DNA DataBank of Japan	DRA000991	http://trace.ddbj.nig.ac.jp/DRASearch/submission?acc=DRA000991	Identification of peaks and their annotations	Quantification of promoter activities	doi:10.6084/m9.figshare.c.3728767	figshare	doi:10.6084/m9.figshare.c.3728767	https://doi.org/10.6084/m9.figshare.c.3728767	human	cell lines	0	t cell, nk, immature
SAMD00006011	Single molecule CAGE and data processing	HeliScope	Helicos	DRX007794	DRR008666	DNA DataBank of Japan	DRA000991	http://trace.ddbj.nig.ac.jp/DRASearch/submission?acc=DRA000991	Identification of peaks and their annotations	Quantification of promoter activities	doi:10.6084/m9.figshare.c.3728767	figshare	doi:10.6084/m9.figshare.c.3728767	https://doi.org/10.6084/m9.figshare.c.3728767	human	cell lines	0	unclassifiable
SAMD00004939	Single molecule CAGE and data processing	HeliScope	Helicos	DRX007795	DRR008667	DNA DataBank of Japan	DRA000991	http://trace.ddbj.nig.ac.jp/DRASearch/submission?acc=DRA000991	Identification of peaks and their annotations	Quantification of promoter activities	doi:10.6084/m9.figshare.c.3728767	figshare	doi:10.6084/m9.figshare.c.3728767	https://doi.org/10.6084/m9.figshare.c.3728767	human	cell lines	0	unclassifiable
SAMD00005858	Single molecule CAGE and data processing	HeliScope	Helicos	DRX007796	DRR008668	DNA DataBank of Japan	DRA000991	http://trace.ddbj.nig.ac.jp/DRASearch/submission?acc=DRA000991	Identification of peaks and their annotations	Quantification of promoter activities	doi:10.6084/m9.figshare.c.3728767	figshare	doi:10.6084/m9.figshare.c.3728767	https://doi.org/10.6084/m9.figshare.c.3728767	human	cell lines	0	unclassifiable
SAMD00004774	Single molecule CAGE and data processing	HeliScope	Helicos	DRX007797	DRR008669	DNA DataBank of Japan	DRA000991	http://trace.ddbj.nig.ac.jp/DRASearch/submission?acc=DRA000991	Identification of peaks and their annotations	Quantification of promoter activities	doi:10.6084/m9.figshare.c.3728767	figshare	doi:10.6084/m9.figshare.c.3728767	https://doi.org/10.6084/m9.figshare.c.3728767	human	cell lines	0	b cell
SAMD00005931	Single molecule CAGE and data processing	HeliScope	Helicos	DRX007798	DRR008670	DNA DataBank of Japan	DRA000991	http://trace.ddbj.nig.ac.jp/DRASearch/submission?acc=DRA000991	Identification of peaks and their annotations	Quantification of promoter activities	doi:10.6084/m9.figshare.c.3728767	figshare	doi:10.6084/m9.figshare.c.3728767	https://doi.org/10.6084/m9.figshare.c.3728767	human	cell lines	0	b cell
SAMD00005591	Single molecule CAGE and data processing	HeliScope	Helicos	DRX007799	DRR008671	DNA DataBank of Japan	DRA000991	http://trace.ddbj.nig.ac.jp/DRASearch/submission?acc=DRA000991	Identification of peaks and their annotations	Quantification of promoter activities	doi:10.6084/m9.figshare.c.3728767	figshare	doi:10.6084/m9.figshare.c.3728767	https://doi.org/10.6084/m9.figshare.c.3728767	human	cell lines	0	t cell
SAMD00004757	Single molecule CAGE and data processing	HeliScope	Helicos	DRX007800	DRR008672	DNA DataBank of Japan	DRA000991	http://trace.ddbj.nig.ac.jp/DRASearch/submission?acc=DRA000991	Identification of peaks and their annotations	Quantification of promoter activities	doi:10.6084/m9.figshare.c.3728767	figshare	doi:10.6084/m9.figshare.c.3728767	https://doi.org/10.6084/m9.figshare.c.3728767	human	cell lines	0	t cell
SAMD00005614	Single molecule CAGE and data processing	HeliScope	Helicos	DRX007801	DRR008673	DNA DataBank of Japan	DRA000991	http://trace.ddbj.nig.ac.jp/DRASearch/submission?acc=DRA000991	Identification of peaks and their annotations	Quantification of promoter activities	doi:10.6084/m9.figshare.c.3728767	figshare	doi:10.6084/m9.figshare.c.3728767	https://doi.org/10.6084/m9.figshare.c.3728767	human	cell lines	0	myeloid progenitor cell
SAMD00005964	Single molecule CAGE and data processing	HeliScope	Helicos	DRX007802	DRR008674	DNA DataBank of Japan	DRA000991	http://trace.ddbj.nig.ac.jp/DRASearch/submission?acc=DRA000991	Identification of peaks and their annotations	Quantification of promoter activities	doi:10.6084/m9.figshare.c.3728767	figshare	doi:10.6084/m9.figshare.c.3728767	https://doi.org/10.6084/m9.figshare.c.3728767	human	cell lines	0	myeloid progenitor cell
SAMD00004756	Single molecule CAGE and data processing	HeliScope	Helicos	DRX007803	DRR008675	DNA DataBank of Japan	DRA000991	http://trace.ddbj.nig.ac.jp/DRASearch/submission?acc=DRA000991	Identification of peaks and their annotations	Quantification of promoter activities	doi:10.6084/m9.figshare.c.3728767	figshare	doi:10.6084/m9.figshare.c.3728767	https://doi.org/10.6084/m9.figshare.c.3728767	human	cell lines	0	myeloid progenitor cell
SAMD00005413	Single molecule CAGE and data processing	HeliScope	Helicos	DRX007804	DRR008676	DNA DataBank of Japan	DRA000991	http://trace.ddbj.nig.ac.jp/DRASearch/submission?acc=DRA000991	Identification of peaks and their annotations	Quantification of promoter activities	doi:10.6084/m9.figshare.c.3728767	figshare	doi:10.6084/m9.figshare.c.3728767	https://doi.org/10.6084/m9.figshare.c.3728767	human	cell lines	0	myeloid progenitor cell
SAMD00005633	Single molecule CAGE and data processing	HeliScope	Helicos	DRX007805	DRR008677	DNA DataBank of Japan	DRA000991	http://trace.ddbj.nig.ac.jp/DRASearch/submission?acc=DRA000991	Identification of peaks and their annotations	Quantification of promoter activities	doi:10.6084/m9.figshare.c.3728767	figshare	doi:10.6084/m9.figshare.c.3728767	https://doi.org/10.6084/m9.figshare.c.3728767	human	cell lines	0	myeloid progenitor cell
SAMD00005556	Single molecule CAGE and data processing	HeliScope	Helicos	DRX007806	DRR008678	DNA DataBank of Japan	DRA000991	http://trace.ddbj.nig.ac.jp/DRASearch/submission?acc=DRA000991	Identification of peaks and their annotations	Quantification of promoter activities	doi:10.6084/m9.figshare.c.3728767	figshare	doi:10.6084/m9.figshare.c.3728767	https://doi.org/10.6084/m9.figshare.c.3728767	human	cell lines	0	myeloid progenitor cell
SAMD00005864	Single molecule CAGE and data processing	HeliScope	Helicos	DRX007807	DRR008679	DNA DataBank of Japan	DRA000991	http://trace.ddbj.nig.ac.jp/DRASearch/submission?acc=DRA000991	Identification of peaks and their annotations	Quantification of promoter activities	doi:10.6084/m9.figshare.c.3728767	figshare	doi:10.6084/m9.figshare.c.3728767	https://doi.org/10.6084/m9.figshare.c.3728767	human	cell lines	0	myeloid progenitor cell
SAMD00005714	Single molecule CAGE and data processing	HeliScope	Helicos	DRX007808	DRR008680	DNA DataBank of Japan	DRA000991	http://trace.ddbj.nig.ac.jp/DRASearch/submission?acc=DRA000991	Identification of peaks and their annotations	Quantification of promoter activities	doi:10.6084/m9.figshare.c.3728767	figshare	doi:10.6084/m9.figshare.c.3728767	https://doi.org/10.6084/m9.figshare.c.3728767	human	cell lines	0	myeloid progenitor cell
SAMD00005554	Single molecule CAGE and data processing	HeliScope	Helicos	DRX007809	DRR008681	DNA DataBank of Japan	DRA000991	http://trace.ddbj.nig.ac.jp/DRASearch/submission?acc=DRA000991	Identification of peaks and their annotations	Quantification of promoter activities	doi:10.6084/m9.figshare.c.3728767	figshare	doi:10.6084/m9.figshare.c.3728767	https://doi.org/10.6084/m9.figshare.c.3728767	human	cell lines	0	eosinophil progenitor cell
SAMD00005848	Single molecule CAGE and data processing	HeliScope	Helicos	DRX007810	DRR008682	DNA DataBank of Japan	DRA000991	http://trace.ddbj.nig.ac.jp/DRASearch/submission?acc=DRA000991	Identification of peaks and their annotations	Quantification of promoter activities	doi:10.6084/m9.figshare.c.3728767	figshare	doi:10.6084/m9.figshare.c.3728767	https://doi.org/10.6084/m9.figshare.c.3728767	human	cell lines	0	eosinophil progenitor cell
SAMD00004882	Single molecule CAGE and data processing	HeliScope	Helicos	DRX007811	DRR008683	DNA DataBank of Japan	DRA000991	http://trace.ddbj.nig.ac.jp/DRASearch/submission?acc=DRA000991	Identification of peaks and their annotations	Quantification of promoter activities	doi:10.6084/m9.figshare.c.3728767	figshare	doi:10.6084/m9.figshare.c.3728767	https://doi.org/10.6084/m9.figshare.c.3728767	human	cell lines	0	myeloid progenitor cell
SAMD00004999	Single molecule CAGE and data processing	HeliScope	Helicos	DRX007812	DRR008684	DNA DataBank of Japan	DRA000991	http://trace.ddbj.nig.ac.jp/DRASearch/submission?acc=DRA000991	Identification of peaks and their annotations	Quantification of promoter activities	doi:10.6084/m9.figshare.c.3728767	figshare	doi:10.6084/m9.figshare.c.3728767	https://doi.org/10.6084/m9.figshare.c.3728767	human	cell lines	0	myeloid progenitor cell
SAMD00005753	Single molecule CAGE and data processing	HeliScope	Helicos	DRX007813	DRR008685	DNA DataBank of Japan	DRA000991	http://trace.ddbj.nig.ac.jp/DRASearch/submission?acc=DRA000991	Identification of peaks and their annotations	Quantification of promoter activities	doi:10.6084/m9.figshare.c.3728767	figshare	doi:10.6084/m9.figshare.c.3728767	https://doi.org/10.6084/m9.figshare.c.3728767	human	cell lines	1 year old child	monoblast
SAMD00005601	Single molecule CAGE and data processing	HeliScope	Helicos	DRX007814	DRR008686	DNA DataBank of Japan	DRA000991	http://trace.ddbj.nig.ac.jp/DRASearch/submission?acc=DRA000991	Identification of peaks and their annotations	Quantification of promoter activities	doi:10.6084/m9.figshare.c.3728767	figshare	doi:10.6084/m9.figshare.c.3728767	https://doi.org/10.6084/m9.figshare.c.3728767	human	cell lines	1 year old child	monoblast
SAMD00004824	Single molecule CAGE and data processing	HeliScope	Helicos	DRX007815	DRR008687	DNA DataBank of Japan	DRA000991	http://trace.ddbj.nig.ac.jp/DRASearch/submission?acc=DRA000991	Identification of peaks and their annotations	Quantification of promoter activities	doi:10.6084/m9.figshare.c.3728767	figshare	doi:10.6084/m9.figshare.c.3728767	https://doi.org/10.6084/m9.figshare.c.3728767	human	cell lines	1 year old child	monoblast
SAMD00004814	Single molecule CAGE and data processing	HeliScope	Helicos	DRX007816	DRR008688	DNA DataBank of Japan	DRA000991	http://trace.ddbj.nig.ac.jp/DRASearch/submission?acc=DRA000991	Identification of peaks and their annotations	Quantification of promoter activities	doi:10.6084/m9.figshare.c.3728767	figshare	doi:10.6084/m9.figshare.c.3728767	https://doi.org/10.6084/m9.figshare.c.3728767	human	cell lines	0	monoblast
SAMD00005061	Single molecule CAGE and data processing	HeliScope	Helicos	DRX007817	DRR008689	DNA DataBank of Japan	DRA000991	http://trace.ddbj.nig.ac.jp/DRASearch/submission?acc=DRA000991	Identification of peaks and their annotations	Quantification of promoter activities	doi:10.6084/m9.figshare.c.3728767	figshare	doi:10.6084/m9.figshare.c.3728767	https://doi.org/10.6084/m9.figshare.c.3728767	human	cell lines	0	erythroblast
SAMD00005980	Single molecule CAGE and data processing	HeliScope	Helicos	DRX007818	DRR008690	DNA DataBank of Japan	DRA000991	http://trace.ddbj.nig.ac.jp/DRASearch/submission?acc=DRA000991	Identification of peaks and their annotations	Quantification of promoter activities	doi:10.6084/m9.figshare.c.3728767	figshare	doi:10.6084/m9.figshare.c.3728767	https://doi.org/10.6084/m9.figshare.c.3728767	human	cell lines	0	erythroblast
SAMD00004812	Single molecule CAGE and data processing	HeliScope	Helicos	DRX007819	DRR008691	DNA DataBank of Japan	DRA000991	http://trace.ddbj.nig.ac.jp/DRASearch/submission?acc=DRA000991	Identification of peaks and their annotations	Quantification of promoter activities	doi:10.6084/m9.figshare.c.3728767	figshare	doi:10.6084/m9.figshare.c.3728767	https://doi.org/10.6084/m9.figshare.c.3728767	human	cell lines	0	erythroblast
SAMD00004764	Single molecule CAGE and data processing	HeliScope	Helicos	DRX007820	DRR008692	DNA DataBank of Japan	DRA000991	http://trace.ddbj.nig.ac.jp/DRASearch/submission?acc=DRA000991	Identification of peaks and their annotations	Quantification of promoter activities	doi:10.6084/m9.figshare.c.3728767	figshare	doi:10.6084/m9.figshare.c.3728767	https://doi.org/10.6084/m9.figshare.c.3728767	human	cell lines	0	megakaryoblast
SAMD00005576	Single molecule CAGE and data processing	HeliScope	Helicos	DRX007821	DRR008693	DNA DataBank of Japan	DRA000991	http://trace.ddbj.nig.ac.jp/DRASearch/submission?acc=DRA000991	Identification of peaks and their annotations	Quantification of promoter activities	doi:10.6084/m9.figshare.c.3728767	figshare	doi:10.6084/m9.figshare.c.3728767	https://doi.org/10.6084/m9.figshare.c.3728767	human	cell lines	0	myeloid progenitor cell
SAMD00005010	Single molecule CAGE and data processing	HeliScope	Helicos	DRX007822	DRR008694	DNA DataBank of Japan	DRA000991	http://trace.ddbj.nig.ac.jp/DRASearch/submission?acc=DRA000991	Identification of peaks and their annotations	Quantification of promoter activities	doi:10.6084/m9.figshare.c.3728767	figshare	doi:10.6084/m9.figshare.c.3728767	https://doi.org/10.6084/m9.figshare.c.3728767	human	cell lines	0	unclassifiable
SAMD00005708	Single molecule CAGE and data processing	HeliScope	Helicos	DRX007823	DRR008695	DNA DataBank of Japan	DRA000991	http://trace.ddbj.nig.ac.jp/DRASearch/submission?acc=DRA000991	Identification of peaks and their annotations	Quantification of promoter activities	doi:10.6084/m9.figshare.c.3728767	figshare	doi:10.6084/m9.figshare.c.3728767	https://doi.org/10.6084/m9.figshare.c.3728767	human	cell lines	0	adrenal cortex cell
SAMD00005098	Single molecule CAGE and data processing	HeliScope	Helicos	DRX007824	DRR008696	DNA DataBank of Japan	DRA000991	http://trace.ddbj.nig.ac.jp/DRASearch/submission?acc=DRA000991	Identification of peaks and their annotations	Quantification of promoter activities	doi:10.6084/m9.figshare.c.3728767	figshare	doi:10.6084/m9.figshare.c.3728767	https://doi.org/10.6084/m9.figshare.c.3728767	human	cell lines	47 year old adult	t cell
SAMD00005820	Single molecule CAGE and data processing	HeliScope	Helicos	DRX007825	DRR008697	DNA DataBank of Japan	DRA000991	http://trace.ddbj.nig.ac.jp/DRASearch/submission?acc=DRA000991	Identification of peaks and their annotations	Quantification of promoter activities	doi:10.6084/m9.figshare.c.3728767	figshare	doi:10.6084/m9.figshare.c.3728767	https://doi.org/10.6084/m9.figshare.c.3728767	human	cell lines	0	pneumocyte
SAMD00005691	Single molecule CAGE and data processing	HeliScope	Helicos	DRX007826	DRR008698	DNA DataBank of Japan	DRA000991	http://trace.ddbj.nig.ac.jp/DRASearch/submission?acc=DRA000991	Identification of peaks and their annotations	Quantification of promoter activities	doi:10.6084/m9.figshare.c.3728767	figshare	doi:10.6084/m9.figshare.c.3728767	https://doi.org/10.6084/m9.figshare.c.3728767	human	cell lines	0	unclassifiable
SAMD00005574	Single molecule CAGE and data processing	HeliScope	Helicos	DRX007827	DRR008699	DNA DataBank of Japan	DRA000991	http://trace.ddbj.nig.ac.jp/DRASearch/submission?acc=DRA000991	Identification of peaks and their annotations	Quantification of promoter activities	doi:10.6084/m9.figshare.c.3728767	figshare	doi:10.6084/m9.figshare.c.3728767	https://doi.org/10.6084/m9.figshare.c.3728767	human	cell lines	0	lymphoid cell
SAMD00005598	Single molecule CAGE and data processing	HeliScope	Helicos	DRX007828	DRR008700	DNA DataBank of Japan	DRA000991	http://trace.ddbj.nig.ac.jp/DRASearch/submission?acc=DRA000991	Identification of peaks and their annotations	Quantification of promoter activities	doi:10.6084/m9.figshare.c.3728767	figshare	doi:10.6084/m9.figshare.c.3728767	https://doi.org/10.6084/m9.figshare.c.3728767	human	cell lines	0	unclassifiable
SAMD00005178	Single molecule CAGE and data processing	HeliScope	Helicos	DRX007829	DRR008701	DNA DataBank of Japan	DRA000991	http://trace.ddbj.nig.ac.jp/DRASearch/submission?acc=DRA000991	Identification of peaks and their annotations	Quantification of promoter activities	doi:10.6084/m9.figshare.c.3728767	figshare	doi:10.6084/m9.figshare.c.3728767	https://doi.org/10.6084/m9.figshare.c.3728767	human	cell lines	0	unclassifiable
SAMD00005348	Single molecule CAGE and data processing	HeliScope	Helicos	DRX007830	DRR008702	DNA DataBank of Japan	DRA000991	http://trace.ddbj.nig.ac.jp/DRASearch/submission?acc=DRA000991	Identification of peaks and their annotations	Quantification of promoter activities	doi:10.6084/m9.figshare.c.3728767	figshare	doi:10.6084/m9.figshare.c.3728767	https://doi.org/10.6084/m9.figshare.c.3728767	human	cell lines	42 year old adult	astrocyte
SAMD00005039	Single molecule CAGE and data processing	HeliScope	Helicos	DRX007831	DRR008703	DNA DataBank of Japan	DRA000991	http://trace.ddbj.nig.ac.jp/DRASearch/submission?acc=DRA000991	Identification of peaks and their annotations	Quantification of promoter activities	doi:10.6084/m9.figshare.c.3728767	figshare	doi:10.6084/m9.figshare.c.3728767	https://doi.org/10.6084/m9.figshare.c.3728767	human	cell lines	33 year old adult	b cell
SAMD00004671	Single molecule CAGE and data processing	HeliScope	Helicos	DRX007832	DRR008704	DNA DataBank of Japan	DRA000991	http://trace.ddbj.nig.ac.jp/DRASearch/submission?acc=DRA000991	Identification of peaks and their annotations	Quantification of promoter activities	doi:10.6084/m9.figshare.c.3728767	figshare	doi:10.6084/m9.figshare.c.3728767	https://doi.org/10.6084/m9.figshare.c.3728767	human	cell lines	0	unclassifiable
SAMD00005118	Single molecule CAGE and data processing	HeliScope	Helicos	DRX007833	DRR008705	DNA DataBank of Japan	DRA000991	http://trace.ddbj.nig.ac.jp/DRASearch/submission?acc=DRA000991	Identification of peaks and their annotations	Quantification of promoter activities	doi:10.6084/m9.figshare.c.3728767	figshare	doi:10.6084/m9.figshare.c.3728767	https://doi.org/10.6084/m9.figshare.c.3728767	human	cell lines	56 year old adult	duct cell, bile duct
SAMD00005693	Single molecule CAGE and data processing	HeliScope	Helicos	DRX007834	DRR008706	DNA DataBank of Japan	DRA000991	http://trace.ddbj.nig.ac.jp/DRASearch/submission?acc=DRA000991	Identification of peaks and their annotations	Quantification of promoter activities	doi:10.6084/m9.figshare.c.3728767	figshare	doi:10.6084/m9.figshare.c.3728767	https://doi.org/10.6084/m9.figshare.c.3728767	human	cell lines	0	duct cell, bile duct
SAMD00005222	Single molecule CAGE and data processing	HeliScope	Helicos	DRX007835	DRR008707	DNA DataBank of Japan	DRA000991	http://trace.ddbj.nig.ac.jp/DRASearch/submission?acc=DRA000991	Identification of peaks and their annotations	Quantification of promoter activities	doi:10.6084/m9.figshare.c.3728767	figshare	doi:10.6084/m9.figshare.c.3728767	https://doi.org/10.6084/m9.figshare.c.3728767	human	cell lines	0	myeloid progenitor cell
SAMD00005109	Single molecule CAGE and data processing	HeliScope	Helicos	DRX007836	DRR008708	DNA DataBank of Japan	DRA000991	http://trace.ddbj.nig.ac.jp/DRASearch/submission?acc=DRA000991	Identification of peaks and their annotations	Quantification of promoter activities	doi:10.6084/m9.figshare.c.3728767	figshare	doi:10.6084/m9.figshare.c.3728767	https://doi.org/10.6084/m9.figshare.c.3728767	human	cell lines	0	stromal cell
SAMD00005638	Single molecule CAGE and data processing	HeliScope	Helicos	DRX007837	DRR008709	DNA DataBank of Japan	DRA000991	http://trace.ddbj.nig.ac.jp/DRASearch/submission?acc=DRA000991	Identification of peaks and their annotations	Quantification of promoter activities	doi:10.6084/m9.figshare.c.3728767	figshare	doi:10.6084/m9.figshare.c.3728767	https://doi.org/10.6084/m9.figshare.c.3728767	human	cell lines	0	unclassifiable
SAMD00005250	Single molecule CAGE and data processing	HeliScope	Helicos	DRX007838	DRR008710	DNA DataBank of Japan	DRA000991	http://trace.ddbj.nig.ac.jp/DRASearch/submission?acc=DRA000991	Identification of peaks and their annotations	Quantification of promoter activities	doi:10.6084/m9.figshare.c.3728767	figshare	doi:10.6084/m9.figshare.c.3728767	https://doi.org/10.6084/m9.figshare.c.3728767	human	cell lines	0	unclassifiable
SAMD00005899	Single molecule CAGE and data processing	HeliScope	Helicos	DRX007839	DRR008711	DNA DataBank of Japan	DRA000991	http://trace.ddbj.nig.ac.jp/DRASearch/submission?acc=DRA000991	Identification of peaks and their annotations	Quantification of promoter activities	doi:10.6084/m9.figshare.c.3728767	figshare	doi:10.6084/m9.figshare.c.3728767	https://doi.org/10.6084/m9.figshare.c.3728767	human	cell lines	0	unclassifiable
SAMD00005844	Single molecule CAGE and data processing	HeliScope	Helicos	DRX007840	DRR008712	DNA DataBank of Japan	DRA000991	http://trace.ddbj.nig.ac.jp/DRASearch/submission?acc=DRA000991	Identification of peaks and their annotations	Quantification of promoter activities	doi:10.6084/m9.figshare.c.3728767	figshare	doi:10.6084/m9.figshare.c.3728767	https://doi.org/10.6084/m9.figshare.c.3728767	human	cell lines	0	clara cell
SAMD00005378	Single molecule CAGE and data processing	HeliScope	Helicos	DRX007841	DRR008713	DNA DataBank of Japan	DRA000991	http://trace.ddbj.nig.ac.jp/DRASearch/submission?acc=DRA000991	Identification of peaks and their annotations	Quantification of promoter activities	doi:10.6084/m9.figshare.c.3728767	figshare	doi:10.6084/m9.figshare.c.3728767	https://doi.org/10.6084/m9.figshare.c.3728767	human	cell lines	0	unclassifiable
SAMD00005215	Single molecule CAGE and data processing	HeliScope	Helicos	DRX007842	DRR008714	DNA DataBank of Japan	DRA000991	http://trace.ddbj.nig.ac.jp/DRASearch/submission?acc=DRA000991	Identification of peaks and their annotations	Quantification of promoter activities	doi:10.6084/m9.figshare.c.3728767	figshare	doi:10.6084/m9.figshare.c.3728767	https://doi.org/10.6084/m9.figshare.c.3728767	human	cell lines	0	neuroendocrine cell
SAMD00005717	Single molecule CAGE and data processing	HeliScope	Helicos	DRX007843	DRR008715	DNA DataBank of Japan	DRA000991	http://trace.ddbj.nig.ac.jp/DRASearch/submission?acc=DRA000991	Identification of peaks and their annotations	Quantification of promoter activities	doi:10.6084/m9.figshare.c.3728767	figshare	doi:10.6084/m9.figshare.c.3728767	https://doi.org/10.6084/m9.figshare.c.3728767	human	cell lines	0	neuroendocrine cell
SAMD00004911	Single molecule CAGE and data processing	HeliScope	Helicos	DRX007844	DRR008716	DNA DataBank of Japan	DRA000991	http://trace.ddbj.nig.ac.jp/DRASearch/submission?acc=DRA000991	Identification of peaks and their annotations	Quantification of promoter activities	doi:10.6084/m9.figshare.c.3728767	figshare	doi:10.6084/m9.figshare.c.3728767	https://doi.org/10.6084/m9.figshare.c.3728767	human	cell lines	0	unclassifiable
SAMD00005160	Single molecule CAGE and data processing	HeliScope	Helicos	DRX007845	DRR008717	DNA DataBank of Japan	DRA000991	http://trace.ddbj.nig.ac.jp/DRASearch/submission?acc=DRA000991	Identification of peaks and their annotations	Quantification of promoter activities	doi:10.6084/m9.figshare.c.3728767	figshare	doi:10.6084/m9.figshare.c.3728767	https://doi.org/10.6084/m9.figshare.c.3728767	human	cell lines	0	unclassifiable
SAMD00005307	Single molecule CAGE and data processing	HeliScope	Helicos	DRX007846	DRR008718	DNA DataBank of Japan	DRA000991	http://trace.ddbj.nig.ac.jp/DRASearch/submission?acc=DRA000991	Identification of peaks and their annotations	Quantification of promoter activities	doi:10.6084/m9.figshare.c.3728767	figshare	doi:10.6084/m9.figshare.c.3728767	https://doi.org/10.6084/m9.figshare.c.3728767	human	cell lines	0	unclassifiable
SAMD00005972	Single molecule CAGE and data processing	HeliScope	Helicos	DRX007847	DRR008719	DNA DataBank of Japan	DRA000991	http://trace.ddbj.nig.ac.jp/DRASearch/submission?acc=DRA000991	Identification of peaks and their annotations	Quantification of promoter activities	doi:10.6084/m9.figshare.c.3728767	figshare	doi:10.6084/m9.figshare.c.3728767	https://doi.org/10.6084/m9.figshare.c.3728767	human	cell lines	0	duct cell, bile duct
SAMD00005308	Single molecule CAGE and data processing	HeliScope	Helicos	DRX007848	DRR008720	DNA DataBank of Japan	DRA000991	http://trace.ddbj.nig.ac.jp/DRASearch/submission?acc=DRA000991	Identification of peaks and their annotations	Quantification of promoter activities	doi:10.6084/m9.figshare.c.3728767	figshare	doi:10.6084/m9.figshare.c.3728767	https://doi.org/10.6084/m9.figshare.c.3728767	human	cell lines	0	chondroblast
SAMD00005371	Single molecule CAGE and data processing	HeliScope	Helicos	DRX007849	DRR008721	DNA DataBank of Japan	DRA000991	http://trace.ddbj.nig.ac.jp/DRASearch/submission?acc=DRA000991	Identification of peaks and their annotations	Quantification of promoter activities	doi:10.6084/m9.figshare.c.3728767	figshare	doi:10.6084/m9.figshare.c.3728767	https://doi.org/10.6084/m9.figshare.c.3728767	human	cell lines	fetus	trophoblast cell
SAMD00005669	Single molecule CAGE and data processing	HeliScope	Helicos	DRX007850	DRR008722	DNA DataBank of Japan	DRA000991	http://trace.ddbj.nig.ac.jp/DRASearch/submission?acc=DRA000991	Identification of peaks and their annotations	Quantification of promoter activities	doi:10.6084/m9.figshare.c.3728767	figshare	doi:10.6084/m9.figshare.c.3728767	https://doi.org/10.6084/m9.figshare.c.3728767	human	cell lines	0	trophoblast cell
SAMD00005016	Single molecule CAGE and data processing	HeliScope	Helicos	DRX007851	DRR008723	DNA DataBank of Japan	DRA000991	http://trace.ddbj.nig.ac.jp/DRASearch/submission?acc=DRA000991	Identification of peaks and their annotations	Quantification of promoter activities	doi:10.6084/m9.figshare.c.3728767	figshare	doi:10.6084/m9.figshare.c.3728767	https://doi.org/10.6084/m9.figshare.c.3728767	human	cell lines	0	trophoblast cell
SAMD00006003	Single molecule CAGE and data processing	HeliScope	Helicos	DRX007852	DRR008724	DNA DataBank of Japan	DRA000991	http://trace.ddbj.nig.ac.jp/DRASearch/submission?acc=DRA000991	Identification of peaks and their annotations	Quantification of promoter activities	doi:10.6084/m9.figshare.c.3728767	figshare	doi:10.6084/m9.figshare.c.3728767	https://doi.org/10.6084/m9.figshare.c.3728767	human	cell lines	27 year old adult	t cell
SAMD00005470	Single molecule CAGE and data processing	HeliScope	Helicos	DRX007853	DRR008725	DNA DataBank of Japan	DRA000991	http://trace.ddbj.nig.ac.jp/DRASearch/submission?acc=DRA000991	Identification of peaks and their annotations	Quantification of promoter activities	doi:10.6084/m9.figshare.c.3728767	figshare	doi:10.6084/m9.figshare.c.3728767	https://doi.org/10.6084/m9.figshare.c.3728767	human	cell lines	0	granulocyte monocyte progenitor cell
SAMD00004724	Single molecule CAGE and data processing	HeliScope	Helicos	DRX007854	DRR008726	DNA DataBank of Japan	DRA000991	http://trace.ddbj.nig.ac.jp/DRASearch/submission?acc=DRA000991	Identification of peaks and their annotations	Quantification of promoter activities	doi:10.6084/m9.figshare.c.3728767	figshare	doi:10.6084/m9.figshare.c.3728767	https://doi.org/10.6084/m9.figshare.c.3728767	human	cell lines	0	myeloid progenitor cell
SAMD00004982	Single molecule CAGE and data processing	HeliScope	Helicos	DRX007855	DRR008727	DNA DataBank of Japan	DRA000991	http://trace.ddbj.nig.ac.jp/DRASearch/submission?acc=DRA000991	Identification of peaks and their annotations	Quantification of promoter activities	doi:10.6084/m9.figshare.c.3728767	figshare	doi:10.6084/m9.figshare.c.3728767	https://doi.org/10.6084/m9.figshare.c.3728767	human	cell lines	0	granulocyte
SAMD00005310	Single molecule CAGE and data processing	HeliScope	Helicos	DRX007856	DRR008728	DNA DataBank of Japan	DRA000991	http://trace.ddbj.nig.ac.jp/DRASearch/submission?acc=DRA000991	Identification of peaks and their annotations	Quantification of promoter activities	doi:10.6084/m9.figshare.c.3728767	figshare	doi:10.6084/m9.figshare.c.3728767	https://doi.org/10.6084/m9.figshare.c.3728767	human	cell lines	0	granulocyte
SAMD00005508	Single molecule CAGE and data processing	HeliScope	Helicos	DRX007857	DRR008729	DNA DataBank of Japan	DRA000991	http://trace.ddbj.nig.ac.jp/DRASearch/submission?acc=DRA000991	Identification of peaks and their annotations	Quantification of promoter activities	doi:10.6084/m9.figshare.c.3728767	figshare	doi:10.6084/m9.figshare.c.3728767	https://doi.org/10.6084/m9.figshare.c.3728767	human	cell lines	0	granulocyte
SAMD00004875	Single molecule CAGE and data processing	HeliScope	Helicos	DRX007858	DRR008730	DNA DataBank of Japan	DRA000991	http://trace.ddbj.nig.ac.jp/DRASearch/submission?acc=DRA000991	Identification of peaks and their annotations	Quantification of promoter activities	doi:10.6084/m9.figshare.c.3728767	figshare	doi:10.6084/m9.figshare.c.3728767	https://doi.org/10.6084/m9.figshare.c.3728767	human	cell lines	0	granulocyte
SAMD00005883	Single molecule CAGE and data processing	HeliScope	Helicos	DRX007859	DRR008731	DNA DataBank of Japan	DRA000991	http://trace.ddbj.nig.ac.jp/DRASearch/submission?acc=DRA000991	Identification of peaks and their annotations	Quantification of promoter activities	doi:10.6084/m9.figshare.c.3728767	figshare	doi:10.6084/m9.figshare.c.3728767	https://doi.org/10.6084/m9.figshare.c.3728767	human	cell lines	0	basophil progenitor cell
SAMD00005922	Single molecule CAGE and data processing	HeliScope	Helicos	DRX007860	DRR008732	DNA DataBank of Japan	DRA000991	http://trace.ddbj.nig.ac.jp/DRASearch/submission?acc=DRA000991	Identification of peaks and their annotations	Quantification of promoter activities	doi:10.6084/m9.figshare.c.3728767	figshare	doi:10.6084/m9.figshare.c.3728767	https://doi.org/10.6084/m9.figshare.c.3728767	human	cell lines	0	unclassifiable
SAMD00005352	Single molecule CAGE and data processing	HeliScope	Helicos	DRX007861	DRR008733	DNA DataBank of Japan	DRA000991	http://trace.ddbj.nig.ac.jp/DRASearch/submission?acc=DRA000991	Identification of peaks and their annotations	Quantification of promoter activities	doi:10.6084/m9.figshare.c.3728767	figshare	doi:10.6084/m9.figshare.c.3728767	https://doi.org/10.6084/m9.figshare.c.3728767	human	cell lines	0	unclassifiable
SAMD00005511	Single molecule CAGE and data processing	HeliScope	Helicos	DRX007862	DRR008734	DNA DataBank of Japan	DRA000991	http://trace.ddbj.nig.ac.jp/DRASearch/submission?acc=DRA000991	Identification of peaks and their annotations	Quantification of promoter activities	doi:10.6084/m9.figshare.c.3728767	figshare	doi:10.6084/m9.figshare.c.3728767	https://doi.org/10.6084/m9.figshare.c.3728767	human	cell lines	0	unclassifiable
SAMD00005237	Single molecule CAGE and data processing	HeliScope	Helicos	DRX007863	DRR008735	DNA DataBank of Japan	DRA000991	http://trace.ddbj.nig.ac.jp/DRASearch/submission?acc=DRA000991	Identification of peaks and their annotations	Quantification of promoter activities	doi:10.6084/m9.figshare.c.3728767	figshare	doi:10.6084/m9.figshare.c.3728767	https://doi.org/10.6084/m9.figshare.c.3728767	human	cell lines	55 year old adult	unclassifiable
SAMD00005051	Single molecule CAGE and data processing	HeliScope	Helicos	DRX007864	DRR008736	DNA DataBank of Japan	DRA000991	http://trace.ddbj.nig.ac.jp/DRASearch/submission?acc=DRA000991	Identification of peaks and their annotations	Quantification of promoter activities	doi:10.6084/m9.figshare.c.3728767	figshare	doi:10.6084/m9.figshare.c.3728767	https://doi.org/10.6084/m9.figshare.c.3728767	human	cell lines	0	unclassifiable
SAMD00005000	Single molecule CAGE and data processing	HeliScope	Helicos	DRX007865	DRR008737	DNA DataBank of Japan	DRA000991	http://trace.ddbj.nig.ac.jp/DRASearch/submission?acc=DRA000991	Identification of peaks and their annotations	Quantification of promoter activities	doi:10.6084/m9.figshare.c.3728767	figshare	doi:10.6084/m9.figshare.c.3728767	https://doi.org/10.6084/m9.figshare.c.3728767	human	cell lines	0	unclassifiable
SAMD00004751	Single molecule CAGE and data processing	HeliScope	Helicos	DRX007866	DRR008738	DNA DataBank of Japan	DRA000991	http://trace.ddbj.nig.ac.jp/DRASearch/submission?acc=DRA000991	Identification of peaks and their annotations	Quantification of promoter activities	doi:10.6084/m9.figshare.c.3728767	figshare	doi:10.6084/m9.figshare.c.3728767	https://doi.org/10.6084/m9.figshare.c.3728767	human	cell lines	0	unclassifiable
SAMD00005068	Single molecule CAGE and data processing	HeliScope	Helicos	DRX007867	DRR008739	DNA DataBank of Japan	DRA000991	http://trace.ddbj.nig.ac.jp/DRASearch/submission?acc=DRA000991	Identification of peaks and their annotations	Quantification of promoter activities	doi:10.6084/m9.figshare.c.3728767	figshare	doi:10.6084/m9.figshare.c.3728767	https://doi.org/10.6084/m9.figshare.c.3728767	human	cell lines	0	b cell
SAMD00005289	Single molecule CAGE and data processing	HeliScope	Helicos	DRX007868	DRR008740	DNA DataBank of Japan	DRA000991	http://trace.ddbj.nig.ac.jp/DRASearch/submission?acc=DRA000991	Identification of peaks and their annotations	Quantification of promoter activities	doi:10.6084/m9.figshare.c.3728767	figshare	doi:10.6084/m9.figshare.c.3728767	https://doi.org/10.6084/m9.figshare.c.3728767	human	cell lines	0	duct cell
SAMD00005788	Single molecule CAGE and data processing	HeliScope	Helicos	DRX007869	DRR008741	DNA DataBank of Japan	DRA000991	http://trace.ddbj.nig.ac.jp/DRASearch/submission?acc=DRA000991	Identification of peaks and their annotations	Quantification of promoter activities	doi:10.6084/m9.figshare.c.3728767	figshare	doi:10.6084/m9.figshare.c.3728767	https://doi.org/10.6084/m9.figshare.c.3728767	human	cell lines	0	duct cell
SAMD00005447	Single molecule CAGE and data processing	HeliScope	Helicos	DRX007870	DRR008742	DNA DataBank of Japan	DRA000991	http://trace.ddbj.nig.ac.jp/DRASearch/submission?acc=DRA000991	Identification of peaks and their annotations	Quantification of promoter activities	doi:10.6084/m9.figshare.c.3728767	figshare	doi:10.6084/m9.figshare.c.3728767	https://doi.org/10.6084/m9.figshare.c.3728767	human	cell lines	0	unclassifiable
SAMD00004732	Single molecule CAGE and data processing	HeliScope	Helicos	DRX007871	DRR008743	DNA DataBank of Japan	DRA000991	http://trace.ddbj.nig.ac.jp/DRASearch/submission?acc=DRA000991	Identification of peaks and their annotations	Quantification of promoter activities	doi:10.6084/m9.figshare.c.3728767	figshare	doi:10.6084/m9.figshare.c.3728767	https://doi.org/10.6084/m9.figshare.c.3728767	human	cell lines	0	unclassifiable
SAMD00005594	Single molecule CAGE and data processing	HeliScope	Helicos	DRX007872	DRR008744	DNA DataBank of Japan	DRA000991	http://trace.ddbj.nig.ac.jp/DRASearch/submission?acc=DRA000991	Identification of peaks and their annotations	Quantification of promoter activities	doi:10.6084/m9.figshare.c.3728767	figshare	doi:10.6084/m9.figshare.c.3728767	https://doi.org/10.6084/m9.figshare.c.3728767	human	cell lines	0	unclassifiable
SAMD00005206	Single molecule CAGE and data processing	HeliScope	Helicos	DRX007873	DRR008745	DNA DataBank of Japan	DRA000991	http://trace.ddbj.nig.ac.jp/DRASearch/submission?acc=DRA000991	Identification of peaks and their annotations	Quantification of promoter activities	doi:10.6084/m9.figshare.c.3728767	figshare	doi:10.6084/m9.figshare.c.3728767	https://doi.org/10.6084/m9.figshare.c.3728767	human	cell lines	0	unclassifiable
SAMD00005854	Single molecule CAGE and data processing	HeliScope	Helicos	DRX007874	DRR008746	DNA DataBank of Japan	DRA000991	http://trace.ddbj.nig.ac.jp/DRASearch/submission?acc=DRA000991	Identification of peaks and their annotations	Quantification of promoter activities	doi:10.6084/m9.figshare.c.3728767	figshare	doi:10.6084/m9.figshare.c.3728767	https://doi.org/10.6084/m9.figshare.c.3728767	human	cell lines	0	unclassifiable
SAMD00004815	Single molecule CAGE and data processing	HeliScope	Helicos	DRX007875	DRR008747	DNA DataBank of Japan	DRA000991	http://trace.ddbj.nig.ac.jp/DRASearch/submission?acc=DRA000991	Identification of peaks and their annotations	Quantification of promoter activities	doi:10.6084/m9.figshare.c.3728767	figshare	doi:10.6084/m9.figshare.c.3728767	https://doi.org/10.6084/m9.figshare.c.3728767	human	cell lines	0	unclassifiable
SAMD00005280	Single molecule CAGE and data processing	HeliScope	Helicos	DRX007876	DRR008748	DNA DataBank of Japan	DRA000991	http://trace.ddbj.nig.ac.jp/DRASearch/submission?acc=DRA000991	Identification of peaks and their annotations	Quantification of promoter activities	doi:10.6084/m9.figshare.c.3728767	figshare	doi:10.6084/m9.figshare.c.3728767	https://doi.org/10.6084/m9.figshare.c.3728767	human	cell lines	0	unclassifiable
SAMD00005316	Single molecule CAGE and data processing	HeliScope	Helicos	DRX007877	DRR008749	DNA DataBank of Japan	DRA000991	http://trace.ddbj.nig.ac.jp/DRASearch/submission?acc=DRA000991	Identification of peaks and their annotations	Quantification of promoter activities	doi:10.6084/m9.figshare.c.3728767	figshare	doi:10.6084/m9.figshare.c.3728767	https://doi.org/10.6084/m9.figshare.c.3728767	human	cell lines	55 year old adult	unclassifiable
SAMD00005162	Single molecule CAGE and data processing	HeliScope	Helicos	DRX007878	DRR008750	DNA DataBank of Japan	DRA000991	http://trace.ddbj.nig.ac.jp/DRASearch/submission?acc=DRA000991	Identification of peaks and their annotations	Quantification of promoter activities	doi:10.6084/m9.figshare.c.3728767	figshare	doi:10.6084/m9.figshare.c.3728767	https://doi.org/10.6084/m9.figshare.c.3728767	human	cell lines	0	unclassifiable
SAMD00005605	Single molecule CAGE and data processing	HeliScope	Helicos	DRX007879	DRR008751	DNA DataBank of Japan	DRA000991	http://trace.ddbj.nig.ac.jp/DRASearch/submission?acc=DRA000991	Identification of peaks and their annotations	Quantification of promoter activities	doi:10.6084/m9.figshare.c.3728767	figshare	doi:10.6084/m9.figshare.c.3728767	https://doi.org/10.6084/m9.figshare.c.3728767	human	cell lines	85 year old adult	unclassifiable
SAMD00005497	Single molecule CAGE and data processing	HeliScope	Helicos	DRX007880	DRR008752	DNA DataBank of Japan	DRA000991	http://trace.ddbj.nig.ac.jp/DRASearch/submission?acc=DRA000991	Identification of peaks and their annotations	Quantification of promoter activities	doi:10.6084/m9.figshare.c.3728767	figshare	doi:10.6084/m9.figshare.c.3728767	https://doi.org/10.6084/m9.figshare.c.3728767	human	cell lines	40 year old adult	unclassifiable
SAMD00005131	Single molecule CAGE and data processing	HeliScope	Helicos	DRX007881	DRR008753	DNA DataBank of Japan	DRA000991	http://trace.ddbj.nig.ac.jp/DRASearch/submission?acc=DRA000991	Identification of peaks and their annotations	Quantification of promoter activities	doi:10.6084/m9.figshare.c.3728767	figshare	doi:10.6084/m9.figshare.c.3728767	https://doi.org/10.6084/m9.figshare.c.3728767	human	cell lines	0	unclassifiable
SAMD00005891	Single molecule CAGE and data processing	HeliScope	Helicos	DRX007882	DRR008754	DNA DataBank of Japan	DRA000991	http://trace.ddbj.nig.ac.jp/DRASearch/submission?acc=DRA000991	Identification of peaks and their annotations	Quantification of promoter activities	doi:10.6084/m9.figshare.c.3728767	figshare	doi:10.6084/m9.figshare.c.3728767	https://doi.org/10.6084/m9.figshare.c.3728767	human	cell lines	0	epithelial cell
SAMD00005737	Single molecule CAGE and data processing	HeliScope	Helicos	DRX007883	DRR008755	DNA DataBank of Japan	DRA000991	http://trace.ddbj.nig.ac.jp/DRASearch/submission?acc=DRA000991	Identification of peaks and their annotations	Quantification of promoter activities	doi:10.6084/m9.figshare.c.3728767	figshare	doi:10.6084/m9.figshare.c.3728767	https://doi.org/10.6084/m9.figshare.c.3728767	human	cell lines	0	epithelial cell
SAMD00004989	Single molecule CAGE and data processing	HeliScope	Helicos	DRX007884	DRR008756	DNA DataBank of Japan	DRA000991	http://trace.ddbj.nig.ac.jp/DRASearch/submission?acc=DRA000991	Identification of peaks and their annotations	Quantification of promoter activities	doi:10.6084/m9.figshare.c.3728767	figshare	doi:10.6084/m9.figshare.c.3728767	https://doi.org/10.6084/m9.figshare.c.3728767	human	cell lines	0	epithelial cell
SAMD00005690	Single molecule CAGE and data processing	HeliScope	Helicos	DRX007885	DRR008757	DNA DataBank of Japan	DRA000991	http://trace.ddbj.nig.ac.jp/DRASearch/submission?acc=DRA000991	Identification of peaks and their annotations	Quantification of promoter activities	doi:10.6084/m9.figshare.c.3728767	figshare	doi:10.6084/m9.figshare.c.3728767	https://doi.org/10.6084/m9.figshare.c.3728767	human	cell lines	77 year old adult	chondroblast
SAMD00005908	Single molecule CAGE and data processing	HeliScope	Helicos	DRX007886	DRR008758	DNA DataBank of Japan	DRA000991	http://trace.ddbj.nig.ac.jp/DRASearch/submission?acc=DRA000991	Identification of peaks and their annotations	Quantification of promoter activities	doi:10.6084/m9.figshare.c.3728767	figshare	doi:10.6084/m9.figshare.c.3728767	https://doi.org/10.6084/m9.figshare.c.3728767	human	cell lines	0	unclassifiable
SAMD00005056	Single molecule CAGE and data processing	HeliScope	Helicos	DRX007887	DRR008759	DNA DataBank of Japan	DRA000991	http://trace.ddbj.nig.ac.jp/DRASearch/submission?acc=DRA000991	Identification of peaks and their annotations	Quantification of promoter activities	doi:10.6084/m9.figshare.c.3728767	figshare	doi:10.6084/m9.figshare.c.3728767	https://doi.org/10.6084/m9.figshare.c.3728767	human	cell lines	0	unclassifiable
SAMD00005108	Single molecule CAGE and data processing	HeliScope	Helicos	DRX007888	DRR008760	DNA DataBank of Japan	DRA000991	http://trace.ddbj.nig.ac.jp/DRASearch/submission?acc=DRA000991	Identification of peaks and their annotations	Quantification of promoter activities	doi:10.6084/m9.figshare.c.3728767	figshare	doi:10.6084/m9.figshare.c.3728767	https://doi.org/10.6084/m9.figshare.c.3728767	human	cell lines	0	unclassifiable
SAMD00005593	Single molecule CAGE and data processing	HeliScope	Helicos	DRX007889	DRR008761	DNA DataBank of Japan	DRA000991	http://trace.ddbj.nig.ac.jp/DRASearch/submission?acc=DRA000991	Identification of peaks and their annotations	Quantification of promoter activities	doi:10.6084/m9.figshare.c.3728767	figshare	doi:10.6084/m9.figshare.c.3728767	https://doi.org/10.6084/m9.figshare.c.3728767	human	cell lines	0	unclassifiable
SAMD00005958	Single molecule CAGE and data processing	HeliScope	Helicos	DRX007890	DRR008762	DNA DataBank of Japan	DRA000991	http://trace.ddbj.nig.ac.jp/DRASearch/submission?acc=DRA000991	Identification of peaks and their annotations	Quantification of promoter activities	doi:10.6084/m9.figshare.c.3728767	figshare	doi:10.6084/m9.figshare.c.3728767	https://doi.org/10.6084/m9.figshare.c.3728767	human	cell lines	0	unclassifiable
SAMD00004903	Single molecule CAGE and data processing	HeliScope	Helicos	DRX007891	DRR008763	DNA DataBank of Japan	DRA000991	http://trace.ddbj.nig.ac.jp/DRASearch/submission?acc=DRA000991	Identification of peaks and their annotations	Quantification of promoter activities	doi:10.6084/m9.figshare.c.3728767	figshare	doi:10.6084/m9.figshare.c.3728767	https://doi.org/10.6084/m9.figshare.c.3728767	human	cell lines	0	unclassifiable
SAMD00005896	Single molecule CAGE and data processing	HeliScope	Helicos	DRX007892	DRR008764	DNA DataBank of Japan	DRA000991	http://trace.ddbj.nig.ac.jp/DRASearch/submission?acc=DRA000991	Identification of peaks and their annotations	Quantification of promoter activities	doi:10.6084/m9.figshare.c.3728767	figshare	doi:10.6084/m9.figshare.c.3728767	https://doi.org/10.6084/m9.figshare.c.3728767	human	cell lines	0	unclassifiable
SAMD00005730	Single molecule CAGE and data processing	HeliScope	Helicos	DRX007893	DRR008765	DNA DataBank of Japan	DRA000991	http://trace.ddbj.nig.ac.jp/DRASearch/submission?acc=DRA000991	Identification of peaks and their annotations	Quantification of promoter activities	doi:10.6084/m9.figshare.c.3728767	figshare	doi:10.6084/m9.figshare.c.3728767	https://doi.org/10.6084/m9.figshare.c.3728767	human	cell lines	0	unclassifiable
SAMD00005221	Single molecule CAGE and data processing	HeliScope	Helicos	DRX007894	DRR008766	DNA DataBank of Japan	DRA000991	http://trace.ddbj.nig.ac.jp/DRASearch/submission?acc=DRA000991	Identification of peaks and their annotations	Quantification of promoter activities	doi:10.6084/m9.figshare.c.3728767	figshare	doi:10.6084/m9.figshare.c.3728767	https://doi.org/10.6084/m9.figshare.c.3728767	human	cell lines	0	unclassifiable
SAMD00005274	Single molecule CAGE and data processing	HeliScope	Helicos	DRX007895	DRR008767	DNA DataBank of Japan	DRA000991	http://trace.ddbj.nig.ac.jp/DRASearch/submission?acc=DRA000991	Identification of peaks and their annotations	Quantification of promoter activities	doi:10.6084/m9.figshare.c.3728767	figshare	doi:10.6084/m9.figshare.c.3728767	https://doi.org/10.6084/m9.figshare.c.3728767	human	cell lines	63 year old adult	unclassifiable
SAMD00005113	Single molecule CAGE and data processing	HeliScope	Helicos	DRX007896	DRR008768	DNA DataBank of Japan	DRA000991	http://trace.ddbj.nig.ac.jp/DRASearch/submission?acc=DRA000991	Identification of peaks and their annotations	Quantification of promoter activities	doi:10.6084/m9.figshare.c.3728767	figshare	doi:10.6084/m9.figshare.c.3728767	https://doi.org/10.6084/m9.figshare.c.3728767	human	cell lines	0	unclassifiable
SAMD00005163	Single molecule CAGE and data processing	HeliScope	Helicos	DRX007897	DRR008769	DNA DataBank of Japan	DRA000991	http://trace.ddbj.nig.ac.jp/DRASearch/submission?acc=DRA000991	Identification of peaks and their annotations	Quantification of promoter activities	doi:10.6084/m9.figshare.c.3728767	figshare	doi:10.6084/m9.figshare.c.3728767	https://doi.org/10.6084/m9.figshare.c.3728767	human	cell lines	0	glioblast
SAMD00005163	Single molecule CAGE and data processing	HeliScope	Helicos	DRX007898	DRR008770	DNA DataBank of Japan	DRA000991	http://trace.ddbj.nig.ac.jp/DRASearch/submission?acc=DRA000991	Identification of peaks and their annotations	Quantification of promoter activities	doi:10.6084/m9.figshare.c.3728767	figshare	doi:10.6084/m9.figshare.c.3728767	https://doi.org/10.6084/m9.figshare.c.3728767	human	cell lines	0	glioblast
SAMD00006006	Single molecule CAGE and data processing	HeliScope	Helicos	DRX007899	DRR008771	DNA DataBank of Japan	DRA000991	http://trace.ddbj.nig.ac.jp/DRASearch/submission?acc=DRA000991	Identification of peaks and their annotations	Quantification of promoter activities	doi:10.6084/m9.figshare.c.3728767	figshare	doi:10.6084/m9.figshare.c.3728767	https://doi.org/10.6084/m9.figshare.c.3728767	human	cell lines	0	glioblast
SAMD00005418	Single molecule CAGE and data processing	HeliScope	Helicos	DRX007900	DRR008772	DNA DataBank of Japan	DRA000991	http://trace.ddbj.nig.ac.jp/DRASearch/submission?acc=DRA000991	Identification of peaks and their annotations	Quantification of promoter activities	doi:10.6084/m9.figshare.c.3728767	figshare	doi:10.6084/m9.figshare.c.3728767	https://doi.org/10.6084/m9.figshare.c.3728767	human	cell lines	61 year old adult	glioblast
SAMD00004866	Single molecule CAGE and data processing	HeliScope	Helicos	DRX007901	DRR008773	DNA DataBank of Japan	DRA000991	http://trace.ddbj.nig.ac.jp/DRASearch/submission?acc=DRA000991	Identification of peaks and their annotations	Quantification of promoter activities	doi:10.6084/m9.figshare.c.3728767	figshare	doi:10.6084/m9.figshare.c.3728767	https://doi.org/10.6084/m9.figshare.c.3728767	human	cell lines	0	granulosa cell
SAMD00005930	Single molecule CAGE and data processing	HeliScope	Helicos	DRX007902	DRR008774	DNA DataBank of Japan	DRA000991	http://trace.ddbj.nig.ac.jp/DRASearch/submission?acc=DRA000991	Identification of peaks and their annotations	Quantification of promoter activities	doi:10.6084/m9.figshare.c.3728767	figshare	doi:10.6084/m9.figshare.c.3728767	https://doi.org/10.6084/m9.figshare.c.3728767	human	cell lines	0	t cell
SAMD00005769	Single molecule CAGE and data processing	HeliScope	Helicos	DRX007903	DRR008775	DNA DataBank of Japan	DRA000991	http://trace.ddbj.nig.ac.jp/DRASearch/submission?acc=DRA000991	Identification of peaks and their annotations	Quantification of promoter activities	doi:10.6084/m9.figshare.c.3728767	figshare	doi:10.6084/m9.figshare.c.3728767	https://doi.org/10.6084/m9.figshare.c.3728767	human	cell lines	0	adipocyte, lipocyte of liver
SAMD00005793	Single molecule CAGE and data processing	HeliScope	Helicos	DRX007904	DRR008776	DNA DataBank of Japan	DRA000991	http://trace.ddbj.nig.ac.jp/DRASearch/submission?acc=DRA000991	Identification of peaks and their annotations	Quantification of promoter activities	doi:10.6084/m9.figshare.c.3728767	figshare	doi:10.6084/m9.figshare.c.3728767	https://doi.org/10.6084/m9.figshare.c.3728767	human	cell lines	0	hepatoblast
SAMD00004811	Single molecule CAGE and data processing	HeliScope	Helicos	DRX007905	DRR008777	DNA DataBank of Japan	DRA000991	http://trace.ddbj.nig.ac.jp/DRASearch/submission?acc=DRA000991	Identification of peaks and their annotations	Quantification of promoter activities	doi:10.6084/m9.figshare.c.3728767	figshare	doi:10.6084/m9.figshare.c.3728767	https://doi.org/10.6084/m9.figshare.c.3728767	human	cell lines	0	hepatocyte
SAMD00005169	Single molecule CAGE and data processing	HeliScope	Helicos	DRX007906	DRR008778	DNA DataBank of Japan	DRA000991	http://trace.ddbj.nig.ac.jp/DRASearch/submission?acc=DRA000991	Identification of peaks and their annotations	Quantification of promoter activities	doi:10.6084/m9.figshare.c.3728767	figshare	doi:10.6084/m9.figshare.c.3728767	https://doi.org/10.6084/m9.figshare.c.3728767	human	cell lines	0	hepatocyte
SAMD00005359	Single molecule CAGE and data processing	HeliScope	Helicos	DRX007907	DRR008779	DNA DataBank of Japan	DRA000991	http://trace.ddbj.nig.ac.jp/DRASearch/submission?acc=DRA000991	Identification of peaks and their annotations	Quantification of promoter activities	doi:10.6084/m9.figshare.c.3728767	figshare	doi:10.6084/m9.figshare.c.3728767	https://doi.org/10.6084/m9.figshare.c.3728767	human	cell lines	0	hepatocyte
SAMD00005006	Single molecule CAGE and data processing	HeliScope	Helicos	DRX007908	DRR008780	DNA DataBank of Japan	DRA000991	http://trace.ddbj.nig.ac.jp/DRASearch/submission?acc=DRA000991	Identification of peaks and their annotations	Quantification of promoter activities	doi:10.6084/m9.figshare.c.3728767	figshare	doi:10.6084/m9.figshare.c.3728767	https://doi.org/10.6084/m9.figshare.c.3728767	human	cell lines	0	hepatocyte
SAMD00005140	Single molecule CAGE and data processing	HeliScope	Helicos	DRX007909	DRR008781	DNA DataBank of Japan	DRA000991	http://trace.ddbj.nig.ac.jp/DRASearch/submission?acc=DRA000991	Identification of peaks and their annotations	Quantification of promoter activities	doi:10.6084/m9.figshare.c.3728767	figshare	doi:10.6084/m9.figshare.c.3728767	https://doi.org/10.6084/m9.figshare.c.3728767	human	cell lines	0	b cell
SAMD00005555	Single molecule CAGE and data processing	HeliScope	Helicos	DRX007910	DRR008782	DNA DataBank of Japan	DRA000991	http://trace.ddbj.nig.ac.jp/DRASearch/submission?acc=DRA000991	Identification of peaks and their annotations	Quantification of promoter activities	doi:10.6084/m9.figshare.c.3728767	figshare	doi:10.6084/m9.figshare.c.3728767	https://doi.org/10.6084/m9.figshare.c.3728767	human	cell lines	0	unclassifiable
SAMD00005401	Single molecule CAGE and data processing	HeliScope	Helicos	DRX007911	DRR008783	DNA DataBank of Japan	DRA000991	http://trace.ddbj.nig.ac.jp/DRASearch/submission?acc=DRA000991	Identification of peaks and their annotations	Quantification of promoter activities	doi:10.6084/m9.figshare.c.3728767	figshare	doi:10.6084/m9.figshare.c.3728767	https://doi.org/10.6084/m9.figshare.c.3728767	human	cell lines	0	unclassifiable
SAMD00004922	Single molecule CAGE and data processing	HeliScope	Helicos	DRX007912	DRR008784	DNA DataBank of Japan	DRA000991	http://trace.ddbj.nig.ac.jp/DRASearch/submission?acc=DRA000991	Identification of peaks and their annotations	Quantification of promoter activities	doi:10.6084/m9.figshare.c.3728767	figshare	doi:10.6084/m9.figshare.c.3728767	https://doi.org/10.6084/m9.figshare.c.3728767	human	cell lines	0	unclassifiable
SAMD00005840	Single molecule CAGE and data processing	HeliScope	Helicos	DRX007913	DRR008785	DNA DataBank of Japan	DRA000991	http://trace.ddbj.nig.ac.jp/DRASearch/submission?acc=DRA000991	Identification of peaks and their annotations	Quantification of promoter activities	doi:10.6084/m9.figshare.c.3728767	figshare	doi:10.6084/m9.figshare.c.3728767	https://doi.org/10.6084/m9.figshare.c.3728767	human	cell lines	0	unclassifiable
SAMD00005185	Single molecule CAGE and data processing	HeliScope	Helicos	DRX007914	DRR008786	DNA DataBank of Japan	DRA000991	http://trace.ddbj.nig.ac.jp/DRASearch/submission?acc=DRA000991	Identification of peaks and their annotations	Quantification of promoter activities	doi:10.6084/m9.figshare.c.3728767	figshare	doi:10.6084/m9.figshare.c.3728767	https://doi.org/10.6084/m9.figshare.c.3728767	human	cell lines	0	unclassifiable
SAMD00004740	Single molecule CAGE and data processing	HeliScope	Helicos	DRX007915	DRR008787	DNA DataBank of Japan	DRA000991	http://trace.ddbj.nig.ac.jp/DRASearch/submission?acc=DRA000991	Identification of peaks and their annotations	Quantification of promoter activities	doi:10.6084/m9.figshare.c.3728767	figshare	doi:10.6084/m9.figshare.c.3728767	https://doi.org/10.6084/m9.figshare.c.3728767	human	cell lines	0	smooth muscle cell
SAMD00004734	Single molecule CAGE and data processing	HeliScope	Helicos	DRX007916	DRR008788	DNA DataBank of Japan	DRA000991	http://trace.ddbj.nig.ac.jp/DRASearch/submission?acc=DRA000991	Identification of peaks and their annotations	Quantification of promoter activities	doi:10.6084/m9.figshare.c.3728767	figshare	doi:10.6084/m9.figshare.c.3728767	https://doi.org/10.6084/m9.figshare.c.3728767	human	cell lines	0	smooth muscle cell
SAMD00005329	Single molecule CAGE and data processing	HeliScope	Helicos	DRX007917	DRR008789	DNA DataBank of Japan	DRA000991	http://trace.ddbj.nig.ac.jp/DRASearch/submission?acc=DRA000991	Identification of peaks and their annotations	Quantification of promoter activities	doi:10.6084/m9.figshare.c.3728767	figshare	doi:10.6084/m9.figshare.c.3728767	https://doi.org/10.6084/m9.figshare.c.3728767	human	cell lines	0	smooth muscle cell
SAMD00005182	Single molecule CAGE and data processing	HeliScope	Helicos	DRX007918	DRR008790	DNA DataBank of Japan	DRA000991	http://trace.ddbj.nig.ac.jp/DRASearch/submission?acc=DRA000991	Identification of peaks and their annotations	Quantification of promoter activities	doi:10.6084/m9.figshare.c.3728767	figshare	doi:10.6084/m9.figshare.c.3728767	https://doi.org/10.6084/m9.figshare.c.3728767	human	cell lines	0	lens epithelial cell
SAMD00004745	Single molecule CAGE and data processing	HeliScope	Helicos	DRX007919	DRR008791	DNA DataBank of Japan	DRA000991	http://trace.ddbj.nig.ac.jp/DRASearch/submission?acc=DRA000991	Identification of peaks and their annotations	Quantification of promoter activities	doi:10.6084/m9.figshare.c.3728767	figshare	doi:10.6084/m9.figshare.c.3728767	https://doi.org/10.6084/m9.figshare.c.3728767	human	cell lines	0	megakaryoblast
SAMD00005621	Single molecule CAGE and data processing	HeliScope	Helicos	DRX007920	DRR008792	DNA DataBank of Japan	DRA000991	http://trace.ddbj.nig.ac.jp/DRASearch/submission?acc=DRA000991	Identification of peaks and their annotations	Quantification of promoter activities	doi:10.6084/m9.figshare.c.3728767	figshare	doi:10.6084/m9.figshare.c.3728767	https://doi.org/10.6084/m9.figshare.c.3728767	human	cell lines	0	adipocyte
SAMD00005058	Single molecule CAGE and data processing	HeliScope	Helicos	DRX007921	DRR008793	DNA DataBank of Japan	DRA000991	http://trace.ddbj.nig.ac.jp/DRASearch/submission?acc=DRA000991	Identification of peaks and their annotations	Quantification of promoter activities	doi:10.6084/m9.figshare.c.3728767	figshare	doi:10.6084/m9.figshare.c.3728767	https://doi.org/10.6084/m9.figshare.c.3728767	human	cell lines	0	adipocyte
SAMD00005715	Single molecule CAGE and data processing	HeliScope	Helicos	DRX007922	DRR008794	DNA DataBank of Japan	DRA000991	http://trace.ddbj.nig.ac.jp/DRASearch/submission?acc=DRA000991	Identification of peaks and their annotations	Quantification of promoter activities	doi:10.6084/m9.figshare.c.3728767	figshare	doi:10.6084/m9.figshare.c.3728767	https://doi.org/10.6084/m9.figshare.c.3728767	human	cell lines	0	pneumocyte, type ii, great alveolar cell (septal cell)
SAMD00005224	Single molecule CAGE and data processing	HeliScope	Helicos	DRX007923	DRR008795	DNA DataBank of Japan	DRA000991	http://trace.ddbj.nig.ac.jp/DRASearch/submission?acc=DRA000991	Identification of peaks and their annotations	Quantification of promoter activities	doi:10.6084/m9.figshare.c.3728767	figshare	doi:10.6084/m9.figshare.c.3728767	https://doi.org/10.6084/m9.figshare.c.3728767	human	cell lines	0	unclassifiable
SAMD00005770	Single molecule CAGE and data processing	HeliScope	Helicos	DRX007924	DRR008796	DNA DataBank of Japan	DRA000991	http://trace.ddbj.nig.ac.jp/DRASearch/submission?acc=DRA000991	Identification of peaks and their annotations	Quantification of promoter activities	doi:10.6084/m9.figshare.c.3728767	figshare	doi:10.6084/m9.figshare.c.3728767	https://doi.org/10.6084/m9.figshare.c.3728767	human	cell lines	0	b cell
SAMD00005415	Single molecule CAGE and data processing	HeliScope	Helicos	DRX007925	DRR008797	DNA DataBank of Japan	DRA000991	http://trace.ddbj.nig.ac.jp/DRASearch/submission?acc=DRA000991	Identification of peaks and their annotations	Quantification of promoter activities	doi:10.6084/m9.figshare.c.3728767	figshare	doi:10.6084/m9.figshare.c.3728767	https://doi.org/10.6084/m9.figshare.c.3728767	human	cell lines	0	b cell
SAMD00005019	Single molecule CAGE and data processing	HeliScope	Helicos	DRX007926	DRR008798	DNA DataBank of Japan	DRA000991	http://trace.ddbj.nig.ac.jp/DRASearch/submission?acc=DRA000991	Identification of peaks and their annotations	Quantification of promoter activities	doi:10.6084/m9.figshare.c.3728767	figshare	doi:10.6084/m9.figshare.c.3728767	https://doi.org/10.6084/m9.figshare.c.3728767	human	cell lines	87 year old adult	hair follicle, outer root sheath cell
SAMD00005218	Single molecule CAGE and data processing	HeliScope	Helicos	DRX007927	DRR008799	DNA DataBank of Japan	DRA000991	http://trace.ddbj.nig.ac.jp/DRASearch/submission?acc=DRA000991	Identification of peaks and their annotations	Quantification of promoter activities	doi:10.6084/m9.figshare.c.3728767	figshare	doi:10.6084/m9.figshare.c.3728767	https://doi.org/10.6084/m9.figshare.c.3728767	human	cell lines	74 year old adult	unclassifiable
SAMD00004791	Single molecule CAGE and data processing	HeliScope	Helicos	DRX007928	DRR008800	DNA DataBank of Japan	DRA000991	http://trace.ddbj.nig.ac.jp/DRASearch/submission?acc=DRA000991	Identification of peaks and their annotations	Quantification of promoter activities	doi:10.6084/m9.figshare.c.3728767	figshare	doi:10.6084/m9.figshare.c.3728767	https://doi.org/10.6084/m9.figshare.c.3728767	human	cell lines	0	neurectodermal cell
SAMD00005880	Single molecule CAGE and data processing	HeliScope	Helicos	DRX007929	DRR008801	DNA DataBank of Japan	DRA000991	http://trace.ddbj.nig.ac.jp/DRASearch/submission?acc=DRA000991	Identification of peaks and their annotations	Quantification of promoter activities	doi:10.6084/m9.figshare.c.3728767	figshare	doi:10.6084/m9.figshare.c.3728767	https://doi.org/10.6084/m9.figshare.c.3728767	human	cell lines	0	neurectodermal cell
SAMD00005005	Single molecule CAGE and data processing	HeliScope	Helicos	DRX007930	DRR008802	DNA DataBank of Japan	DRA000991	http://trace.ddbj.nig.ac.jp/DRASearch/submission?acc=DRA000991	Identification of peaks and their annotations	Quantification of promoter activities	doi:10.6084/m9.figshare.c.3728767	figshare	doi:10.6084/m9.figshare.c.3728767	https://doi.org/10.6084/m9.figshare.c.3728767	human	cell lines	0	melanocyte
SAMD00005172	Single molecule CAGE and data processing	HeliScope	Helicos	DRX007931	DRR008803	DNA DataBank of Japan	DRA000991	http://trace.ddbj.nig.ac.jp/DRASearch/submission?acc=DRA000991	Identification of peaks and their annotations	Quantification of promoter activities	doi:10.6084/m9.figshare.c.3728767	figshare	doi:10.6084/m9.figshare.c.3728767	https://doi.org/10.6084/m9.figshare.c.3728767	human	cell lines	0	melanocyte
SAMD00005211	Single molecule CAGE and data processing	HeliScope	Helicos	DRX007932	DRR008804	DNA DataBank of Japan	DRA000991	http://trace.ddbj.nig.ac.jp/DRASearch/submission?acc=DRA000991	Identification of peaks and their annotations	Quantification of promoter activities	doi:10.6084/m9.figshare.c.3728767	figshare	doi:10.6084/m9.figshare.c.3728767	https://doi.org/10.6084/m9.figshare.c.3728767	human	cell lines	0	meningeal cell
SAMD00005532	Single molecule CAGE and data processing	HeliScope	Helicos	DRX007933	DRR008805	DNA DataBank of Japan	DRA000991	http://trace.ddbj.nig.ac.jp/DRASearch/submission?acc=DRA000991	Identification of peaks and their annotations	Quantification of promoter activities	doi:10.6084/m9.figshare.c.3728767	figshare	doi:10.6084/m9.figshare.c.3728767	https://doi.org/10.6084/m9.figshare.c.3728767	human	cell lines	0	merkel cell
SAMD00005928	Single molecule CAGE and data processing	HeliScope	Helicos	DRX007934	DRR008806	DNA DataBank of Japan	DRA000991	http://trace.ddbj.nig.ac.jp/DRASearch/submission?acc=DRA000991	Identification of peaks and their annotations	Quantification of promoter activities	doi:10.6084/m9.figshare.c.3728767	figshare	doi:10.6084/m9.figshare.c.3728767	https://doi.org/10.6084/m9.figshare.c.3728767	human	cell lines	0	merkel cell
SAMD00005180	Single molecule CAGE and data processing	HeliScope	Helicos	DRX007935	DRR008807	DNA DataBank of Japan	DRA000991	http://trace.ddbj.nig.ac.jp/DRASearch/submission?acc=DRA000991	Identification of peaks and their annotations	Quantification of promoter activities	doi:10.6084/m9.figshare.c.3728767	figshare	doi:10.6084/m9.figshare.c.3728767	https://doi.org/10.6084/m9.figshare.c.3728767	human	cell lines	42 year old adult	mesenchymal stem cell
SAMD00005627	Single molecule CAGE and data processing	HeliScope	Helicos	DRX007936	DRR008808	DNA DataBank of Japan	DRA000991	http://trace.ddbj.nig.ac.jp/DRASearch/submission?acc=DRA000991	Identification of peaks and their annotations	Quantification of promoter activities	doi:10.6084/m9.figshare.c.3728767	figshare	doi:10.6084/m9.figshare.c.3728767	https://doi.org/10.6084/m9.figshare.c.3728767	human	cell lines	0	mesothelial cell
SAMD00005932	Single molecule CAGE and data processing	HeliScope	Helicos	DRX007937	DRR008809	DNA DataBank of Japan	DRA000991	http://trace.ddbj.nig.ac.jp/DRASearch/submission?acc=DRA000991	Identification of peaks and their annotations	Quantification of promoter activities	doi:10.6084/m9.figshare.c.3728767	figshare	doi:10.6084/m9.figshare.c.3728767	https://doi.org/10.6084/m9.figshare.c.3728767	human	cell lines	0	mesothelial cell
SAMD00006000	Single molecule CAGE and data processing	HeliScope	Helicos	DRX007938	DRR008810	DNA DataBank of Japan	DRA000991	http://trace.ddbj.nig.ac.jp/DRASearch/submission?acc=DRA000991	Identification of peaks and their annotations	Quantification of promoter activities	doi:10.6084/m9.figshare.c.3728767	figshare	doi:10.6084/m9.figshare.c.3728767	https://doi.org/10.6084/m9.figshare.c.3728767	human	cell lines	0	mesothelial cell
SAMD00005468	Single molecule CAGE and data processing	HeliScope	Helicos	DRX007939	DRR008811	DNA DataBank of Japan	DRA000991	http://trace.ddbj.nig.ac.jp/DRASearch/submission?acc=DRA000991	Identification of peaks and their annotations	Quantification of promoter activities	doi:10.6084/m9.figshare.c.3728767	figshare	doi:10.6084/m9.figshare.c.3728767	https://doi.org/10.6084/m9.figshare.c.3728767	human	cell lines	0	mesothelial cell
SAMD00005438	Single molecule CAGE and data processing	HeliScope	Helicos	DRX007940	DRR008812	DNA DataBank of Japan	DRA000991	http://trace.ddbj.nig.ac.jp/DRASearch/submission?acc=DRA000991	Identification of peaks and their annotations	Quantification of promoter activities	doi:10.6084/m9.figshare.c.3728767	figshare	doi:10.6084/m9.figshare.c.3728767	https://doi.org/10.6084/m9.figshare.c.3728767	human	cell lines	0	mesothelial cell
SAMD00005350	Single molecule CAGE and data processing	HeliScope	Helicos	DRX007941	DRR008813	DNA DataBank of Japan	DRA000991	http://trace.ddbj.nig.ac.jp/DRASearch/submission?acc=DRA000991	Identification of peaks and their annotations	Quantification of promoter activities	doi:10.6084/m9.figshare.c.3728767	figshare	doi:10.6084/m9.figshare.c.3728767	https://doi.org/10.6084/m9.figshare.c.3728767	human	cell lines	0	mesothelial cell
SAMD00005138	Single molecule CAGE and data processing	HeliScope	Helicos	DRX007942	DRR008814	DNA DataBank of Japan	DRA000991	http://trace.ddbj.nig.ac.jp/DRASearch/submission?acc=DRA000991	Identification of peaks and their annotations	Quantification of promoter activities	doi:10.6084/m9.figshare.c.3728767	figshare	doi:10.6084/m9.figshare.c.3728767	https://doi.org/10.6084/m9.figshare.c.3728767	human	cell lines	0	mesothelial cell
SAMD00005101	Single molecule CAGE and data processing	HeliScope	Helicos	DRX007943	DRR008815	DNA DataBank of Japan	DRA000991	http://trace.ddbj.nig.ac.jp/DRASearch/submission?acc=DRA000991	Identification of peaks and their annotations	Quantification of promoter activities	doi:10.6084/m9.figshare.c.3728767	figshare	doi:10.6084/m9.figshare.c.3728767	https://doi.org/10.6084/m9.figshare.c.3728767	human	cell lines	0	mesothelial cell
SAMD00005214	Single molecule CAGE and data processing	HeliScope	Helicos	DRX007944	DRR008816	DNA DataBank of Japan	DRA000991	http://trace.ddbj.nig.ac.jp/DRASearch/submission?acc=DRA000991	Identification of peaks and their annotations	Quantification of promoter activities	doi:10.6084/m9.figshare.c.3728767	figshare	doi:10.6084/m9.figshare.c.3728767	https://doi.org/10.6084/m9.figshare.c.3728767	human	cell lines	0	mesothelial cell
SAMD00005521	Single molecule CAGE and data processing	HeliScope	Helicos	DRX007945	DRR008817	DNA DataBank of Japan	DRA000991	http://trace.ddbj.nig.ac.jp/DRASearch/submission?acc=DRA000991	Identification of peaks and their annotations	Quantification of promoter activities	doi:10.6084/m9.figshare.c.3728767	figshare	doi:10.6084/m9.figshare.c.3728767	https://doi.org/10.6084/m9.figshare.c.3728767	human	cell lines	0	mesothelial cell
SAMD00005518	Single molecule CAGE and data processing	HeliScope	Helicos	DRX007946	DRR008818	DNA DataBank of Japan	DRA000991	http://trace.ddbj.nig.ac.jp/DRASearch/submission?acc=DRA000991	Identification of peaks and their annotations	Quantification of promoter activities	doi:10.6084/m9.figshare.c.3728767	figshare	doi:10.6084/m9.figshare.c.3728767	https://doi.org/10.6084/m9.figshare.c.3728767	human	cell lines	0	mesothelial cell
SAMD00004855	Single molecule CAGE and data processing	HeliScope	Helicos	DRX007947	DRR008819	DNA DataBank of Japan	DRA000991	http://trace.ddbj.nig.ac.jp/DRASearch/submission?acc=DRA000991	Identification of peaks and their annotations	Quantification of promoter activities	doi:10.6084/m9.figshare.c.3728767	figshare	doi:10.6084/m9.figshare.c.3728767	https://doi.org/10.6084/m9.figshare.c.3728767	human	cell lines	0	mesothelial cell
SAMD00005921	Single molecule CAGE and data processing	HeliScope	Helicos	DRX007948	DRR008820	DNA DataBank of Japan	DRA000991	http://trace.ddbj.nig.ac.jp/DRASearch/submission?acc=DRA000991	Identification of peaks and their annotations	Quantification of promoter activities	doi:10.6084/m9.figshare.c.3728767	figshare	doi:10.6084/m9.figshare.c.3728767	https://doi.org/10.6084/m9.figshare.c.3728767	human	cell lines	0	mesothelial cell
SAMD00005137	Single molecule CAGE and data processing	HeliScope	Helicos	DRX007949	DRR008821	DNA DataBank of Japan	DRA000991	http://trace.ddbj.nig.ac.jp/DRASearch/submission?acc=DRA000991	Identification of peaks and their annotations	Quantification of promoter activities	doi:10.6084/m9.figshare.c.3728767	figshare	doi:10.6084/m9.figshare.c.3728767	https://doi.org/10.6084/m9.figshare.c.3728767	human	cell lines	0	mesothelial cell
SAMD00005424	Single molecule CAGE and data processing	HeliScope	Helicos	DRX007950	DRR008822	DNA DataBank of Japan	DRA000991	http://trace.ddbj.nig.ac.jp/DRASearch/submission?acc=DRA000991	Identification of peaks and their annotations	Quantification of promoter activities	doi:10.6084/m9.figshare.c.3728767	figshare	doi:10.6084/m9.figshare.c.3728767	https://doi.org/10.6084/m9.figshare.c.3728767	human	cell lines	0	mesothelial cell
SAMD00004863	Single molecule CAGE and data processing	HeliScope	Helicos	DRX007951	DRR008823	DNA DataBank of Japan	DRA000991	http://trace.ddbj.nig.ac.jp/DRASearch/submission?acc=DRA000991	Identification of peaks and their annotations	Quantification of promoter activities	doi:10.6084/m9.figshare.c.3728767	figshare	doi:10.6084/m9.figshare.c.3728767	https://doi.org/10.6084/m9.figshare.c.3728767	human	cell lines	0	mesothelial cell
SAMD00004901	Single molecule CAGE and data processing	HeliScope	Helicos	DRX007952	DRR008824	DNA DataBank of Japan	DRA000991	http://trace.ddbj.nig.ac.jp/DRASearch/submission?acc=DRA000991	Identification of peaks and their annotations	Quantification of promoter activities	doi:10.6084/m9.figshare.c.3728767	figshare	doi:10.6084/m9.figshare.c.3728767	https://doi.org/10.6084/m9.figshare.c.3728767	human	cell lines	0	unclassifiable
SAMD00005075	Single molecule CAGE and data processing	HeliScope	Helicos	DRX007953	DRR008825	DNA DataBank of Japan	DRA000991	http://trace.ddbj.nig.ac.jp/DRASearch/submission?acc=DRA000991	Identification of peaks and their annotations	Quantification of promoter activities	doi:10.6084/m9.figshare.c.3728767	figshare	doi:10.6084/m9.figshare.c.3728767	https://doi.org/10.6084/m9.figshare.c.3728767	human	cell lines	0	unclassifiable
SAMD00005895	Single molecule CAGE and data processing	HeliScope	Helicos	DRX007954	DRR008826	DNA DataBank of Japan	DRA000991	http://trace.ddbj.nig.ac.jp/DRASearch/submission?acc=DRA000991	Identification of peaks and their annotations	Quantification of promoter activities	doi:10.6084/m9.figshare.c.3728767	figshare	doi:10.6084/m9.figshare.c.3728767	https://doi.org/10.6084/m9.figshare.c.3728767	human	cell lines	0	unclassifiable
SAMD00005729	Single molecule CAGE and data processing	HeliScope	Helicos	DRX007955	DRR008827	DNA DataBank of Japan	DRA000991	http://trace.ddbj.nig.ac.jp/DRASearch/submission?acc=DRA000991	Identification of peaks and their annotations	Quantification of promoter activities	doi:10.6084/m9.figshare.c.3728767	figshare	doi:10.6084/m9.figshare.c.3728767	https://doi.org/10.6084/m9.figshare.c.3728767	human	cell lines	0	t cell
SAMD00004747	Single molecule CAGE and data processing	HeliScope	Helicos	DRX007956	DRR008828	DNA DataBank of Japan	DRA000991	http://trace.ddbj.nig.ac.jp/DRASearch/submission?acc=DRA000991	Identification of peaks and their annotations	Quantification of promoter activities	doi:10.6084/m9.figshare.c.3728767	figshare	doi:10.6084/m9.figshare.c.3728767	https://doi.org/10.6084/m9.figshare.c.3728767	human	cell lines	0	myeloid cell
SAMD00004771	Single molecule CAGE and data processing	HeliScope	Helicos	DRX007957	DRR008829	DNA DataBank of Japan	DRA000991	http://trace.ddbj.nig.ac.jp/DRASearch/submission?acc=DRA000991	Identification of peaks and their annotations	Quantification of promoter activities	doi:10.6084/m9.figshare.c.3728767	figshare	doi:10.6084/m9.figshare.c.3728767	https://doi.org/10.6084/m9.figshare.c.3728767	human	cell lines	0	b cell
SAMD00004833	Single molecule CAGE and data processing	HeliScope	Helicos	DRX007958	DRR008830	DNA DataBank of Japan	DRA000991	http://trace.ddbj.nig.ac.jp/DRASearch/submission?acc=DRA000991	Identification of peaks and their annotations	Quantification of promoter activities	doi:10.6084/m9.figshare.c.3728767	figshare	doi:10.6084/m9.figshare.c.3728767	https://doi.org/10.6084/m9.figshare.c.3728767	human	cell lines	0	fibroblast
SAMD00005282	Single molecule CAGE and data processing	HeliScope	Helicos	DRX007959	DRR008831	DNA DataBank of Japan	DRA000991	http://trace.ddbj.nig.ac.jp/DRASearch/submission?acc=DRA000991	Identification of peaks and their annotations	Quantification of promoter activities	doi:10.6084/m9.figshare.c.3728767	figshare	doi:10.6084/m9.figshare.c.3728767	https://doi.org/10.6084/m9.figshare.c.3728767	human	cell lines	0	fibroblast
SAMD00004974	Single molecule CAGE and data processing	HeliScope	Helicos	DRX007960	DRR008832	DNA DataBank of Japan	DRA000991	http://trace.ddbj.nig.ac.jp/DRASearch/submission?acc=DRA000991	Identification of peaks and their annotations	Quantification of promoter activities	doi:10.6084/m9.figshare.c.3728767	figshare	doi:10.6084/m9.figshare.c.3728767	https://doi.org/10.6084/m9.figshare.c.3728767	human	cell lines	0	neuroblast
SAMD00005629	Single molecule CAGE and data processing	HeliScope	Helicos	DRX007961	DRR008833	DNA DataBank of Japan	DRA000991	http://trace.ddbj.nig.ac.jp/DRASearch/submission?acc=DRA000991	Identification of peaks and their annotations	Quantification of promoter activities	doi:10.6084/m9.figshare.c.3728767	figshare	doi:10.6084/m9.figshare.c.3728767	https://doi.org/10.6084/m9.figshare.c.3728767	human	cell lines	0	neuroblast
SAMD00005446	Single molecule CAGE and data processing	HeliScope	Helicos	DRX007962	DRR008834	DNA DataBank of Japan	DRA000991	http://trace.ddbj.nig.ac.jp/DRASearch/submission?acc=DRA000991	Identification of peaks and their annotations	Quantification of promoter activities	doi:10.6084/m9.figshare.c.3728767	figshare	doi:10.6084/m9.figshare.c.3728767	https://doi.org/10.6084/m9.figshare.c.3728767	human	cell lines	0	neuroblast
SAMD00005234	Single molecule CAGE and data processing	HeliScope	Helicos	DRX007963	DRR008835	DNA DataBank of Japan	DRA000991	http://trace.ddbj.nig.ac.jp/DRASearch/submission?acc=DRA000991	Identification of peaks and their annotations	Quantification of promoter activities	doi:10.6084/m9.figshare.c.3728767	figshare	doi:10.6084/m9.figshare.c.3728767	https://doi.org/10.6084/m9.figshare.c.3728767	human	cell lines	0	neuroblast
SAMD00005971	Single molecule CAGE and data processing	HeliScope	Helicos	DRX007964	DRR008836	DNA DataBank of Japan	DRA000991	http://trace.ddbj.nig.ac.jp/DRASearch/submission?acc=DRA000991	Identification of peaks and their annotations	Quantification of promoter activities	doi:10.6084/m9.figshare.c.3728767	figshare	doi:10.6084/m9.figshare.c.3728767	https://doi.org/10.6084/m9.figshare.c.3728767	human	cell lines	0	unclassifiable
SAMD00005477	Single molecule CAGE and data processing	HeliScope	Helicos	DRX007965	DRR008837	DNA DataBank of Japan	DRA000991	http://trace.ddbj.nig.ac.jp/DRASearch/submission?acc=DRA000991	Identification of peaks and their annotations	Quantification of promoter activities	doi:10.6084/m9.figshare.c.3728767	figshare	doi:10.6084/m9.figshare.c.3728767	https://doi.org/10.6084/m9.figshare.c.3728767	human	cell lines	0	unclassifiable
SAMD00005487	Single molecule CAGE and data processing	HeliScope	Helicos	DRX007966	DRR008838	DNA DataBank of Japan	DRA000991	http://trace.ddbj.nig.ac.jp/DRASearch/submission?acc=DRA000991	Identification of peaks and their annotations	Quantification of promoter activities	doi:10.6084/m9.figshare.c.3728767	figshare	doi:10.6084/m9.figshare.c.3728767	https://doi.org/10.6084/m9.figshare.c.3728767	human	cell lines	0	unclassifiable
SAMD00005035	Single molecule CAGE and data processing	HeliScope	Helicos	DRX007967	DRR008839	DNA DataBank of Japan	DRA000991	http://trace.ddbj.nig.ac.jp/DRASearch/submission?acc=DRA000991	Identification of peaks and their annotations	Quantification of promoter activities	doi:10.6084/m9.figshare.c.3728767	figshare	doi:10.6084/m9.figshare.c.3728767	https://doi.org/10.6084/m9.figshare.c.3728767	human	cell lines	0	unclassifiable
SAMD00004859	Single molecule CAGE and data processing	HeliScope	Helicos	DRX007968	DRR008840	DNA DataBank of Japan	DRA000991	http://trace.ddbj.nig.ac.jp/DRASearch/submission?acc=DRA000991	Identification of peaks and their annotations	Quantification of promoter activities	doi:10.6084/m9.figshare.c.3728767	figshare	doi:10.6084/m9.figshare.c.3728767	https://doi.org/10.6084/m9.figshare.c.3728767	human	cell lines	0	schwann cell
SAMD00005362	Single molecule CAGE and data processing	HeliScope	Helicos	DRX007969	DRR008841	DNA DataBank of Japan	DRA000991	http://trace.ddbj.nig.ac.jp/DRASearch/submission?acc=DRA000991	Identification of peaks and their annotations	Quantification of promoter activities	doi:10.6084/m9.figshare.c.3728767	figshare	doi:10.6084/m9.figshare.c.3728767	https://doi.org/10.6084/m9.figshare.c.3728767	human	cell lines	11 year old child	lymphocyte
SAMD00004738	Single molecule CAGE and data processing	HeliScope	Helicos	DRX007970	DRR008842	DNA DataBank of Japan	DRA000991	http://trace.ddbj.nig.ac.jp/DRASearch/submission?acc=DRA000991	Identification of peaks and their annotations	Quantification of promoter activities	doi:10.6084/m9.figshare.c.3728767	figshare	doi:10.6084/m9.figshare.c.3728767	https://doi.org/10.6084/m9.figshare.c.3728767	human	cell lines	0	unclassifiable
SAMD00005916	Single molecule CAGE and data processing	HeliScope	Helicos	DRX007971	DRR008843	DNA DataBank of Japan	DRA000991	http://trace.ddbj.nig.ac.jp/DRASearch/submission?acc=DRA000991	Identification of peaks and their annotations	Quantification of promoter activities	doi:10.6084/m9.figshare.c.3728767	figshare	doi:10.6084/m9.figshare.c.3728767	https://doi.org/10.6084/m9.figshare.c.3728767	human	cell lines	0	epithelial cell, intestinal
SAMD00005721	Single molecule CAGE and data processing	HeliScope	Helicos	DRX007972	DRR008844	DNA DataBank of Japan	DRA000991	http://trace.ddbj.nig.ac.jp/DRASearch/submission?acc=DRA000991	Identification of peaks and their annotations	Quantification of promoter activities	doi:10.6084/m9.figshare.c.3728767	figshare	doi:10.6084/m9.figshare.c.3728767	https://doi.org/10.6084/m9.figshare.c.3728767	human	cell lines	0	unclassifiable
SAMD00005382	Single molecule CAGE and data processing	HeliScope	Helicos	DRX007973	DRR008845	DNA DataBank of Japan	DRA000991	http://trace.ddbj.nig.ac.jp/DRASearch/submission?acc=DRA000991	Identification of peaks and their annotations	Quantification of promoter activities	doi:10.6084/m9.figshare.c.3728767	figshare	doi:10.6084/m9.figshare.c.3728767	https://doi.org/10.6084/m9.figshare.c.3728767	human	cell lines	0	unclassifiable
SAMD00005321	Single molecule CAGE and data processing	HeliScope	Helicos	DRX007974	DRR008846	DNA DataBank of Japan	DRA000991	http://trace.ddbj.nig.ac.jp/DRASearch/submission?acc=DRA000991	Identification of peaks and their annotations	Quantification of promoter activities	doi:10.6084/m9.figshare.c.3728767	figshare	doi:10.6084/m9.figshare.c.3728767	https://doi.org/10.6084/m9.figshare.c.3728767	human	cell lines	0	unclassifiable
SAMD00005525	Single molecule CAGE and data processing	HeliScope	Helicos	DRX007975	DRR008847	DNA DataBank of Japan	DRA000991	http://trace.ddbj.nig.ac.jp/DRASearch/submission?acc=DRA000991	Identification of peaks and their annotations	Quantification of promoter activities	doi:10.6084/m9.figshare.c.3728767	figshare	doi:10.6084/m9.figshare.c.3728767	https://doi.org/10.6084/m9.figshare.c.3728767	human	cell lines	0	unclassifiable
SAMD00005057	Single molecule CAGE and data processing	HeliScope	Helicos	DRX007976	DRR008848	DNA DataBank of Japan	DRA000991	http://trace.ddbj.nig.ac.jp/DRASearch/submission?acc=DRA000991	Identification of peaks and their annotations	Quantification of promoter activities	doi:10.6084/m9.figshare.c.3728767	figshare	doi:10.6084/m9.figshare.c.3728767	https://doi.org/10.6084/m9.figshare.c.3728767	human	cell lines	0	osteoclast
SAMD00004684	Single molecule CAGE and data processing	HeliScope	Helicos	DRX007977	DRR008849	DNA DataBank of Japan	DRA000991	http://trace.ddbj.nig.ac.jp/DRASearch/submission?acc=DRA000991	Identification of peaks and their annotations	Quantification of promoter activities	doi:10.6084/m9.figshare.c.3728767	figshare	doi:10.6084/m9.figshare.c.3728767	https://doi.org/10.6084/m9.figshare.c.3728767	human	cell lines	0	osteoblast
SAMD00005476	Single molecule CAGE and data processing	HeliScope	Helicos	DRX007978	DRR008850	DNA DataBank of Japan	DRA000991	http://trace.ddbj.nig.ac.jp/DRASearch/submission?acc=DRA000991	Identification of peaks and their annotations	Quantification of promoter activities	doi:10.6084/m9.figshare.c.3728767	figshare	doi:10.6084/m9.figshare.c.3728767	https://doi.org/10.6084/m9.figshare.c.3728767	human	cell lines	0	osteoblast
SAMD00005548	Single molecule CAGE and data processing	HeliScope	Helicos	DRX007979	DRR008851	DNA DataBank of Japan	DRA000991	http://trace.ddbj.nig.ac.jp/DRASearch/submission?acc=DRA000991	Identification of peaks and their annotations	Quantification of promoter activities	doi:10.6084/m9.figshare.c.3728767	figshare	doi:10.6084/m9.figshare.c.3728767	https://doi.org/10.6084/m9.figshare.c.3728767	human	cell lines	0	unclassifiable
SAMD00005790	Single molecule CAGE and data processing	HeliScope	Helicos	DRX007980	DRR008852	DNA DataBank of Japan	DRA000991	http://trace.ddbj.nig.ac.jp/DRASearch/submission?acc=DRA000991	Identification of peaks and their annotations	Quantification of promoter activities	doi:10.6084/m9.figshare.c.3728767	figshare	doi:10.6084/m9.figshare.c.3728767	https://doi.org/10.6084/m9.figshare.c.3728767	human	cell lines	0	unclassifiable
SAMD00005103	Single molecule CAGE and data processing	HeliScope	Helicos	DRX007981	DRR008853	DNA DataBank of Japan	DRA000991	http://trace.ddbj.nig.ac.jp/DRASearch/submission?acc=DRA000991	Identification of peaks and their annotations	Quantification of promoter activities	doi:10.6084/m9.figshare.c.3728767	figshare	doi:10.6084/m9.figshare.c.3728767	https://doi.org/10.6084/m9.figshare.c.3728767	human	cell lines	0	unclassifiable
SAMD00005399	Single molecule CAGE and data processing	HeliScope	Helicos	DRX007982	DRR008854	DNA DataBank of Japan	DRA000991	http://trace.ddbj.nig.ac.jp/DRASearch/submission?acc=DRA000991	Identification of peaks and their annotations	Quantification of promoter activities	doi:10.6084/m9.figshare.c.3728767	figshare	doi:10.6084/m9.figshare.c.3728767	https://doi.org/10.6084/m9.figshare.c.3728767	human	cell lines	79 year old adult	unclassifiable
SAMD00005692	Single molecule CAGE and data processing	HeliScope	Helicos	DRX007983	DRR008855	DNA DataBank of Japan	DRA000991	http://trace.ddbj.nig.ac.jp/DRASearch/submission?acc=DRA000991	Identification of peaks and their annotations	Quantification of promoter activities	doi:10.6084/m9.figshare.c.3728767	figshare	doi:10.6084/m9.figshare.c.3728767	https://doi.org/10.6084/m9.figshare.c.3728767	human	cell lines	0	unclassifiable
SAMD00005900	Single molecule CAGE and data processing	HeliScope	Helicos	DRX007984	DRR008856	DNA DataBank of Japan	DRA000991	http://trace.ddbj.nig.ac.jp/DRASearch/submission?acc=DRA000991	Identification of peaks and their annotations	Quantification of promoter activities	doi:10.6084/m9.figshare.c.3728767	figshare	doi:10.6084/m9.figshare.c.3728767	https://doi.org/10.6084/m9.figshare.c.3728767	human	cell lines	0	unclassifiable
SAMD00004916	Single molecule CAGE and data processing	HeliScope	Helicos	DRX007985	DRR008857	DNA DataBank of Japan	DRA000991	http://trace.ddbj.nig.ac.jp/DRASearch/submission?acc=DRA000991	Identification of peaks and their annotations	Quantification of promoter activities	doi:10.6084/m9.figshare.c.3728767	figshare	doi:10.6084/m9.figshare.c.3728767	https://doi.org/10.6084/m9.figshare.c.3728767	human	cell lines	0	plasma cell
SAMD00005502	Single molecule CAGE and data processing	HeliScope	Helicos	DRX007986	DRR008858	DNA DataBank of Japan	DRA000991	http://trace.ddbj.nig.ac.jp/DRASearch/submission?acc=DRA000991	Identification of peaks and their annotations	Quantification of promoter activities	doi:10.6084/m9.figshare.c.3728767	figshare	doi:10.6084/m9.figshare.c.3728767	https://doi.org/10.6084/m9.figshare.c.3728767	human	cell lines	0	hepatocyte
SAMD00005339	Single molecule CAGE and data processing	HeliScope	Helicos	DRX007987	DRR008859	DNA DataBank of Japan	DRA000991	http://trace.ddbj.nig.ac.jp/DRASearch/submission?acc=DRA000991	Identification of peaks and their annotations	Quantification of promoter activities	doi:10.6084/m9.figshare.c.3728767	figshare	doi:10.6084/m9.figshare.c.3728767	https://doi.org/10.6084/m9.figshare.c.3728767	human	cell lines	0	unclassifiable
SAMD00005252	Single molecule CAGE and data processing	HeliScope	Helicos	DRX007988	DRR008860	DNA DataBank of Japan	DRA000991	http://trace.ddbj.nig.ac.jp/DRASearch/submission?acc=DRA000991	Identification of peaks and their annotations	Quantification of promoter activities	doi:10.6084/m9.figshare.c.3728767	figshare	doi:10.6084/m9.figshare.c.3728767	https://doi.org/10.6084/m9.figshare.c.3728767	human	cell lines	62 year old adult	unclassifiable
SAMD00005841	Single molecule CAGE and data processing	HeliScope	Helicos	DRX007989	DRR008861	DNA DataBank of Japan	DRA000991	http://trace.ddbj.nig.ac.jp/DRASearch/submission?acc=DRA000991	Identification of peaks and their annotations	Quantification of promoter activities	doi:10.6084/m9.figshare.c.3728767	figshare	doi:10.6084/m9.figshare.c.3728767	https://doi.org/10.6084/m9.figshare.c.3728767	human	cell lines	0	unclassifiable
SAMD00005489	Single molecule CAGE and data processing	HeliScope	Helicos	DRX007990	DRR008862	DNA DataBank of Japan	DRA000991	http://trace.ddbj.nig.ac.jp/DRASearch/submission?acc=DRA000991	Identification of peaks and their annotations	Quantification of promoter activities	doi:10.6084/m9.figshare.c.3728767	figshare	doi:10.6084/m9.figshare.c.3728767	https://doi.org/10.6084/m9.figshare.c.3728767	human	cell lines	0	unclassifiable
SAMD00005261	Single molecule CAGE and data processing	HeliScope	Helicos	DRX007991	DRR008863	DNA DataBank of Japan	DRA000991	http://trace.ddbj.nig.ac.jp/DRASearch/submission?acc=DRA000991	Identification of peaks and their annotations	Quantification of promoter activities	doi:10.6084/m9.figshare.c.3728767	figshare	doi:10.6084/m9.figshare.c.3728767	https://doi.org/10.6084/m9.figshare.c.3728767	human	cell lines	0	unclassifiable
SAMD00005431	Single molecule CAGE and data processing	HeliScope	Helicos	DRX007992	DRR008864	DNA DataBank of Japan	DRA000991	http://trace.ddbj.nig.ac.jp/DRASearch/submission?acc=DRA000991	Identification of peaks and their annotations	Quantification of promoter activities	doi:10.6084/m9.figshare.c.3728767	figshare	doi:10.6084/m9.figshare.c.3728767	https://doi.org/10.6084/m9.figshare.c.3728767	human	cell lines	0	unclassifiable
SAMD00005269	Single molecule CAGE and data processing	HeliScope	Helicos	DRX007993	DRR008865	DNA DataBank of Japan	DRA000991	http://trace.ddbj.nig.ac.jp/DRASearch/submission?acc=DRA000991	Identification of peaks and their annotations	Quantification of promoter activities	doi:10.6084/m9.figshare.c.3728767	figshare	doi:10.6084/m9.figshare.c.3728767	https://doi.org/10.6084/m9.figshare.c.3728767	human	cell lines	0	unclassifiable
SAMD00005653	Single molecule CAGE and data processing	HeliScope	Helicos	DRX007994	DRR008866	DNA DataBank of Japan	DRA000991	http://trace.ddbj.nig.ac.jp/DRASearch/submission?acc=DRA000991	Identification of peaks and their annotations	Quantification of promoter activities	doi:10.6084/m9.figshare.c.3728767	figshare	doi:10.6084/m9.figshare.c.3728767	https://doi.org/10.6084/m9.figshare.c.3728767	human	cell lines	0	skeletal muscle cell
SAMD00005407	Single molecule CAGE and data processing	HeliScope	Helicos	DRX007995	DRR008867	DNA DataBank of Japan	DRA000991	http://trace.ddbj.nig.ac.jp/DRASearch/submission?acc=DRA000991	Identification of peaks and their annotations	Quantification of promoter activities	doi:10.6084/m9.figshare.c.3728767	figshare	doi:10.6084/m9.figshare.c.3728767	https://doi.org/10.6084/m9.figshare.c.3728767	human	cell lines	0	unclassifiable
SAMD00005495	Single molecule CAGE and data processing	HeliScope	Helicos	DRX007996	DRR008868	DNA DataBank of Japan	DRA000991	http://trace.ddbj.nig.ac.jp/DRASearch/submission?acc=DRA000991	Identification of peaks and their annotations	Quantification of promoter activities	doi:10.6084/m9.figshare.c.3728767	figshare	doi:10.6084/m9.figshare.c.3728767	https://doi.org/10.6084/m9.figshare.c.3728767	human	cell lines	0	schwann cell
SAMD00005495	Single molecule CAGE and data processing	HeliScope	Helicos	DRX007997	DRR008869	DNA DataBank of Japan	DRA000991	http://trace.ddbj.nig.ac.jp/DRASearch/submission?acc=DRA000991	Identification of peaks and their annotations	Quantification of promoter activities	doi:10.6084/m9.figshare.c.3728767	figshare	doi:10.6084/m9.figshare.c.3728767	https://doi.org/10.6084/m9.figshare.c.3728767	human	cell lines	0	schwann cell
SAMD00005011	Single molecule CAGE and data processing	HeliScope	Helicos	DRX007998	DRR008870	DNA DataBank of Japan	DRA000991	http://trace.ddbj.nig.ac.jp/DRASearch/submission?acc=DRA000991	Identification of peaks and their annotations	Quantification of promoter activities	doi:10.6084/m9.figshare.c.3728767	figshare	doi:10.6084/m9.figshare.c.3728767	https://doi.org/10.6084/m9.figshare.c.3728767	human	cell lines	0	unclassifiable
SAMD00005193	Single molecule CAGE and data processing	HeliScope	Helicos	DRX007999	DRR008871	DNA DataBank of Japan	DRA000991	http://trace.ddbj.nig.ac.jp/DRASearch/submission?acc=DRA000991	Identification of peaks and their annotations	Quantification of promoter activities	doi:10.6084/m9.figshare.c.3728767	figshare	doi:10.6084/m9.figshare.c.3728767	https://doi.org/10.6084/m9.figshare.c.3728767	human	cell lines	0	mesenchymal precursor cell
SAMD00005412	Single molecule CAGE and data processing	HeliScope	Helicos	DRX008000	DRR008872	DNA DataBank of Japan	DRA000991	http://trace.ddbj.nig.ac.jp/DRASearch/submission?acc=DRA000991	Identification of peaks and their annotations	Quantification of promoter activities	doi:10.6084/m9.figshare.c.3728767	figshare	doi:10.6084/m9.figshare.c.3728767	https://doi.org/10.6084/m9.figshare.c.3728767	human	cell lines	0	mesenchymal precursor cell
SAMD00005995	Single molecule CAGE and data processing	HeliScope	Helicos	DRX008001	DRR008873	DNA DataBank of Japan	DRA000991	http://trace.ddbj.nig.ac.jp/DRASearch/submission?acc=DRA000991	Identification of peaks and their annotations	Quantification of promoter activities	doi:10.6084/m9.figshare.c.3728767	figshare	doi:10.6084/m9.figshare.c.3728767	https://doi.org/10.6084/m9.figshare.c.3728767	human	cell lines	0	unclassifiable
SAMD00005478	Single molecule CAGE and data processing	HeliScope	Helicos	DRX008002	DRR008874	DNA DataBank of Japan	DRA000991	http://trace.ddbj.nig.ac.jp/DRASearch/submission?acc=DRA000991	Identification of peaks and their annotations	Quantification of promoter activities	doi:10.6084/m9.figshare.c.3728767	figshare	doi:10.6084/m9.figshare.c.3728767	https://doi.org/10.6084/m9.figshare.c.3728767	human	cell lines	0	unclassifiable
SAMD00005154	Single molecule CAGE and data processing	HeliScope	Helicos	DRX008003	DRR008875	DNA DataBank of Japan	DRA000991	http://trace.ddbj.nig.ac.jp/DRASearch/submission?acc=DRA000991	Identification of peaks and their annotations	Quantification of promoter activities	doi:10.6084/m9.figshare.c.3728767	figshare	doi:10.6084/m9.figshare.c.3728767	https://doi.org/10.6084/m9.figshare.c.3728767	human	cell lines	0	unclassifiable
SAMD00005366	Single molecule CAGE and data processing	HeliScope	Helicos	DRX008004	DRR008876	DNA DataBank of Japan	DRA000991	http://trace.ddbj.nig.ac.jp/DRASearch/submission?acc=DRA000991	Identification of peaks and their annotations	Quantification of promoter activities	doi:10.6084/m9.figshare.c.3728767	figshare	doi:10.6084/m9.figshare.c.3728767	https://doi.org/10.6084/m9.figshare.c.3728767	human	cell lines	0	unclassifiable
SAMD00005425	Single molecule CAGE and data processing	HeliScope	Helicos	DRX008005	DRR008877	DNA DataBank of Japan	DRA000991	http://trace.ddbj.nig.ac.jp/DRASearch/submission?acc=DRA000991	Identification of peaks and their annotations	Quantification of promoter activities	doi:10.6084/m9.figshare.c.3728767	figshare	doi:10.6084/m9.figshare.c.3728767	https://doi.org/10.6084/m9.figshare.c.3728767	human	cell lines	0	unclassifiable
SAMD00005205	Single molecule CAGE and data processing	HeliScope	Helicos	DRX008006	DRR008878	DNA DataBank of Japan	DRA000991	http://trace.ddbj.nig.ac.jp/DRASearch/submission?acc=DRA000991	Identification of peaks and their annotations	Quantification of promoter activities	doi:10.6084/m9.figshare.c.3728767	figshare	doi:10.6084/m9.figshare.c.3728767	https://doi.org/10.6084/m9.figshare.c.3728767	human	cell lines	0	unclassifiable
SAMD00005680	Single molecule CAGE and data processing	HeliScope	Helicos	DRX008007	DRR008879	DNA DataBank of Japan	DRA000991	http://trace.ddbj.nig.ac.jp/DRASearch/submission?acc=DRA000991	Identification of peaks and their annotations	Quantification of promoter activities	doi:10.6084/m9.figshare.c.3728767	figshare	doi:10.6084/m9.figshare.c.3728767	https://doi.org/10.6084/m9.figshare.c.3728767	human	cell lines	0	unclassifiable
SAMD00004718	Single molecule CAGE and data processing	HeliScope	Helicos	DRX008008	DRR008880	DNA DataBank of Japan	DRA000991	http://trace.ddbj.nig.ac.jp/DRASearch/submission?acc=DRA000991	Identification of peaks and their annotations	Quantification of promoter activities	doi:10.6084/m9.figshare.c.3728767	figshare	doi:10.6084/m9.figshare.c.3728767	https://doi.org/10.6084/m9.figshare.c.3728767	human	cell lines	0	unclassifiable
SAMD00005240	Single molecule CAGE and data processing	HeliScope	Helicos	DRX008009	DRR008881	DNA DataBank of Japan	DRA000991	http://trace.ddbj.nig.ac.jp/DRASearch/submission?acc=DRA000991	Identification of peaks and their annotations	Quantification of promoter activities	doi:10.6084/m9.figshare.c.3728767	figshare	doi:10.6084/m9.figshare.c.3728767	https://doi.org/10.6084/m9.figshare.c.3728767	human	cell lines	0	unclassifiable
SAMD00004998	Single molecule CAGE and data processing	HeliScope	Helicos	DRX008010	DRR008882	DNA DataBank of Japan	DRA000991	http://trace.ddbj.nig.ac.jp/DRASearch/submission?acc=DRA000991	Identification of peaks and their annotations	Quantification of promoter activities	doi:10.6084/m9.figshare.c.3728767	figshare	doi:10.6084/m9.figshare.c.3728767	https://doi.org/10.6084/m9.figshare.c.3728767	human	cell lines	0	unclassifiable
SAMD00005620	Single molecule CAGE and data processing	HeliScope	Helicos	DRX008011	DRR008883	DNA DataBank of Japan	DRA000991	http://trace.ddbj.nig.ac.jp/DRASearch/submission?acc=DRA000991	Identification of peaks and their annotations	Quantification of promoter activities	doi:10.6084/m9.figshare.c.3728767	figshare	doi:10.6084/m9.figshare.c.3728767	https://doi.org/10.6084/m9.figshare.c.3728767	human	cell lines	0	pancreatic delta cell
SAMD00005299	Single molecule CAGE and data processing	HeliScope	Helicos	DRX008012	DRR008884	DNA DataBank of Japan	DRA000991	http://trace.ddbj.nig.ac.jp/DRASearch/submission?acc=DRA000991	Identification of peaks and their annotations	Quantification of promoter activities	doi:10.6084/m9.figshare.c.3728767	figshare	doi:10.6084/m9.figshare.c.3728767	https://doi.org/10.6084/m9.figshare.c.3728767	human	cell lines	0	unclassifiable
SAMD00005168	Single molecule CAGE and data processing	HeliScope	Helicos	DRX008013	DRR008885	DNA DataBank of Japan	DRA000991	http://trace.ddbj.nig.ac.jp/DRASearch/submission?acc=DRA000991	Identification of peaks and their annotations	Quantification of promoter activities	doi:10.6084/m9.figshare.c.3728767	figshare	doi:10.6084/m9.figshare.c.3728767	https://doi.org/10.6084/m9.figshare.c.3728767	human	cell lines	70 year old adult	b cell
SAMD00005462	Single molecule CAGE and data processing	HeliScope	Helicos	DRX008014	DRR008886	DNA DataBank of Japan	DRA000991	http://trace.ddbj.nig.ac.jp/DRASearch/submission?acc=DRA000991	Identification of peaks and their annotations	Quantification of promoter activities	doi:10.6084/m9.figshare.c.3728767	figshare	doi:10.6084/m9.figshare.c.3728767	https://doi.org/10.6084/m9.figshare.c.3728767	human	cell lines	0	unclassifiable
SAMD00005259	Single molecule CAGE and data processing	HeliScope	Helicos	DRX008015	DRR008887	DNA DataBank of Japan	DRA000991	http://trace.ddbj.nig.ac.jp/DRASearch/submission?acc=DRA000991	Identification of peaks and their annotations	Quantification of promoter activities	doi:10.6084/m9.figshare.c.3728767	figshare	doi:10.6084/m9.figshare.c.3728767	https://doi.org/10.6084/m9.figshare.c.3728767	human	cell lines	0	unclassifiable
SAMD00005203	Single molecule CAGE and data processing	HeliScope	Helicos	DRX008016	DRR008888	DNA DataBank of Japan	DRA000991	http://trace.ddbj.nig.ac.jp/DRASearch/submission?acc=DRA000991	Identification of peaks and their annotations	Quantification of promoter activities	doi:10.6084/m9.figshare.c.3728767	figshare	doi:10.6084/m9.figshare.c.3728767	https://doi.org/10.6084/m9.figshare.c.3728767	human	cell lines	0	unclassifiable
SAMD00004799	Single molecule CAGE and data processing	HeliScope	Helicos	DRX008017	DRR008889	DNA DataBank of Japan	DRA000991	http://trace.ddbj.nig.ac.jp/DRASearch/submission?acc=DRA000991	Identification of peaks and their annotations	Quantification of promoter activities	doi:10.6084/m9.figshare.c.3728767	figshare	doi:10.6084/m9.figshare.c.3728767	https://doi.org/10.6084/m9.figshare.c.3728767	human	cell lines	0	unclassifiable
SAMD00005318	Single molecule CAGE and data processing	HeliScope	Helicos	DRX008018	DRR008890	DNA DataBank of Japan	DRA000991	http://trace.ddbj.nig.ac.jp/DRASearch/submission?acc=DRA000991	Identification of peaks and their annotations	Quantification of promoter activities	doi:10.6084/m9.figshare.c.3728767	figshare	doi:10.6084/m9.figshare.c.3728767	https://doi.org/10.6084/m9.figshare.c.3728767	human	cell lines	0	unclassifiable
SAMD00005042	Single molecule CAGE and data processing	HeliScope	Helicos	DRX008019	DRR008891	DNA DataBank of Japan	DRA000991	http://trace.ddbj.nig.ac.jp/DRASearch/submission?acc=DRA000991	Identification of peaks and their annotations	Quantification of promoter activities	doi:10.6084/m9.figshare.c.3728767	figshare	doi:10.6084/m9.figshare.c.3728767	https://doi.org/10.6084/m9.figshare.c.3728767	human	cell lines	0	germ cell
SAMD00004827	Single molecule CAGE and data processing	HeliScope	Helicos	DRX008020	DRR008892	DNA DataBank of Japan	DRA000991	http://trace.ddbj.nig.ac.jp/DRASearch/submission?acc=DRA000991	Identification of peaks and their annotations	Quantification of promoter activities	doi:10.6084/m9.figshare.c.3728767	figshare	doi:10.6084/m9.figshare.c.3728767	https://doi.org/10.6084/m9.figshare.c.3728767	human	cell lines	0	germ cell
SAMD00005647	Single molecule CAGE and data processing	HeliScope	Helicos	DRX008021	DRR008893	DNA DataBank of Japan	DRA000991	http://trace.ddbj.nig.ac.jp/DRASearch/submission?acc=DRA000991	Identification of peaks and their annotations	Quantification of promoter activities	doi:10.6084/m9.figshare.c.3728767	figshare	doi:10.6084/m9.figshare.c.3728767	https://doi.org/10.6084/m9.figshare.c.3728767	human	cell lines	0	unclassifiable
SAMD00004689	Single molecule CAGE and data processing	HeliScope	Helicos	DRX008022	DRR008894	DNA DataBank of Japan	DRA000991	http://trace.ddbj.nig.ac.jp/DRASearch/submission?acc=DRA000991	Identification of peaks and their annotations	Quantification of promoter activities	doi:10.6084/m9.figshare.c.3728767	figshare	doi:10.6084/m9.figshare.c.3728767	https://doi.org/10.6084/m9.figshare.c.3728767	human	cell lines	0	unclassifiable
SAMD00004817	Single molecule CAGE and data processing	HeliScope	Helicos	DRX008023	DRR008895	DNA DataBank of Japan	DRA000991	http://trace.ddbj.nig.ac.jp/DRASearch/submission?acc=DRA000991	Identification of peaks and their annotations	Quantification of promoter activities	doi:10.6084/m9.figshare.c.3728767	figshare	doi:10.6084/m9.figshare.c.3728767	https://doi.org/10.6084/m9.figshare.c.3728767	human	cell lines	0	unclassifiable
SAMD00005150	Single molecule CAGE and data processing	HeliScope	Helicos	DRX008024	DRR008896	DNA DataBank of Japan	DRA000991	http://trace.ddbj.nig.ac.jp/DRASearch/submission?acc=DRA000991	Identification of peaks and their annotations	Quantification of promoter activities	doi:10.6084/m9.figshare.c.3728767	figshare	doi:10.6084/m9.figshare.c.3728767	https://doi.org/10.6084/m9.figshare.c.3728767	human	cell lines	0	unclassifiable
SAMD00005256	Single molecule CAGE and data processing	HeliScope	Helicos	DRX008025	DRR008897	DNA DataBank of Japan	DRA000991	http://trace.ddbj.nig.ac.jp/DRASearch/submission?acc=DRA000991	Identification of peaks and their annotations	Quantification of promoter activities	doi:10.6084/m9.figshare.c.3728767	figshare	doi:10.6084/m9.figshare.c.3728767	https://doi.org/10.6084/m9.figshare.c.3728767	human	cell lines	0	unclassifiable
SAMD00005528	Single molecule CAGE and data processing	HeliScope	Helicos	DRX008026	DRR008898	DNA DataBank of Japan	DRA000991	http://trace.ddbj.nig.ac.jp/DRASearch/submission?acc=DRA000991	Identification of peaks and their annotations	Quantification of promoter activities	doi:10.6084/m9.figshare.c.3728767	figshare	doi:10.6084/m9.figshare.c.3728767	https://doi.org/10.6084/m9.figshare.c.3728767	human	cell lines	0	unclassifiable
SAMD00005874	Single molecule CAGE and data processing	HeliScope	Helicos	DRX008027	DRR008899	DNA DataBank of Japan	DRA000991	http://trace.ddbj.nig.ac.jp/DRASearch/submission?acc=DRA000991	Identification of peaks and their annotations	Quantification of promoter activities	doi:10.6084/m9.figshare.c.3728767	figshare	doi:10.6084/m9.figshare.c.3728767	https://doi.org/10.6084/m9.figshare.c.3728767	human	cell lines	0	epithelial cell, transitional
SAMD00005781	Single molecule CAGE and data processing	HeliScope	Helicos	DRX008028	DRR008900	DNA DataBank of Japan	DRA000991	http://trace.ddbj.nig.ac.jp/DRASearch/submission?acc=DRA000991	Identification of peaks and their annotations	Quantification of promoter activities	doi:10.6084/m9.figshare.c.3728767	figshare	doi:10.6084/m9.figshare.c.3728767	https://doi.org/10.6084/m9.figshare.c.3728767	human	cell lines	68 year old adult	unclassifiable
SAMD00005744	Single molecule CAGE and data processing	HeliScope	Helicos	DRX008029	DRR008901	DNA DataBank of Japan	DRA000991	http://trace.ddbj.nig.ac.jp/DRASearch/submission?acc=DRA000991	Identification of peaks and their annotations	Quantification of promoter activities	doi:10.6084/m9.figshare.c.3728767	figshare	doi:10.6084/m9.figshare.c.3728767	https://doi.org/10.6084/m9.figshare.c.3728767	human	cell lines	0	unclassifiable
SAMD00005881	Single molecule CAGE and data processing	HeliScope	Helicos	DRX008030	DRR008902	DNA DataBank of Japan	DRA000991	http://trace.ddbj.nig.ac.jp/DRASearch/submission?acc=DRA000991	Identification of peaks and their annotations	Quantification of promoter activities	doi:10.6084/m9.figshare.c.3728767	figshare	doi:10.6084/m9.figshare.c.3728767	https://doi.org/10.6084/m9.figshare.c.3728767	human	cell lines	0	unclassifiable
SAMD00005765	Single molecule CAGE and data processing	HeliScope	Helicos	DRX008031	DRR008903	DNA DataBank of Japan	DRA000991	http://trace.ddbj.nig.ac.jp/DRASearch/submission?acc=DRA000991	Identification of peaks and their annotations	Quantification of promoter activities	doi:10.6084/m9.figshare.c.3728767	figshare	doi:10.6084/m9.figshare.c.3728767	https://doi.org/10.6084/m9.figshare.c.3728767	human	cell lines	0	duct cell
SAMD00005944	Single molecule CAGE and data processing	HeliScope	Helicos	DRX008032	DRR008904	DNA DataBank of Japan	DRA000991	http://trace.ddbj.nig.ac.jp/DRASearch/submission?acc=DRA000991	Identification of peaks and their annotations	Quantification of promoter activities	doi:10.6084/m9.figshare.c.3728767	figshare	doi:10.6084/m9.figshare.c.3728767	https://doi.org/10.6084/m9.figshare.c.3728767	human	cell lines	0	b cell
SAMD00005544	Single molecule CAGE and data processing	HeliScope	Helicos	DRX008033	DRR008905	DNA DataBank of Japan	DRA000991	http://trace.ddbj.nig.ac.jp/DRASearch/submission?acc=DRA000991	Identification of peaks and their annotations	Quantification of promoter activities	doi:10.6084/m9.figshare.c.3728767	figshare	doi:10.6084/m9.figshare.c.3728767	https://doi.org/10.6084/m9.figshare.c.3728767	human	fractionations and perturbations	19 years old adult	fibroblast
SAMD00005828	Single molecule CAGE and data processing	HeliScope	Helicos	DRX008034	DRR008906	DNA DataBank of Japan	DRA000991	http://trace.ddbj.nig.ac.jp/DRASearch/submission?acc=DRA000991	Identification of peaks and their annotations	Quantification of promoter activities	doi:10.6084/m9.figshare.c.3728767	figshare	doi:10.6084/m9.figshare.c.3728767	https://doi.org/10.6084/m9.figshare.c.3728767	human	fractionations and perturbations	19 years old adult	fibroblast
SAMD00005754	Single molecule CAGE and data processing	HeliScope	Helicos	DRX008035	DRR008907	DNA DataBank of Japan	DRA000991	http://trace.ddbj.nig.ac.jp/DRASearch/submission?acc=DRA000991	Identification of peaks and their annotations	Quantification of promoter activities	doi:10.6084/m9.figshare.c.3728767	figshare	doi:10.6084/m9.figshare.c.3728767	https://doi.org/10.6084/m9.figshare.c.3728767	human	fractionations and perturbations	0	fibroblast
SAMD00005248	Single molecule CAGE and data processing	HeliScope	Helicos	DRX008036	DRR008908	DNA DataBank of Japan	DRA000991	http://trace.ddbj.nig.ac.jp/DRASearch/submission?acc=DRA000991	Identification of peaks and their annotations	Quantification of promoter activities	doi:10.6084/m9.figshare.c.3728767	figshare	doi:10.6084/m9.figshare.c.3728767	https://doi.org/10.6084/m9.figshare.c.3728767	human	fractionations and perturbations	0	fibroblast
SAMD00005302	Single molecule CAGE and data processing	HeliScope	Helicos	DRX008037	DRR008909	DNA DataBank of Japan	DRA000991	http://trace.ddbj.nig.ac.jp/DRASearch/submission?acc=DRA000991	Identification of peaks and their annotations	Quantification of promoter activities	doi:10.6084/m9.figshare.c.3728767	figshare	doi:10.6084/m9.figshare.c.3728767	https://doi.org/10.6084/m9.figshare.c.3728767	human	fractionations and perturbations	0	fibroblast
SAMD00005582	Single molecule CAGE and data processing	HeliScope	Helicos	DRX008038	DRR008910	DNA DataBank of Japan	DRA000991	http://trace.ddbj.nig.ac.jp/DRASearch/submission?acc=DRA000991	Identification of peaks and their annotations	Quantification of promoter activities	doi:10.6084/m9.figshare.c.3728767	figshare	doi:10.6084/m9.figshare.c.3728767	https://doi.org/10.6084/m9.figshare.c.3728767	human	fractionations and perturbations	0	fibroblast
SAMD00005054	Single molecule CAGE and data processing	HeliScope	Helicos	DRX008039	DRR008911	DNA DataBank of Japan	DRA000991	http://trace.ddbj.nig.ac.jp/DRASearch/submission?acc=DRA000991	Identification of peaks and their annotations	Quantification of promoter activities	doi:10.6084/m9.figshare.c.3728767	figshare	doi:10.6084/m9.figshare.c.3728767	https://doi.org/10.6084/m9.figshare.c.3728767	human	fractionations and perturbations	0	fibroblast
SAMD00005618	Single molecule CAGE and data processing	HeliScope	Helicos	DRX008040	DRR008912	DNA DataBank of Japan	DRA000991	http://trace.ddbj.nig.ac.jp/DRASearch/submission?acc=DRA000991	Identification of peaks and their annotations	Quantification of promoter activities	doi:10.6084/m9.figshare.c.3728767	figshare	doi:10.6084/m9.figshare.c.3728767	https://doi.org/10.6084/m9.figshare.c.3728767	human	fractionations and perturbations	0	fibroblast
SAMD00005354	Single molecule CAGE and data processing	HeliScope	Helicos	DRX008041	DRR008913	DNA DataBank of Japan	DRA000991	http://trace.ddbj.nig.ac.jp/DRASearch/submission?acc=DRA000991	Identification of peaks and their annotations	Quantification of promoter activities	doi:10.6084/m9.figshare.c.3728767	figshare	doi:10.6084/m9.figshare.c.3728767	https://doi.org/10.6084/m9.figshare.c.3728767	human	fractionations and perturbations	40 years old adult	preadipocyte
SAMD00005485	Single molecule CAGE and data processing	HeliScope	Helicos	DRX008042	DRR008914	DNA DataBank of Japan	DRA000991	http://trace.ddbj.nig.ac.jp/DRASearch/submission?acc=DRA000991	Identification of peaks and their annotations	Quantification of promoter activities	doi:10.6084/m9.figshare.c.3728767	figshare	doi:10.6084/m9.figshare.c.3728767	https://doi.org/10.6084/m9.figshare.c.3728767	human	fractionations and perturbations	50 years old adult	pneumocyte
SAMD00005454	Single molecule CAGE and data processing	HeliScope	Helicos	DRX008043	DRR008915	DNA DataBank of Japan	DRA000991	http://trace.ddbj.nig.ac.jp/DRASearch/submission?acc=DRA000991	Identification of peaks and their annotations	Quantification of promoter activities	doi:10.6084/m9.figshare.c.3728767	figshare	doi:10.6084/m9.figshare.c.3728767	https://doi.org/10.6084/m9.figshare.c.3728767	human	fractionations and perturbations	54 years old adult	smooth muscle cell
SAMD00005133	Single molecule CAGE and data processing	HeliScope	Helicos	DRX008044	DRR008916	DNA DataBank of Japan	DRA000991	http://trace.ddbj.nig.ac.jp/DRASearch/submission?acc=DRA000991	Identification of peaks and their annotations	Quantification of promoter activities	doi:10.6084/m9.figshare.c.3728767	figshare	doi:10.6084/m9.figshare.c.3728767	https://doi.org/10.6084/m9.figshare.c.3728767	human	fractionations and perturbations	54 years old adult	smooth muscle cell
SAMD00005439	Single molecule CAGE and data processing	HeliScope	Helicos	DRX008045	DRR008917	DNA DataBank of Japan	DRA000991	http://trace.ddbj.nig.ac.jp/DRASearch/submission?acc=DRA000991	Identification of peaks and their annotations	Quantification of promoter activities	doi:10.6084/m9.figshare.c.3728767	figshare	doi:10.6084/m9.figshare.c.3728767	https://doi.org/10.6084/m9.figshare.c.3728767	human	primary cells	0	basophil
SAMD00004913	Single molecule CAGE and data processing	HeliScope	Helicos	DRX008046	DRR008918	DNA DataBank of Japan	DRA000991	http://trace.ddbj.nig.ac.jp/DRASearch/submission?acc=DRA000991	Identification of peaks and their annotations	Quantification of promoter activities	doi:10.6084/m9.figshare.c.3728767	figshare	doi:10.6084/m9.figshare.c.3728767	https://doi.org/10.6084/m9.figshare.c.3728767	human	primary cells	0	basophil
SAMD00005606	Single molecule CAGE and data processing	HeliScope	Helicos	DRX008047	DRR008919	DNA DataBank of Japan	DRA000991	http://trace.ddbj.nig.ac.jp/DRASearch/submission?acc=DRA000991	Identification of peaks and their annotations	Quantification of promoter activities	doi:10.6084/m9.figshare.c.3728767	figshare	doi:10.6084/m9.figshare.c.3728767	https://doi.org/10.6084/m9.figshare.c.3728767	human	primary cells	0	stem cell
SAMD00004782	Single molecule CAGE and data processing	HeliScope	Helicos	DRX008048	DRR008920	DNA DataBank of Japan	DRA000991	http://trace.ddbj.nig.ac.jp/DRASearch/submission?acc=DRA000991	Identification of peaks and their annotations	Quantification of promoter activities	doi:10.6084/m9.figshare.c.3728767	figshare	doi:10.6084/m9.figshare.c.3728767	https://doi.org/10.6084/m9.figshare.c.3728767	human	primary cells	0	stem cell
SAMD00005226	Single molecule CAGE and data processing	HeliScope	Helicos	DRX008049	DRR008921	DNA DataBank of Japan	DRA000991	http://trace.ddbj.nig.ac.jp/DRASearch/submission?acc=DRA000991	Identification of peaks and their annotations	Quantification of promoter activities	doi:10.6084/m9.figshare.c.3728767	figshare	doi:10.6084/m9.figshare.c.3728767	https://doi.org/10.6084/m9.figshare.c.3728767	human	primary cells	0	monocyte
SAMD00005661	Single molecule CAGE and data processing	HeliScope	Helicos	DRX008050	DRR008922	DNA DataBank of Japan	DRA000991	http://trace.ddbj.nig.ac.jp/DRASearch/submission?acc=DRA000991	Identification of peaks and their annotations	Quantification of promoter activities	doi:10.6084/m9.figshare.c.3728767	figshare	doi:10.6084/m9.figshare.c.3728767	https://doi.org/10.6084/m9.figshare.c.3728767	human	primary cells	0	b cell
SAMD00005696	Single molecule CAGE and data processing	HeliScope	Helicos	DRX008051	DRR008923	DNA DataBank of Japan	DRA000991	http://trace.ddbj.nig.ac.jp/DRASearch/submission?acc=DRA000991	Identification of peaks and their annotations	Quantification of promoter activities	doi:10.6084/m9.figshare.c.3728767	figshare	doi:10.6084/m9.figshare.c.3728767	https://doi.org/10.6084/m9.figshare.c.3728767	human	primary cells	0	b cell
SAMD00005684	Single molecule CAGE and data processing	HeliScope	Helicos	DRX008052	DRR008924	DNA DataBank of Japan	DRA000991	http://trace.ddbj.nig.ac.jp/DRASearch/submission?acc=DRA000991	Identification of peaks and their annotations	Quantification of promoter activities	doi:10.6084/m9.figshare.c.3728767	figshare	doi:10.6084/m9.figshare.c.3728767	https://doi.org/10.6084/m9.figshare.c.3728767	human	primary cells	0	b cell
SAMD00005465	Single molecule CAGE and data processing	HeliScope	Helicos	DRX008053	DRR008925	DNA DataBank of Japan	DRA000991	http://trace.ddbj.nig.ac.jp/DRASearch/submission?acc=DRA000991	Identification of peaks and their annotations	Quantification of promoter activities	doi:10.6084/m9.figshare.c.3728767	figshare	doi:10.6084/m9.figshare.c.3728767	https://doi.org/10.6084/m9.figshare.c.3728767	human	primary cells	0	b cell
SAMD00005718	Single molecule CAGE and data processing	HeliScope	Helicos	DRX008054	DRR008926	DNA DataBank of Japan	DRA000991	http://trace.ddbj.nig.ac.jp/DRASearch/submission?acc=DRA000991	Identification of peaks and their annotations	Quantification of promoter activities	doi:10.6084/m9.figshare.c.3728767	figshare	doi:10.6084/m9.figshare.c.3728767	https://doi.org/10.6084/m9.figshare.c.3728767	human	primary cells	0	b cell
SAMD00005213	Single molecule CAGE and data processing	HeliScope	Helicos	DRX008055	DRR008927	DNA DataBank of Japan	DRA000991	http://trace.ddbj.nig.ac.jp/DRASearch/submission?acc=DRA000991	Identification of peaks and their annotations	Quantification of promoter activities	doi:10.6084/m9.figshare.c.3728767	figshare	doi:10.6084/m9.figshare.c.3728767	https://doi.org/10.6084/m9.figshare.c.3728767	human	primary cells	0	b cell
SAMD00005768	Single molecule CAGE and data processing	HeliScope	Helicos	DRX008056	DRR008928	DNA DataBank of Japan	DRA000991	http://trace.ddbj.nig.ac.jp/DRASearch/submission?acc=DRA000991	Identification of peaks and their annotations	Quantification of promoter activities	doi:10.6084/m9.figshare.c.3728767	figshare	doi:10.6084/m9.figshare.c.3728767	https://doi.org/10.6084/m9.figshare.c.3728767	human	primary cells	0	b cell
SAMD00004750	Single molecule CAGE and data processing	HeliScope	Helicos	DRX008057	DRR008929	DNA DataBank of Japan	DRA000991	http://trace.ddbj.nig.ac.jp/DRASearch/submission?acc=DRA000991	Identification of peaks and their annotations	Quantification of promoter activities	doi:10.6084/m9.figshare.c.3728767	figshare	doi:10.6084/m9.figshare.c.3728767	https://doi.org/10.6084/m9.figshare.c.3728767	human	primary cells	0	b cell
SAMD00005368	Single molecule CAGE and data processing	HeliScope	Helicos	DRX008058	DRR008930	DNA DataBank of Japan	DRA000991	http://trace.ddbj.nig.ac.jp/DRASearch/submission?acc=DRA000991	Identification of peaks and their annotations	Quantification of promoter activities	doi:10.6084/m9.figshare.c.3728767	figshare	doi:10.6084/m9.figshare.c.3728767	https://doi.org/10.6084/m9.figshare.c.3728767	human	primary cells	0	hematopoietic stem cell, CD34+
SAMD00005630	Single molecule CAGE and data processing	HeliScope	Helicos	DRX008059	DRR008931	DNA DataBank of Japan	DRA000991	http://trace.ddbj.nig.ac.jp/DRASearch/submission?acc=DRA000991	Identification of peaks and their annotations	Quantification of promoter activities	doi:10.6084/m9.figshare.c.3728767	figshare	doi:10.6084/m9.figshare.c.3728767	https://doi.org/10.6084/m9.figshare.c.3728767	human	primary cells	0	hematopoietic stem cell, CD34+
SAMD00005426	Single molecule CAGE and data processing	HeliScope	Helicos	DRX008060	DRR008932	DNA DataBank of Japan	DRA000991	http://trace.ddbj.nig.ac.jp/DRASearch/submission?acc=DRA000991	Identification of peaks and their annotations	Quantification of promoter activities	doi:10.6084/m9.figshare.c.3728767	figshare	doi:10.6084/m9.figshare.c.3728767	https://doi.org/10.6084/m9.figshare.c.3728767	human	primary cells	0	T cell
SAMD00005102	Single molecule CAGE and data processing	HeliScope	Helicos	DRX008061	DRR008933	DNA DataBank of Japan	DRA000991	http://trace.ddbj.nig.ac.jp/DRASearch/submission?acc=DRA000991	Identification of peaks and their annotations	Quantification of promoter activities	doi:10.6084/m9.figshare.c.3728767	figshare	doi:10.6084/m9.figshare.c.3728767	https://doi.org/10.6084/m9.figshare.c.3728767	human	primary cells	0	T cell
SAMD00005369	Single molecule CAGE and data processing	HeliScope	Helicos	DRX008062	DRR008934	DNA DataBank of Japan	DRA000991	http://trace.ddbj.nig.ac.jp/DRASearch/submission?acc=DRA000991	Identification of peaks and their annotations	Quantification of promoter activities	doi:10.6084/m9.figshare.c.3728767	figshare	doi:10.6084/m9.figshare.c.3728767	https://doi.org/10.6084/m9.figshare.c.3728767	human	primary cells	0	T cell
SAMD00004816	Single molecule CAGE and data processing	HeliScope	Helicos	DRX008063	DRR008935	DNA DataBank of Japan	DRA000991	http://trace.ddbj.nig.ac.jp/DRASearch/submission?acc=DRA000991	Identification of peaks and their annotations	Quantification of promoter activities	doi:10.6084/m9.figshare.c.3728767	figshare	doi:10.6084/m9.figshare.c.3728767	https://doi.org/10.6084/m9.figshare.c.3728767	human	primary cells	0	T cell
SAMD00004693	Single molecule CAGE and data processing	HeliScope	Helicos	DRX008064	DRR008936	DNA DataBank of Japan	DRA000991	http://trace.ddbj.nig.ac.jp/DRASearch/submission?acc=DRA000991	Identification of peaks and their annotations	Quantification of promoter activities	doi:10.6084/m9.figshare.c.3728767	figshare	doi:10.6084/m9.figshare.c.3728767	https://doi.org/10.6084/m9.figshare.c.3728767	human	primary cells	0	T cell, CD8+
SAMD00005892	Single molecule CAGE and data processing	HeliScope	Helicos	DRX008065	DRR008937	DNA DataBank of Japan	DRA000991	http://trace.ddbj.nig.ac.jp/DRASearch/submission?acc=DRA000991	Identification of peaks and their annotations	Quantification of promoter activities	doi:10.6084/m9.figshare.c.3728767	figshare	doi:10.6084/m9.figshare.c.3728767	https://doi.org/10.6084/m9.figshare.c.3728767	human	primary cells	0	T cell, CD8+
SAMD00004770	Single molecule CAGE and data processing	HeliScope	Helicos	DRX008066	DRR008938	DNA DataBank of Japan	DRA000991	http://trace.ddbj.nig.ac.jp/DRASearch/submission?acc=DRA000991	Identification of peaks and their annotations	Quantification of promoter activities	doi:10.6084/m9.figshare.c.3728767	figshare	doi:10.6084/m9.figshare.c.3728767	https://doi.org/10.6084/m9.figshare.c.3728767	human	primary cells	0	T cell, CD8+
SAMD00005124	Single molecule CAGE and data processing	HeliScope	Helicos	DRX008067	DRR008939	DNA DataBank of Japan	DRA000991	http://trace.ddbj.nig.ac.jp/DRASearch/submission?acc=DRA000991	Identification of peaks and their annotations	Quantification of promoter activities	doi:10.6084/m9.figshare.c.3728767	figshare	doi:10.6084/m9.figshare.c.3728767	https://doi.org/10.6084/m9.figshare.c.3728767	human	primary cells	0	T cell, CD8+
SAMD00005774	Single molecule CAGE and data processing	HeliScope	Helicos	DRX008068	DRR008940	DNA DataBank of Japan	DRA000991	http://trace.ddbj.nig.ac.jp/DRASearch/submission?acc=DRA000991	Identification of peaks and their annotations	Quantification of promoter activities	doi:10.6084/m9.figshare.c.3728767	figshare	doi:10.6084/m9.figshare.c.3728767	https://doi.org/10.6084/m9.figshare.c.3728767	human	primary cells	0	T cell, CD8+
SAMD00004860	Single molecule CAGE and data processing	HeliScope	Helicos	DRX008069	DRR008941	DNA DataBank of Japan	DRA000991	http://trace.ddbj.nig.ac.jp/DRASearch/submission?acc=DRA000991	Identification of peaks and their annotations	Quantification of promoter activities	doi:10.6084/m9.figshare.c.3728767	figshare	doi:10.6084/m9.figshare.c.3728767	https://doi.org/10.6084/m9.figshare.c.3728767	human	primary cells	0	T cell, CD8+
SAMD00005312	Single molecule CAGE and data processing	HeliScope	Helicos	DRX008070	DRR008942	DNA DataBank of Japan	DRA000991	http://trace.ddbj.nig.ac.jp/DRASearch/submission?acc=DRA000991	Identification of peaks and their annotations	Quantification of promoter activities	doi:10.6084/m9.figshare.c.3728767	figshare	doi:10.6084/m9.figshare.c.3728767	https://doi.org/10.6084/m9.figshare.c.3728767	human	primary cells	0	T cell, CD8+
SAMD00005322	Single molecule CAGE and data processing	HeliScope	Helicos	DRX008071	DRR008943	DNA DataBank of Japan	DRA000991	http://trace.ddbj.nig.ac.jp/DRASearch/submission?acc=DRA000991	Identification of peaks and their annotations	Quantification of promoter activities	doi:10.6084/m9.figshare.c.3728767	figshare	doi:10.6084/m9.figshare.c.3728767	https://doi.org/10.6084/m9.figshare.c.3728767	human	primary cells	0	T cell, CD8+
SAMD00004688	Single molecule CAGE and data processing	HeliScope	Helicos	DRX008072	DRR008944	DNA DataBank of Japan	DRA000991	http://trace.ddbj.nig.ac.jp/DRASearch/submission?acc=DRA000991	Identification of peaks and their annotations	Quantification of promoter activities	doi:10.6084/m9.figshare.c.3728767	figshare	doi:10.6084/m9.figshare.c.3728767	https://doi.org/10.6084/m9.figshare.c.3728767	human	primary cells	46 years old adult	dendritic cell, myeloid, immature
SAMD00004698	Single molecule CAGE and data processing	HeliScope	Helicos	DRX008073	DRR008945	DNA DataBank of Japan	DRA000991	http://trace.ddbj.nig.ac.jp/DRASearch/submission?acc=DRA000991	Identification of peaks and their annotations	Quantification of promoter activities	doi:10.6084/m9.figshare.c.3728767	figshare	doi:10.6084/m9.figshare.c.3728767	https://doi.org/10.6084/m9.figshare.c.3728767	human	primary cells	25 years old adult	dendritic cell, plasmacytoid
SAMD00005406	Single molecule CAGE and data processing	HeliScope	Helicos	DRX008074	DRR008946	DNA DataBank of Japan	DRA000991	http://trace.ddbj.nig.ac.jp/DRASearch/submission?acc=DRA000991	Identification of peaks and their annotations	Quantification of promoter activities	doi:10.6084/m9.figshare.c.3728767	figshare	doi:10.6084/m9.figshare.c.3728767	https://doi.org/10.6084/m9.figshare.c.3728767	human	primary cells	24 years old adult	dendritic cell, plasmacytoid
SAMD00005571	Single molecule CAGE and data processing	HeliScope	Helicos	DRX008075	DRR008947	DNA DataBank of Japan	DRA000991	http://trace.ddbj.nig.ac.jp/DRASearch/submission?acc=DRA000991	Identification of peaks and their annotations	Quantification of promoter activities	doi:10.6084/m9.figshare.c.3728767	figshare	doi:10.6084/m9.figshare.c.3728767	https://doi.org/10.6084/m9.figshare.c.3728767	human	primary cells	0	eosinophil
SAMD00005123	Single molecule CAGE and data processing	HeliScope	Helicos	DRX008076	DRR008948	DNA DataBank of Japan	DRA000991	http://trace.ddbj.nig.ac.jp/DRASearch/submission?acc=DRA000991	Identification of peaks and their annotations	Quantification of promoter activities	doi:10.6084/m9.figshare.c.3728767	figshare	doi:10.6084/m9.figshare.c.3728767	https://doi.org/10.6084/m9.figshare.c.3728767	human	primary cells	0	eosinophil
SAMD00005271	Single molecule CAGE and data processing	HeliScope	Helicos	DRX008077	DRR008949	DNA DataBank of Japan	DRA000991	http://trace.ddbj.nig.ac.jp/DRASearch/submission?acc=DRA000991	Identification of peaks and their annotations	Quantification of promoter activities	doi:10.6084/m9.figshare.c.3728767	figshare	doi:10.6084/m9.figshare.c.3728767	https://doi.org/10.6084/m9.figshare.c.3728767	human	primary cells	0	eosinophil
SAMD00005561	Single molecule CAGE and data processing	HeliScope	Helicos	DRX008078	DRR008950	DNA DataBank of Japan	DRA000991	http://trace.ddbj.nig.ac.jp/DRASearch/submission?acc=DRA000991	Identification of peaks and their annotations	Quantification of promoter activities	doi:10.6084/m9.figshare.c.3728767	figshare	doi:10.6084/m9.figshare.c.3728767	https://doi.org/10.6084/m9.figshare.c.3728767	human	primary cells	0	epithelial cell rests of Malassez
SAMD00005879	Single molecule CAGE and data processing	HeliScope	Helicos	DRX008079	DRR008951	DNA DataBank of Japan	DRA000991	http://trace.ddbj.nig.ac.jp/DRASearch/submission?acc=DRA000991	Identification of peaks and their annotations	Quantification of promoter activities	doi:10.6084/m9.figshare.c.3728767	figshare	doi:10.6084/m9.figshare.c.3728767	https://doi.org/10.6084/m9.figshare.c.3728767	human	primary cells	0	mesothelial cell
SAMD00005189	Single molecule CAGE and data processing	HeliScope	Helicos	DRX008080	DRR008952	DNA DataBank of Japan	DRA000991	http://trace.ddbj.nig.ac.jp/DRASearch/submission?acc=DRA000991	Identification of peaks and their annotations	Quantification of promoter activities	doi:10.6084/m9.figshare.c.3728767	figshare	doi:10.6084/m9.figshare.c.3728767	https://doi.org/10.6084/m9.figshare.c.3728767	human	primary cells	0	common myeloid progenitor
SAMD00005536	Single molecule CAGE and data processing	HeliScope	Helicos	DRX008081	DRR008953	DNA DataBank of Japan	DRA000991	http://trace.ddbj.nig.ac.jp/DRASearch/submission?acc=DRA000991	Identification of peaks and their annotations	Quantification of promoter activities	doi:10.6084/m9.figshare.c.3728767	figshare	doi:10.6084/m9.figshare.c.3728767	https://doi.org/10.6084/m9.figshare.c.3728767	human	primary cells	0	common myeloid progenitor
SAMD00005398	Single molecule CAGE and data processing	HeliScope	Helicos	DRX008082	DRR008954	DNA DataBank of Japan	DRA000991	http://trace.ddbj.nig.ac.jp/DRASearch/submission?acc=DRA000991	Identification of peaks and their annotations	Quantification of promoter activities	doi:10.6084/m9.figshare.c.3728767	figshare	doi:10.6084/m9.figshare.c.3728767	https://doi.org/10.6084/m9.figshare.c.3728767	human	primary cells	0	granulocyte macrophage progenitor
SAMD00005186	Single molecule CAGE and data processing	HeliScope	Helicos	DRX008083	DRR008955	DNA DataBank of Japan	DRA000991	http://trace.ddbj.nig.ac.jp/DRASearch/submission?acc=DRA000991	Identification of peaks and their annotations	Quantification of promoter activities	doi:10.6084/m9.figshare.c.3728767	figshare	doi:10.6084/m9.figshare.c.3728767	https://doi.org/10.6084/m9.figshare.c.3728767	human	primary cells	0	granulocyte macrophage progenitor
SAMD00004988	Single molecule CAGE and data processing	HeliScope	Helicos	DRX008084	DRR008956	DNA DataBank of Japan	DRA000991	http://trace.ddbj.nig.ac.jp/DRASearch/submission?acc=DRA000991	Identification of peaks and their annotations	Quantification of promoter activities	doi:10.6084/m9.figshare.c.3728767	figshare	doi:10.6084/m9.figshare.c.3728767	https://doi.org/10.6084/m9.figshare.c.3728767	human	primary cells	0	granulocyte macrophage progenitor
SAMD00005961	Single molecule CAGE and data processing	HeliScope	Helicos	DRX008085	DRR008957	DNA DataBank of Japan	DRA000991	http://trace.ddbj.nig.ac.jp/DRASearch/submission?acc=DRA000991	Identification of peaks and their annotations	Quantification of promoter activities	doi:10.6084/m9.figshare.c.3728767	figshare	doi:10.6084/m9.figshare.c.3728767	https://doi.org/10.6084/m9.figshare.c.3728767	human	primary cells	0	adipocyte
SAMD00005855	Single molecule CAGE and data processing	HeliScope	Helicos	DRX008086	DRR008958	DNA DataBank of Japan	DRA000991	http://trace.ddbj.nig.ac.jp/DRASearch/submission?acc=DRA000991	Identification of peaks and their annotations	Quantification of promoter activities	doi:10.6084/m9.figshare.c.3728767	figshare	doi:10.6084/m9.figshare.c.3728767	https://doi.org/10.6084/m9.figshare.c.3728767	human	primary cells	0	adipocyte
SAMD00005507	Single molecule CAGE and data processing	HeliScope	Helicos	DRX008087	DRR008959	DNA DataBank of Japan	DRA000991	http://trace.ddbj.nig.ac.jp/DRASearch/submission?acc=DRA000991	Identification of peaks and their annotations	Quantification of promoter activities	doi:10.6084/m9.figshare.c.3728767	figshare	doi:10.6084/m9.figshare.c.3728767	https://doi.org/10.6084/m9.figshare.c.3728767	human	primary cells	0	adipocyte
SAMD00005806	Single molecule CAGE and data processing	HeliScope	Helicos	DRX008088	DRR008960	DNA DataBank of Japan	DRA000991	http://trace.ddbj.nig.ac.jp/DRASearch/submission?acc=DRA000991	Identification of peaks and their annotations	Quantification of promoter activities	doi:10.6084/m9.figshare.c.3728767	figshare	doi:10.6084/m9.figshare.c.3728767	https://doi.org/10.6084/m9.figshare.c.3728767	human	primary cells	0	adipocyte
SAMD00005283	Single molecule CAGE and data processing	HeliScope	Helicos	DRX008089	DRR008961	DNA DataBank of Japan	DRA000991	http://trace.ddbj.nig.ac.jp/DRASearch/submission?acc=DRA000991	Identification of peaks and their annotations	Quantification of promoter activities	doi:10.6084/m9.figshare.c.3728767	figshare	doi:10.6084/m9.figshare.c.3728767	https://doi.org/10.6084/m9.figshare.c.3728767	human	primary cells	0	neutrophil
SAMD00004985	Single molecule CAGE and data processing	HeliScope	Helicos	DRX008090	DRR008962	DNA DataBank of Japan	DRA000991	http://trace.ddbj.nig.ac.jp/DRASearch/submission?acc=DRA000991	Identification of peaks and their annotations	Quantification of promoter activities	doi:10.6084/m9.figshare.c.3728767	figshare	doi:10.6084/m9.figshare.c.3728767	https://doi.org/10.6084/m9.figshare.c.3728767	human	primary cells	0	neutrophil
SAMD00004846	Single molecule CAGE and data processing	HeliScope	Helicos	DRX008091	DRR008963	DNA DataBank of Japan	DRA000991	http://trace.ddbj.nig.ac.jp/DRASearch/submission?acc=DRA000991	Identification of peaks and their annotations	Quantification of promoter activities	doi:10.6084/m9.figshare.c.3728767	figshare	doi:10.6084/m9.figshare.c.3728767	https://doi.org/10.6084/m9.figshare.c.3728767	human	primary cells	0	neutrophil
SAMD00005936	Single molecule CAGE and data processing	HeliScope	Helicos	DRX008092	DRR008964	DNA DataBank of Japan	DRA000991	http://trace.ddbj.nig.ac.jp/DRASearch/submission?acc=DRA000991	Identification of peaks and their annotations	Quantification of promoter activities	doi:10.6084/m9.figshare.c.3728767	figshare	doi:10.6084/m9.figshare.c.3728767	https://doi.org/10.6084/m9.figshare.c.3728767	human	primary cells	0	promyelocytes/myelocytes
SAMD00005304	Single molecule CAGE and data processing	HeliScope	Helicos	DRX008093	DRR008965	DNA DataBank of Japan	DRA000991	http://trace.ddbj.nig.ac.jp/DRASearch/submission?acc=DRA000991	Identification of peaks and their annotations	Quantification of promoter activities	doi:10.6084/m9.figshare.c.3728767	figshare	doi:10.6084/m9.figshare.c.3728767	https://doi.org/10.6084/m9.figshare.c.3728767	human	primary cells	0	promyelocytes/myelocytes
SAMD00005441	Single molecule CAGE and data processing	HeliScope	Helicos	DRX008094	DRR008966	DNA DataBank of Japan	DRA000991	http://trace.ddbj.nig.ac.jp/DRASearch/submission?acc=DRA000991	Identification of peaks and their annotations	Quantification of promoter activities	doi:10.6084/m9.figshare.c.3728767	figshare	doi:10.6084/m9.figshare.c.3728767	https://doi.org/10.6084/m9.figshare.c.3728767	human	primary cells	0	promyelocytes/myelocytes
SAMD00004950	Single molecule CAGE and data processing	HeliScope	Helicos	DRX008095	DRR008967	DNA DataBank of Japan	DRA000991	http://trace.ddbj.nig.ac.jp/DRASearch/submission?acc=DRA000991	Identification of peaks and their annotations	Quantification of promoter activities	doi:10.6084/m9.figshare.c.3728767	figshare	doi:10.6084/m9.figshare.c.3728767	https://doi.org/10.6084/m9.figshare.c.3728767	human	primary cells	52 years old adult	adipocyte
SAMD00005945	Single molecule CAGE and data processing	HeliScope	Helicos	DRX008096	DRR008968	DNA DataBank of Japan	DRA000991	http://trace.ddbj.nig.ac.jp/DRASearch/submission?acc=DRA000991	Identification of peaks and their annotations	Quantification of promoter activities	doi:10.6084/m9.figshare.c.3728767	figshare	doi:10.6084/m9.figshare.c.3728767	https://doi.org/10.6084/m9.figshare.c.3728767	human	primary cells	40 years old adult	adipocyte
SAMD00005241	Single molecule CAGE and data processing	HeliScope	Helicos	DRX008097	DRR008969	DNA DataBank of Japan	DRA000991	http://trace.ddbj.nig.ac.jp/DRASearch/submission?acc=DRA000991	Identification of peaks and their annotations	Quantification of promoter activities	doi:10.6084/m9.figshare.c.3728767	figshare	doi:10.6084/m9.figshare.c.3728767	https://doi.org/10.6084/m9.figshare.c.3728767	human	primary cells	0	0
SAMD00004933	Single molecule CAGE and data processing	HeliScope	Helicos	DRX008098	DRR008970	DNA DataBank of Japan	DRA000991	http://trace.ddbj.nig.ac.jp/DRASearch/submission?acc=DRA000991	Identification of peaks and their annotations	Quantification of promoter activities	doi:10.6084/m9.figshare.c.3728767	figshare	doi:10.6084/m9.figshare.c.3728767	https://doi.org/10.6084/m9.figshare.c.3728767	human	primary cells	0	0
SAMD00004962	Single molecule CAGE and data processing	HeliScope	Helicos	DRX008099	DRR008971	DNA DataBank of Japan	DRA000991	http://trace.ddbj.nig.ac.jp/DRASearch/submission?acc=DRA000991	Identification of peaks and their annotations	Quantification of promoter activities	doi:10.6084/m9.figshare.c.3728767	figshare	doi:10.6084/m9.figshare.c.3728767	https://doi.org/10.6084/m9.figshare.c.3728767	human	primary cells	0	0
SAMD00004829	Single molecule CAGE and data processing	HeliScope	Helicos	DRX008100	DRR008972	DNA DataBank of Japan	DRA000991	http://trace.ddbj.nig.ac.jp/DRASearch/submission?acc=DRA000991	Identification of peaks and their annotations	Quantification of promoter activities	doi:10.6084/m9.figshare.c.3728767	figshare	doi:10.6084/m9.figshare.c.3728767	https://doi.org/10.6084/m9.figshare.c.3728767	human	primary cells	0	0
SAMD00004865	Single molecule CAGE and data processing	HeliScope	Helicos	DRX008101	DRR008973	DNA DataBank of Japan	DRA000991	http://trace.ddbj.nig.ac.jp/DRASearch/submission?acc=DRA000991	Identification of peaks and their annotations	Quantification of promoter activities	doi:10.6084/m9.figshare.c.3728767	figshare	doi:10.6084/m9.figshare.c.3728767	https://doi.org/10.6084/m9.figshare.c.3728767	human	primary cells	53 years old adult	adipocyte
SAMD00005509	Single molecule CAGE and data processing	HeliScope	Helicos	DRX008102	DRR008974	DNA DataBank of Japan	DRA000991	http://trace.ddbj.nig.ac.jp/DRASearch/submission?acc=DRA000991	Identification of peaks and their annotations	Quantification of promoter activities	doi:10.6084/m9.figshare.c.3728767	figshare	doi:10.6084/m9.figshare.c.3728767	https://doi.org/10.6084/m9.figshare.c.3728767	human	primary cells	41 years old adult	adipocyte
SAMD00004870	Single molecule CAGE and data processing	HeliScope	Helicos	DRX008103	DRR008975	DNA DataBank of Japan	DRA000991	http://trace.ddbj.nig.ac.jp/DRASearch/submission?acc=DRA000991	Identification of peaks and their annotations	Quantification of promoter activities	doi:10.6084/m9.figshare.c.3728767	figshare	doi:10.6084/m9.figshare.c.3728767	https://doi.org/10.6084/m9.figshare.c.3728767	human	primary cells	42 years old adult	adipocyte
SAMD00004797	Single molecule CAGE and data processing	HeliScope	Helicos	DRX008104	DRR008976	DNA DataBank of Japan	DRA000991	http://trace.ddbj.nig.ac.jp/DRASearch/submission?acc=DRA000991	Identification of peaks and their annotations	Quantification of promoter activities	doi:10.6084/m9.figshare.c.3728767	figshare	doi:10.6084/m9.figshare.c.3728767	https://doi.org/10.6084/m9.figshare.c.3728767	human	primary cells	0	epithelial cell of lung, small airway
SAMD00005923	Single molecule CAGE and data processing	HeliScope	Helicos	DRX008105	DRR008977	DNA DataBank of Japan	DRA000991	http://trace.ddbj.nig.ac.jp/DRASearch/submission?acc=DRA000991	Identification of peaks and their annotations	Quantification of promoter activities	doi:10.6084/m9.figshare.c.3728767	figshare	doi:10.6084/m9.figshare.c.3728767	https://doi.org/10.6084/m9.figshare.c.3728767	human	primary cells	0	epithelial cell of lung, small airway
SAMD00005668	Single molecule CAGE and data processing	HeliScope	Helicos	DRX008106	DRR008978	DNA DataBank of Japan	DRA000991	http://trace.ddbj.nig.ac.jp/DRASearch/submission?acc=DRA000991	Identification of peaks and their annotations	Quantification of promoter activities	doi:10.6084/m9.figshare.c.3728767	figshare	doi:10.6084/m9.figshare.c.3728767	https://doi.org/10.6084/m9.figshare.c.3728767	human	primary cells	0	epithelial cell of lung, small airway
SAMD00005540	Single molecule CAGE and data processing	HeliScope	Helicos	DRX008107	DRR008979	DNA DataBank of Japan	DRA000991	http://trace.ddbj.nig.ac.jp/DRASearch/submission?acc=DRA000991	Identification of peaks and their annotations	Quantification of promoter activities	doi:10.6084/m9.figshare.c.3728767	figshare	doi:10.6084/m9.figshare.c.3728767	https://doi.org/10.6084/m9.figshare.c.3728767	human	primary cells	0	amniotic epithelial cell
SAMD00005434	Single molecule CAGE and data processing	HeliScope	Helicos	DRX008108	DRR008980	DNA DataBank of Japan	DRA000991	http://trace.ddbj.nig.ac.jp/DRASearch/submission?acc=DRA000991	Identification of peaks and their annotations	Quantification of promoter activities	doi:10.6084/m9.figshare.c.3728767	figshare	doi:10.6084/m9.figshare.c.3728767	https://doi.org/10.6084/m9.figshare.c.3728767	human	primary cells	0	amniotic epithelial cell
SAMD00005453	Single molecule CAGE and data processing	HeliScope	Helicos	DRX008109	DRR008981	DNA DataBank of Japan	DRA000991	http://trace.ddbj.nig.ac.jp/DRASearch/submission?acc=DRA000991	Identification of peaks and their annotations	Quantification of promoter activities	doi:10.6084/m9.figshare.c.3728767	figshare	doi:10.6084/m9.figshare.c.3728767	https://doi.org/10.6084/m9.figshare.c.3728767	human	primary cells	0	amniotic epithelial cell
SAMD00005107	Single molecule CAGE and data processing	HeliScope	Helicos	DRX008110	DRR008982	DNA DataBank of Japan	DRA000991	http://trace.ddbj.nig.ac.jp/DRASearch/submission?acc=DRA000991	Identification of peaks and their annotations	Quantification of promoter activities	doi:10.6084/m9.figshare.c.3728767	figshare	doi:10.6084/m9.figshare.c.3728767	https://doi.org/10.6084/m9.figshare.c.3728767	human	primary cells	0	anulus fibrosus cell of intervertebral disc
SAMD00005450	Single molecule CAGE and data processing	HeliScope	Helicos	DRX008111	DRR008983	DNA DataBank of Japan	DRA000991	http://trace.ddbj.nig.ac.jp/DRASearch/submission?acc=DRA000991	Identification of peaks and their annotations	Quantification of promoter activities	doi:10.6084/m9.figshare.c.3728767	figshare	doi:10.6084/m9.figshare.c.3728767	https://doi.org/10.6084/m9.figshare.c.3728767	human	primary cells	0	anulus fibrosus cell of intervertebral disc
SAMD00005763	Single molecule CAGE and data processing	HeliScope	Helicos	DRX008112	DRR008984	DNA DataBank of Japan	DRA000991	http://trace.ddbj.nig.ac.jp/DRASearch/submission?acc=DRA000991	Identification of peaks and their annotations	Quantification of promoter activities	doi:10.6084/m9.figshare.c.3728767	figshare	doi:10.6084/m9.figshare.c.3728767	https://doi.org/10.6084/m9.figshare.c.3728767	human	primary cells	0	astrocyte
SAMD00004917	Single molecule CAGE and data processing	HeliScope	Helicos	DRX008113	DRR008985	DNA DataBank of Japan	DRA000991	http://trace.ddbj.nig.ac.jp/DRASearch/submission?acc=DRA000991	Identification of peaks and their annotations	Quantification of promoter activities	doi:10.6084/m9.figshare.c.3728767	figshare	doi:10.6084/m9.figshare.c.3728767	https://doi.org/10.6084/m9.figshare.c.3728767	human	primary cells	0	astrocyte
SAMD00004940	Single molecule CAGE and data processing	HeliScope	Helicos	DRX008114	DRR008986	DNA DataBank of Japan	DRA000991	http://trace.ddbj.nig.ac.jp/DRASearch/submission?acc=DRA000991	Identification of peaks and their annotations	Quantification of promoter activities	doi:10.6084/m9.figshare.c.3728767	figshare	doi:10.6084/m9.figshare.c.3728767	https://doi.org/10.6084/m9.figshare.c.3728767	human	primary cells	0	astrocyte
SAMD00004792	Single molecule CAGE and data processing	HeliScope	Helicos	DRX008115	DRR008987	DNA DataBank of Japan	DRA000991	http://trace.ddbj.nig.ac.jp/DRASearch/submission?acc=DRA000991	Identification of peaks and their annotations	Quantification of promoter activities	doi:10.6084/m9.figshare.c.3728767	figshare	doi:10.6084/m9.figshare.c.3728767	https://doi.org/10.6084/m9.figshare.c.3728767	human	primary cells	fetus	astrocyte
SAMD00005749	Single molecule CAGE and data processing	HeliScope	Helicos	DRX008116	DRR008988	DNA DataBank of Japan	DRA000991	http://trace.ddbj.nig.ac.jp/DRASearch/submission?acc=DRA000991	Identification of peaks and their annotations	Quantification of promoter activities	doi:10.6084/m9.figshare.c.3728767	figshare	doi:10.6084/m9.figshare.c.3728767	https://doi.org/10.6084/m9.figshare.c.3728767	human	primary cells	fetus	astrocyte
SAMD00005736	Single molecule CAGE and data processing	HeliScope	Helicos	DRX008117	DRR008989	DNA DataBank of Japan	DRA000991	http://trace.ddbj.nig.ac.jp/DRASearch/submission?acc=DRA000991	Identification of peaks and their annotations	Quantification of promoter activities	doi:10.6084/m9.figshare.c.3728767	figshare	doi:10.6084/m9.figshare.c.3728767	https://doi.org/10.6084/m9.figshare.c.3728767	human	primary cells	fetus	astrocyte
SAMD00005610	Single molecule CAGE and data processing	HeliScope	Helicos	DRX008118	DRR008990	DNA DataBank of Japan	DRA000991	http://trace.ddbj.nig.ac.jp/DRASearch/submission?acc=DRA000991	Identification of peaks and their annotations	Quantification of promoter activities	doi:10.6084/m9.figshare.c.3728767	figshare	doi:10.6084/m9.figshare.c.3728767	https://doi.org/10.6084/m9.figshare.c.3728767	human	primary cells	0	basophil
SAMD00005270	Single molecule CAGE and data processing	HeliScope	Helicos	DRX008119	DRR008991	DNA DataBank of Japan	DRA000991	http://trace.ddbj.nig.ac.jp/DRASearch/submission?acc=DRA000991	Identification of peaks and their annotations	Quantification of promoter activities	doi:10.6084/m9.figshare.c.3728767	figshare	doi:10.6084/m9.figshare.c.3728767	https://doi.org/10.6084/m9.figshare.c.3728767	human	primary cells	0	epithelial cell of lung, bronchial
SAMD00005405	Single molecule CAGE and data processing	HeliScope	Helicos	DRX008120	DRR008992	DNA DataBank of Japan	DRA000991	http://trace.ddbj.nig.ac.jp/DRASearch/submission?acc=DRA000991	Identification of peaks and their annotations	Quantification of promoter activities	doi:10.6084/m9.figshare.c.3728767	figshare	doi:10.6084/m9.figshare.c.3728767	https://doi.org/10.6084/m9.figshare.c.3728767	human	primary cells	0	epithelial cell of lung, bronchial
SAMD00005212	Single molecule CAGE and data processing	HeliScope	Helicos	DRX008121	DRR008993	DNA DataBank of Japan	DRA000991	http://trace.ddbj.nig.ac.jp/DRASearch/submission?acc=DRA000991	Identification of peaks and their annotations	Quantification of promoter activities	doi:10.6084/m9.figshare.c.3728767	figshare	doi:10.6084/m9.figshare.c.3728767	https://doi.org/10.6084/m9.figshare.c.3728767	human	primary cells	0	epithelial cell of lung, bronchial
SAMD00005472	Single molecule CAGE and data processing	HeliScope	Helicos	DRX008122	DRR008994	DNA DataBank of Japan	DRA000991	http://trace.ddbj.nig.ac.jp/DRASearch/submission?acc=DRA000991	Identification of peaks and their annotations	Quantification of promoter activities	doi:10.6084/m9.figshare.c.3728767	figshare	doi:10.6084/m9.figshare.c.3728767	https://doi.org/10.6084/m9.figshare.c.3728767	human	primary cells	20 years old adult	epithelial cell of lung, bronchial
SAMD00005796	Single molecule CAGE and data processing	HeliScope	Helicos	DRX008123	DRR008995	DNA DataBank of Japan	DRA000991	http://trace.ddbj.nig.ac.jp/DRASearch/submission?acc=DRA000991	Identification of peaks and their annotations	Quantification of promoter activities	doi:10.6084/m9.figshare.c.3728767	figshare	doi:10.6084/m9.figshare.c.3728767	https://doi.org/10.6084/m9.figshare.c.3728767	human	primary cells	63 years old adult	epithelial cell of lung, bronchial
SAMD00005825	Single molecule CAGE and data processing	HeliScope	Helicos	DRX008124	DRR008996	DNA DataBank of Japan	DRA000991	http://trace.ddbj.nig.ac.jp/DRASearch/submission?acc=DRA000991	Identification of peaks and their annotations	Quantification of promoter activities	doi:10.6084/m9.figshare.c.3728767	figshare	doi:10.6084/m9.figshare.c.3728767	https://doi.org/10.6084/m9.figshare.c.3728767	human	primary cells	45 years old adult	epithelial cell of lung, bronchial
SAMD00005364	Single molecule CAGE and data processing	HeliScope	Helicos	DRX008125	DRR008997	DNA DataBank of Japan	DRA000991	http://trace.ddbj.nig.ac.jp/DRASearch/submission?acc=DRA000991	Identification of peaks and their annotations	Quantification of promoter activities	doi:10.6084/m9.figshare.c.3728767	figshare	doi:10.6084/m9.figshare.c.3728767	https://doi.org/10.6084/m9.figshare.c.3728767	human	primary cells	0	epithelial cell of lung, bronchial
SAMD00005512	Single molecule CAGE and data processing	HeliScope	Helicos	DRX008126	DRR008998	DNA DataBank of Japan	DRA000991	http://trace.ddbj.nig.ac.jp/DRASearch/submission?acc=DRA000991	Identification of peaks and their annotations	Quantification of promoter activities	doi:10.6084/m9.figshare.c.3728767	figshare	doi:10.6084/m9.figshare.c.3728767	https://doi.org/10.6084/m9.figshare.c.3728767	human	primary cells	47 years old adult	monocyte
SAMD00005394	Single molecule CAGE and data processing	HeliScope	Helicos	DRX008127	DRR008999	DNA DataBank of Japan	DRA000991	http://trace.ddbj.nig.ac.jp/DRASearch/submission?acc=DRA000991	Identification of peaks and their annotations	Quantification of promoter activities	doi:10.6084/m9.figshare.c.3728767	figshare	doi:10.6084/m9.figshare.c.3728767	https://doi.org/10.6084/m9.figshare.c.3728767	human	primary cells	57 years old adult	monocyte
SAMD00005539	Single molecule CAGE and data processing	HeliScope	Helicos	DRX008128	DRR009000	DNA DataBank of Japan	DRA000991	http://trace.ddbj.nig.ac.jp/DRASearch/submission?acc=DRA000991	Identification of peaks and their annotations	Quantification of promoter activities	doi:10.6084/m9.figshare.c.3728767	figshare	doi:10.6084/m9.figshare.c.3728767	https://doi.org/10.6084/m9.figshare.c.3728767	human	primary cells	53 years old adult	monocyte
SAMD00005343	Single molecule CAGE and data processing	HeliScope	Helicos	DRX008129	DRR009001	DNA DataBank of Japan	DRA000991	http://trace.ddbj.nig.ac.jp/DRASearch/submission?acc=DRA000991	Identification of peaks and their annotations	Quantification of promoter activities	doi:10.6084/m9.figshare.c.3728767	figshare	doi:10.6084/m9.figshare.c.3728767	https://doi.org/10.6084/m9.figshare.c.3728767	human	primary cells	65 years old adult	blood vessel endothelial progenitor cell
SAMD00004810	Single molecule CAGE and data processing	HeliScope	Helicos	DRX008130	DRR009002	DNA DataBank of Japan	DRA000991	http://trace.ddbj.nig.ac.jp/DRASearch/submission?acc=DRA000991	Identification of peaks and their annotations	Quantification of promoter activities	doi:10.6084/m9.figshare.c.3728767	figshare	doi:10.6084/m9.figshare.c.3728767	https://doi.org/10.6084/m9.figshare.c.3728767	human	primary cells	57 years old adult	blood vessel endothelial progenitor cell
SAMD00004934	Single molecule CAGE and data processing	HeliScope	Helicos	DRX008131	DRR009003	DNA DataBank of Japan	DRA000991	http://trace.ddbj.nig.ac.jp/DRASearch/submission?acc=DRA000991	Identification of peaks and their annotations	Quantification of promoter activities	doi:10.6084/m9.figshare.c.3728767	figshare	doi:10.6084/m9.figshare.c.3728767	https://doi.org/10.6084/m9.figshare.c.3728767	human	primary cells	46 years old adult	blood vessel endothelial progenitor cell
SAMD00004949	Single molecule CAGE and data processing	HeliScope	Helicos	DRX008132	DRR009004	DNA DataBank of Japan	DRA000991	http://trace.ddbj.nig.ac.jp/DRASearch/submission?acc=DRA000991	Identification of peaks and their annotations	Quantification of promoter activities	doi:10.6084/m9.figshare.c.3728767	figshare	doi:10.6084/m9.figshare.c.3728767	https://doi.org/10.6084/m9.figshare.c.3728767	human	primary cells	0	monocyte
SAMD00005767	Single molecule CAGE and data processing	HeliScope	Helicos	DRX008133	DRR009005	DNA DataBank of Japan	DRA000991	http://trace.ddbj.nig.ac.jp/DRASearch/submission?acc=DRA000991	Identification of peaks and their annotations	Quantification of promoter activities	doi:10.6084/m9.figshare.c.3728767	figshare	doi:10.6084/m9.figshare.c.3728767	https://doi.org/10.6084/m9.figshare.c.3728767	human	primary cells	0	monocyte
SAMD00004822	Single molecule CAGE and data processing	HeliScope	Helicos	DRX008134	DRR009006	DNA DataBank of Japan	DRA000991	http://trace.ddbj.nig.ac.jp/DRASearch/submission?acc=DRA000991	Identification of peaks and their annotations	Quantification of promoter activities	doi:10.6084/m9.figshare.c.3728767	figshare	doi:10.6084/m9.figshare.c.3728767	https://doi.org/10.6084/m9.figshare.c.3728767	human	primary cells	0	monocyte
SAMD00005846	Single molecule CAGE and data processing	HeliScope	Helicos	DRX008135	DRR009007	DNA DataBank of Japan	DRA000991	http://trace.ddbj.nig.ac.jp/DRASearch/submission?acc=DRA000991	Identification of peaks and their annotations	Quantification of promoter activities	doi:10.6084/m9.figshare.c.3728767	figshare	doi:10.6084/m9.figshare.c.3728767	https://doi.org/10.6084/m9.figshare.c.3728767	human	primary cells	0	monocyte
SAMD00004841	Single molecule CAGE and data processing	HeliScope	Helicos	DRX008136	DRR009008	DNA DataBank of Japan	DRA000991	http://trace.ddbj.nig.ac.jp/DRASearch/submission?acc=DRA000991	Identification of peaks and their annotations	Quantification of promoter activities	doi:10.6084/m9.figshare.c.3728767	figshare	doi:10.6084/m9.figshare.c.3728767	https://doi.org/10.6084/m9.figshare.c.3728767	human	primary cells	0	monocyte
SAMD00005156	Single molecule CAGE and data processing	HeliScope	Helicos	DRX008137	DRR009009	DNA DataBank of Japan	DRA000991	http://trace.ddbj.nig.ac.jp/DRASearch/submission?acc=DRA000991	Identification of peaks and their annotations	Quantification of promoter activities	doi:10.6084/m9.figshare.c.3728767	figshare	doi:10.6084/m9.figshare.c.3728767	https://doi.org/10.6084/m9.figshare.c.3728767	human	primary cells	0	monocyte
SAMD00004938	Single molecule CAGE and data processing	HeliScope	Helicos	DRX008138	DRR009010	DNA DataBank of Japan	DRA000991	http://trace.ddbj.nig.ac.jp/DRASearch/submission?acc=DRA000991	Identification of peaks and their annotations	Quantification of promoter activities	doi:10.6084/m9.figshare.c.3728767	figshare	doi:10.6084/m9.figshare.c.3728767	https://doi.org/10.6084/m9.figshare.c.3728767	human	primary cells	0	monocyte
SAMD00004743	Single molecule CAGE and data processing	HeliScope	Helicos	DRX008139	DRR009011	DNA DataBank of Japan	DRA000991	http://trace.ddbj.nig.ac.jp/DRASearch/submission?acc=DRA000991	Identification of peaks and their annotations	Quantification of promoter activities	doi:10.6084/m9.figshare.c.3728767	figshare	doi:10.6084/m9.figshare.c.3728767	https://doi.org/10.6084/m9.figshare.c.3728767	human	primary cells	0	monocyte
SAMD00005081	Single molecule CAGE and data processing	HeliScope	Helicos	DRX008140	DRR009012	DNA DataBank of Japan	DRA000991	http://trace.ddbj.nig.ac.jp/DRASearch/submission?acc=DRA000991	Identification of peaks and their annotations	Quantification of promoter activities	doi:10.6084/m9.figshare.c.3728767	figshare	doi:10.6084/m9.figshare.c.3728767	https://doi.org/10.6084/m9.figshare.c.3728767	human	primary cells	0	monocyte
SAMD00005942	Single molecule CAGE and data processing	HeliScope	Helicos	DRX008141	DRR009013	DNA DataBank of Japan	DRA000991	http://trace.ddbj.nig.ac.jp/DRASearch/submission?acc=DRA000991	Identification of peaks and their annotations	Quantification of promoter activities	doi:10.6084/m9.figshare.c.3728767	figshare	doi:10.6084/m9.figshare.c.3728767	https://doi.org/10.6084/m9.figshare.c.3728767	human	primary cells	0	monocyte
SAMD00005082	Single molecule CAGE and data processing	HeliScope	Helicos	DRX008142	DRR009014	DNA DataBank of Japan	DRA000991	http://trace.ddbj.nig.ac.jp/DRASearch/submission?acc=DRA000991	Identification of peaks and their annotations	Quantification of promoter activities	doi:10.6084/m9.figshare.c.3728767	figshare	doi:10.6084/m9.figshare.c.3728767	https://doi.org/10.6084/m9.figshare.c.3728767	human	primary cells	0	monocyte
SAMD00005146	Single molecule CAGE and data processing	HeliScope	Helicos	DRX008143	DRR009015	DNA DataBank of Japan	DRA000991	http://trace.ddbj.nig.ac.jp/DRASearch/submission?acc=DRA000991	Identification of peaks and their annotations	Quantification of promoter activities	doi:10.6084/m9.figshare.c.3728767	figshare	doi:10.6084/m9.figshare.c.3728767	https://doi.org/10.6084/m9.figshare.c.3728767	human	primary cells	0	monocyte
SAMD00005251	Single molecule CAGE and data processing	HeliScope	Helicos	DRX008144	DRR009016	DNA DataBank of Japan	DRA000991	http://trace.ddbj.nig.ac.jp/DRASearch/submission?acc=DRA000991	Identification of peaks and their annotations	Quantification of promoter activities	doi:10.6084/m9.figshare.c.3728767	figshare	doi:10.6084/m9.figshare.c.3728767	https://doi.org/10.6084/m9.figshare.c.3728767	human	primary cells	0	monocyte
SAMD00004834	Single molecule CAGE and data processing	HeliScope	Helicos	DRX008145	DRR009017	DNA DataBank of Japan	DRA000991	http://trace.ddbj.nig.ac.jp/DRASearch/submission?acc=DRA000991	Identification of peaks and their annotations	Quantification of promoter activities	doi:10.6084/m9.figshare.c.3728767	figshare	doi:10.6084/m9.figshare.c.3728767	https://doi.org/10.6084/m9.figshare.c.3728767	human	primary cells	0	monocyte
SAMD00005991	Single molecule CAGE and data processing	HeliScope	Helicos	DRX008146	DRR009018	DNA DataBank of Japan	DRA000991	http://trace.ddbj.nig.ac.jp/DRASearch/submission?acc=DRA000991	Identification of peaks and their annotations	Quantification of promoter activities	doi:10.6084/m9.figshare.c.3728767	figshare	doi:10.6084/m9.figshare.c.3728767	https://doi.org/10.6084/m9.figshare.c.3728767	human	primary cells	0	monocyte
SAMD00005955	Single molecule CAGE and data processing	HeliScope	Helicos	DRX008147	DRR009019	DNA DataBank of Japan	DRA000991	http://trace.ddbj.nig.ac.jp/DRASearch/submission?acc=DRA000991	Identification of peaks and their annotations	Quantification of promoter activities	doi:10.6084/m9.figshare.c.3728767	figshare	doi:10.6084/m9.figshare.c.3728767	https://doi.org/10.6084/m9.figshare.c.3728767	human	primary cells	0	monocyte
SAMD00005380	Single molecule CAGE and data processing	HeliScope	Helicos	DRX008148	DRR009020	DNA DataBank of Japan	DRA000991	http://trace.ddbj.nig.ac.jp/DRASearch/submission?acc=DRA000991	Identification of peaks and their annotations	Quantification of promoter activities	doi:10.6084/m9.figshare.c.3728767	figshare	doi:10.6084/m9.figshare.c.3728767	https://doi.org/10.6084/m9.figshare.c.3728767	human	primary cells	0	monocyte
SAMD00004883	Single molecule CAGE and data processing	HeliScope	Helicos	DRX008149	DRR009021	DNA DataBank of Japan	DRA000991	http://trace.ddbj.nig.ac.jp/DRASearch/submission?acc=DRA000991	Identification of peaks and their annotations	Quantification of promoter activities	doi:10.6084/m9.figshare.c.3728767	figshare	doi:10.6084/m9.figshare.c.3728767	https://doi.org/10.6084/m9.figshare.c.3728767	human	primary cells	0	monocyte
SAMD00005739	Single molecule CAGE and data processing	HeliScope	Helicos	DRX008150	DRR009022	DNA DataBank of Japan	DRA000991	http://trace.ddbj.nig.ac.jp/DRASearch/submission?acc=DRA000991	Identification of peaks and their annotations	Quantification of promoter activities	doi:10.6084/m9.figshare.c.3728767	figshare	doi:10.6084/m9.figshare.c.3728767	https://doi.org/10.6084/m9.figshare.c.3728767	human	primary cells	0	monocyte
SAMD00005047	Single molecule CAGE and data processing	HeliScope	Helicos	DRX008151	DRR009023	DNA DataBank of Japan	DRA000991	http://trace.ddbj.nig.ac.jp/DRASearch/submission?acc=DRA000991	Identification of peaks and their annotations	Quantification of promoter activities	doi:10.6084/m9.figshare.c.3728767	figshare	doi:10.6084/m9.figshare.c.3728767	https://doi.org/10.6084/m9.figshare.c.3728767	human	primary cells	0	monocyte
SAMD00005007	Single molecule CAGE and data processing	HeliScope	Helicos	DRX008152	DRR009024	DNA DataBank of Japan	DRA000991	http://trace.ddbj.nig.ac.jp/DRASearch/submission?acc=DRA000991	Identification of peaks and their annotations	Quantification of promoter activities	doi:10.6084/m9.figshare.c.3728767	figshare	doi:10.6084/m9.figshare.c.3728767	https://doi.org/10.6084/m9.figshare.c.3728767	human	primary cells	0	monocyte
SAMD00005560	Single molecule CAGE and data processing	HeliScope	Helicos	DRX008153	DRR009025	DNA DataBank of Japan	DRA000991	http://trace.ddbj.nig.ac.jp/DRASearch/submission?acc=DRA000991	Identification of peaks and their annotations	Quantification of promoter activities	doi:10.6084/m9.figshare.c.3728767	figshare	doi:10.6084/m9.figshare.c.3728767	https://doi.org/10.6084/m9.figshare.c.3728767	human	primary cells	0	monocyte
SAMD00004857	Single molecule CAGE and data processing	HeliScope	Helicos	DRX008154	DRR009026	DNA DataBank of Japan	DRA000991	http://trace.ddbj.nig.ac.jp/DRASearch/submission?acc=DRA000991	Identification of peaks and their annotations	Quantification of promoter activities	doi:10.6084/m9.figshare.c.3728767	figshare	doi:10.6084/m9.figshare.c.3728767	https://doi.org/10.6084/m9.figshare.c.3728767	human	primary cells	0	monocyte
SAMD00005948	Single molecule CAGE and data processing	HeliScope	Helicos	DRX008155	DRR009027	DNA DataBank of Japan	DRA000991	http://trace.ddbj.nig.ac.jp/DRASearch/submission?acc=DRA000991	Identification of peaks and their annotations	Quantification of promoter activities	doi:10.6084/m9.figshare.c.3728767	figshare	doi:10.6084/m9.figshare.c.3728767	https://doi.org/10.6084/m9.figshare.c.3728767	human	primary cells	0	monocyte
SAMD00004744	Single molecule CAGE and data processing	HeliScope	Helicos	DRX008156	DRR009028	DNA DataBank of Japan	DRA000991	http://trace.ddbj.nig.ac.jp/DRASearch/submission?acc=DRA000991	Identification of peaks and their annotations	Quantification of promoter activities	doi:10.6084/m9.figshare.c.3728767	figshare	doi:10.6084/m9.figshare.c.3728767	https://doi.org/10.6084/m9.figshare.c.3728767	human	primary cells	0	monocyte
SAMD00005981	Single molecule CAGE and data processing	HeliScope	Helicos	DRX008157	DRR009029	DNA DataBank of Japan	DRA000991	http://trace.ddbj.nig.ac.jp/DRASearch/submission?acc=DRA000991	Identification of peaks and their annotations	Quantification of promoter activities	doi:10.6084/m9.figshare.c.3728767	figshare	doi:10.6084/m9.figshare.c.3728767	https://doi.org/10.6084/m9.figshare.c.3728767	human	primary cells	0	monocyte
SAMD00005810	Single molecule CAGE and data processing	HeliScope	Helicos	DRX008158	DRR009030	DNA DataBank of Japan	DRA000991	http://trace.ddbj.nig.ac.jp/DRASearch/submission?acc=DRA000991	Identification of peaks and their annotations	Quantification of promoter activities	doi:10.6084/m9.figshare.c.3728767	figshare	doi:10.6084/m9.figshare.c.3728767	https://doi.org/10.6084/m9.figshare.c.3728767	human	primary cells	0	monocyte
SAMD00004927	Single molecule CAGE and data processing	HeliScope	Helicos	DRX008159	DRR009031	DNA DataBank of Japan	DRA000991	http://trace.ddbj.nig.ac.jp/DRASearch/submission?acc=DRA000991	Identification of peaks and their annotations	Quantification of promoter activities	doi:10.6084/m9.figshare.c.3728767	figshare	doi:10.6084/m9.figshare.c.3728767	https://doi.org/10.6084/m9.figshare.c.3728767	human	primary cells	0	monocyte
SAMD00006012	Single molecule CAGE and data processing	HeliScope	Helicos	DRX008160	DRR009032	DNA DataBank of Japan	DRA000991	http://trace.ddbj.nig.ac.jp/DRASearch/submission?acc=DRA000991	Identification of peaks and their annotations	Quantification of promoter activities	doi:10.6084/m9.figshare.c.3728767	figshare	doi:10.6084/m9.figshare.c.3728767	https://doi.org/10.6084/m9.figshare.c.3728767	human	primary cells	0	monocyte
SAMD00004980	Single molecule CAGE and data processing	HeliScope	Helicos	DRX008161	DRR009033	DNA DataBank of Japan	DRA000991	http://trace.ddbj.nig.ac.jp/DRASearch/submission?acc=DRA000991	Identification of peaks and their annotations	Quantification of promoter activities	doi:10.6084/m9.figshare.c.3728767	figshare	doi:10.6084/m9.figshare.c.3728767	https://doi.org/10.6084/m9.figshare.c.3728767	human	primary cells	0	monocyte
SAMD00005543	Single molecule CAGE and data processing	HeliScope	Helicos	DRX008162	DRR009034	DNA DataBank of Japan	DRA000991	http://trace.ddbj.nig.ac.jp/DRASearch/submission?acc=DRA000991	Identification of peaks and their annotations	Quantification of promoter activities	doi:10.6084/m9.figshare.c.3728767	figshare	doi:10.6084/m9.figshare.c.3728767	https://doi.org/10.6084/m9.figshare.c.3728767	human	primary cells	0	monocyte
SAMD00005678	Single molecule CAGE and data processing	HeliScope	Helicos	DRX008163	DRR009035	DNA DataBank of Japan	DRA000991	http://trace.ddbj.nig.ac.jp/DRASearch/submission?acc=DRA000991	Identification of peaks and their annotations	Quantification of promoter activities	doi:10.6084/m9.figshare.c.3728767	figshare	doi:10.6084/m9.figshare.c.3728767	https://doi.org/10.6084/m9.figshare.c.3728767	human	primary cells	0	monocyte
SAMD00005092	Single molecule CAGE and data processing	HeliScope	Helicos	DRX008164	DRR009036	DNA DataBank of Japan	DRA000991	http://trace.ddbj.nig.ac.jp/DRASearch/submission?acc=DRA000991	Identification of peaks and their annotations	Quantification of promoter activities	doi:10.6084/m9.figshare.c.3728767	figshare	doi:10.6084/m9.figshare.c.3728767	https://doi.org/10.6084/m9.figshare.c.3728767	human	primary cells	0	monocyte
SAMD00005516	Single molecule CAGE and data processing	HeliScope	Helicos	DRX008165	DRR009037	DNA DataBank of Japan	DRA000991	http://trace.ddbj.nig.ac.jp/DRASearch/submission?acc=DRA000991	Identification of peaks and their annotations	Quantification of promoter activities	doi:10.6084/m9.figshare.c.3728767	figshare	doi:10.6084/m9.figshare.c.3728767	https://doi.org/10.6084/m9.figshare.c.3728767	human	primary cells	0	monocyte
SAMD00004679	Single molecule CAGE and data processing	HeliScope	Helicos	DRX008166	DRR009038	DNA DataBank of Japan	DRA000991	http://trace.ddbj.nig.ac.jp/DRASearch/submission?acc=DRA000991	Identification of peaks and their annotations	Quantification of promoter activities	doi:10.6084/m9.figshare.c.3728767	figshare	doi:10.6084/m9.figshare.c.3728767	https://doi.org/10.6084/m9.figshare.c.3728767	human	primary cells	0	monocyte
SAMD00004844	Single molecule CAGE and data processing	HeliScope	Helicos	DRX008167	DRR009039	DNA DataBank of Japan	DRA000991	http://trace.ddbj.nig.ac.jp/DRASearch/submission?acc=DRA000991	Identification of peaks and their annotations	Quantification of promoter activities	doi:10.6084/m9.figshare.c.3728767	figshare	doi:10.6084/m9.figshare.c.3728767	https://doi.org/10.6084/m9.figshare.c.3728767	human	primary cells	0	monocyte
SAMD00005837	Single molecule CAGE and data processing	HeliScope	Helicos	DRX008168	DRR009040	DNA DataBank of Japan	DRA000991	http://trace.ddbj.nig.ac.jp/DRASearch/submission?acc=DRA000991	Identification of peaks and their annotations	Quantification of promoter activities	doi:10.6084/m9.figshare.c.3728767	figshare	doi:10.6084/m9.figshare.c.3728767	https://doi.org/10.6084/m9.figshare.c.3728767	human	primary cells	0	monocyte
SAMD00005535	Single molecule CAGE and data processing	HeliScope	Helicos	DRX008169	DRR009041	DNA DataBank of Japan	DRA000991	http://trace.ddbj.nig.ac.jp/DRASearch/submission?acc=DRA000991	Identification of peaks and their annotations	Quantification of promoter activities	doi:10.6084/m9.figshare.c.3728767	figshare	doi:10.6084/m9.figshare.c.3728767	https://doi.org/10.6084/m9.figshare.c.3728767	human	primary cells	0	monocyte
SAMD00005397	Single molecule CAGE and data processing	HeliScope	Helicos	DRX008170	DRR009042	DNA DataBank of Japan	DRA000991	http://trace.ddbj.nig.ac.jp/DRASearch/submission?acc=DRA000991	Identification of peaks and their annotations	Quantification of promoter activities	doi:10.6084/m9.figshare.c.3728767	figshare	doi:10.6084/m9.figshare.c.3728767	https://doi.org/10.6084/m9.figshare.c.3728767	human	primary cells	0	b cell
SAMD00005602	Single molecule CAGE and data processing	HeliScope	Helicos	DRX008171	DRR009043	DNA DataBank of Japan	DRA000991	http://trace.ddbj.nig.ac.jp/DRASearch/submission?acc=DRA000991	Identification of peaks and their annotations	Quantification of promoter activities	doi:10.6084/m9.figshare.c.3728767	figshare	doi:10.6084/m9.figshare.c.3728767	https://doi.org/10.6084/m9.figshare.c.3728767	human	primary cells	0	b cell
SAMD00004926	Single molecule CAGE and data processing	HeliScope	Helicos	DRX008172	DRR009044	DNA DataBank of Japan	DRA000991	http://trace.ddbj.nig.ac.jp/DRASearch/submission?acc=DRA000991	Identification of peaks and their annotations	Quantification of promoter activities	doi:10.6084/m9.figshare.c.3728767	figshare	doi:10.6084/m9.figshare.c.3728767	https://doi.org/10.6084/m9.figshare.c.3728767	human	primary cells	0	b cell
SAMD00005033	Single molecule CAGE and data processing	HeliScope	Helicos	DRX008173	DRR009045	DNA DataBank of Japan	DRA000991	http://trace.ddbj.nig.ac.jp/DRASearch/submission?acc=DRA000991	Identification of peaks and their annotations	Quantification of promoter activities	doi:10.6084/m9.figshare.c.3728767	figshare	doi:10.6084/m9.figshare.c.3728767	https://doi.org/10.6084/m9.figshare.c.3728767	human	primary cells	Adult	0
SAMD00004861	Single molecule CAGE and data processing	HeliScope	Helicos	DRX008174	DRR009046	DNA DataBank of Japan	DRA000991	http://trace.ddbj.nig.ac.jp/DRASearch/submission?acc=DRA000991	Identification of peaks and their annotations	Quantification of promoter activities	doi:10.6084/m9.figshare.c.3728767	figshare	doi:10.6084/m9.figshare.c.3728767	https://doi.org/10.6084/m9.figshare.c.3728767	human	primary cells	Adult	0
SAMD00005703	Single molecule CAGE and data processing	HeliScope	Helicos	DRX008175	DRR009047	DNA DataBank of Japan	DRA000991	http://trace.ddbj.nig.ac.jp/DRASearch/submission?acc=DRA000991	Identification of peaks and their annotations	Quantification of promoter activities	doi:10.6084/m9.figshare.c.3728767	figshare	doi:10.6084/m9.figshare.c.3728767	https://doi.org/10.6084/m9.figshare.c.3728767	human	primary cells	0	stem cell
SAMD00005494	Single molecule CAGE and data processing	HeliScope	Helicos	DRX008176	DRR009048	DNA DataBank of Japan	DRA000991	http://trace.ddbj.nig.ac.jp/DRASearch/submission?acc=DRA000991	Identification of peaks and their annotations	Quantification of promoter activities	doi:10.6084/m9.figshare.c.3728767	figshare	doi:10.6084/m9.figshare.c.3728767	https://doi.org/10.6084/m9.figshare.c.3728767	human	primary cells	53 years old adult	t cell, CD4+
SAMD00005976	Single molecule CAGE and data processing	HeliScope	Helicos	DRX008177	DRR009049	DNA DataBank of Japan	DRA000991	http://trace.ddbj.nig.ac.jp/DRASearch/submission?acc=DRA000991	Identification of peaks and their annotations	Quantification of promoter activities	doi:10.6084/m9.figshare.c.3728767	figshare	doi:10.6084/m9.figshare.c.3728767	https://doi.org/10.6084/m9.figshare.c.3728767	human	primary cells	57 years old adult	t cell, CD4+
SAMD00005947	Single molecule CAGE and data processing	HeliScope	Helicos	DRX008178	DRR009050	DNA DataBank of Japan	DRA000991	http://trace.ddbj.nig.ac.jp/DRASearch/submission?acc=DRA000991	Identification of peaks and their annotations	Quantification of promoter activities	doi:10.6084/m9.figshare.c.3728767	figshare	doi:10.6084/m9.figshare.c.3728767	https://doi.org/10.6084/m9.figshare.c.3728767	human	primary cells	26 years old adult	t cell, CD4+
SAMD00004706	Single molecule CAGE and data processing	HeliScope	Helicos	DRX008179	DRR009051	DNA DataBank of Japan	DRA000991	http://trace.ddbj.nig.ac.jp/DRASearch/submission?acc=DRA000991	Identification of peaks and their annotations	Quantification of promoter activities	doi:10.6084/m9.figshare.c.3728767	figshare	doi:10.6084/m9.figshare.c.3728767	https://doi.org/10.6084/m9.figshare.c.3728767	human	primary cells	0	T cell
SAMD00005314	Single molecule CAGE and data processing	HeliScope	Helicos	DRX008180	DRR009052	DNA DataBank of Japan	DRA000991	http://trace.ddbj.nig.ac.jp/DRASearch/submission?acc=DRA000991	Identification of peaks and their annotations	Quantification of promoter activities	doi:10.6084/m9.figshare.c.3728767	figshare	doi:10.6084/m9.figshare.c.3728767	https://doi.org/10.6084/m9.figshare.c.3728767	human	primary cells	0	T cell
SAMD00005636	Single molecule CAGE and data processing	HeliScope	Helicos	DRX008181	DRR009053	DNA DataBank of Japan	DRA000991	http://trace.ddbj.nig.ac.jp/DRASearch/submission?acc=DRA000991	Identification of peaks and their annotations	Quantification of promoter activities	doi:10.6084/m9.figshare.c.3728767	figshare	doi:10.6084/m9.figshare.c.3728767	https://doi.org/10.6084/m9.figshare.c.3728767	human	primary cells	0	T cell
SAMD00005387	Single molecule CAGE and data processing	HeliScope	Helicos	DRX008182	DRR009054	DNA DataBank of Japan	DRA000991	http://trace.ddbj.nig.ac.jp/DRASearch/submission?acc=DRA000991	Identification of peaks and their annotations	Quantification of promoter activities	doi:10.6084/m9.figshare.c.3728767	figshare	doi:10.6084/m9.figshare.c.3728767	https://doi.org/10.6084/m9.figshare.c.3728767	human	primary cells	0	T cell
SAMD00004761	Single molecule CAGE and data processing	HeliScope	Helicos	DRX008183	DRR009055	DNA DataBank of Japan	DRA000991	http://trace.ddbj.nig.ac.jp/DRASearch/submission?acc=DRA000991	Identification of peaks and their annotations	Quantification of promoter activities	doi:10.6084/m9.figshare.c.3728767	figshare	doi:10.6084/m9.figshare.c.3728767	https://doi.org/10.6084/m9.figshare.c.3728767	human	primary cells	0	T cell
SAMD00005031	Single molecule CAGE and data processing	HeliScope	Helicos	DRX008184	DRR009056	DNA DataBank of Japan	DRA000991	http://trace.ddbj.nig.ac.jp/DRASearch/submission?acc=DRA000991	Identification of peaks and their annotations	Quantification of promoter activities	doi:10.6084/m9.figshare.c.3728767	figshare	doi:10.6084/m9.figshare.c.3728767	https://doi.org/10.6084/m9.figshare.c.3728767	human	primary cells	0	T cell
SAMD00005355	Single molecule CAGE and data processing	HeliScope	Helicos	DRX008185	DRR009057	DNA DataBank of Japan	DRA000991	http://trace.ddbj.nig.ac.jp/DRASearch/submission?acc=DRA000991	Identification of peaks and their annotations	Quantification of promoter activities	doi:10.6084/m9.figshare.c.3728767	figshare	doi:10.6084/m9.figshare.c.3728767	https://doi.org/10.6084/m9.figshare.c.3728767	human	primary cells	0	T cell
SAMD00005127	Single molecule CAGE and data processing	HeliScope	Helicos	DRX008186	DRR009058	DNA DataBank of Japan	DRA000991	http://trace.ddbj.nig.ac.jp/DRASearch/submission?acc=DRA000991	Identification of peaks and their annotations	Quantification of promoter activities	doi:10.6084/m9.figshare.c.3728767	figshare	doi:10.6084/m9.figshare.c.3728767	https://doi.org/10.6084/m9.figshare.c.3728767	human	primary cells	0	T cell
SAMD00005479	Single molecule CAGE and data processing	HeliScope	Helicos	DRX008187	DRR009059	DNA DataBank of Japan	DRA000991	http://trace.ddbj.nig.ac.jp/DRASearch/submission?acc=DRA000991	Identification of peaks and their annotations	Quantification of promoter activities	doi:10.6084/m9.figshare.c.3728767	figshare	doi:10.6084/m9.figshare.c.3728767	https://doi.org/10.6084/m9.figshare.c.3728767	human	primary cells	0	T cell
SAMD00005773	Single molecule CAGE and data processing	HeliScope	Helicos	DRX008188	DRR009060	DNA DataBank of Japan	DRA000991	http://trace.ddbj.nig.ac.jp/DRASearch/submission?acc=DRA000991	Identification of peaks and their annotations	Quantification of promoter activities	doi:10.6084/m9.figshare.c.3728767	figshare	doi:10.6084/m9.figshare.c.3728767	https://doi.org/10.6084/m9.figshare.c.3728767	human	primary cells	0	T cell
SAMD00005705	Single molecule CAGE and data processing	HeliScope	Helicos	DRX008189	DRR009061	DNA DataBank of Japan	DRA000991	http://trace.ddbj.nig.ac.jp/DRASearch/submission?acc=DRA000991	Identification of peaks and their annotations	Quantification of promoter activities	doi:10.6084/m9.figshare.c.3728767	figshare	doi:10.6084/m9.figshare.c.3728767	https://doi.org/10.6084/m9.figshare.c.3728767	human	primary cells	0	T cell
SAMD00004701	Single molecule CAGE and data processing	HeliScope	Helicos	DRX008190	DRR009062	DNA DataBank of Japan	DRA000991	http://trace.ddbj.nig.ac.jp/DRASearch/submission?acc=DRA000991	Identification of peaks and their annotations	Quantification of promoter activities	doi:10.6084/m9.figshare.c.3728767	figshare	doi:10.6084/m9.figshare.c.3728767	https://doi.org/10.6084/m9.figshare.c.3728767	human	primary cells	0	T cell
SAMD00005585	Single molecule CAGE and data processing	HeliScope	Helicos	DRX008191	DRR009063	DNA DataBank of Japan	DRA000991	http://trace.ddbj.nig.ac.jp/DRASearch/submission?acc=DRA000991	Identification of peaks and their annotations	Quantification of promoter activities	doi:10.6084/m9.figshare.c.3728767	figshare	doi:10.6084/m9.figshare.c.3728767	https://doi.org/10.6084/m9.figshare.c.3728767	human	primary cells	0	T cell
SAMD00005907	Single molecule CAGE and data processing	HeliScope	Helicos	DRX008192	DRR009064	DNA DataBank of Japan	DRA000991	http://trace.ddbj.nig.ac.jp/DRASearch/submission?acc=DRA000991	Identification of peaks and their annotations	Quantification of promoter activities	doi:10.6084/m9.figshare.c.3728767	figshare	doi:10.6084/m9.figshare.c.3728767	https://doi.org/10.6084/m9.figshare.c.3728767	human	primary cells	0	T cell
SAMD00004924	Single molecule CAGE and data processing	HeliScope	Helicos	DRX008193	DRR009065	DNA DataBank of Japan	DRA000991	http://trace.ddbj.nig.ac.jp/DRASearch/submission?acc=DRA000991	Identification of peaks and their annotations	Quantification of promoter activities	doi:10.6084/m9.figshare.c.3728767	figshare	doi:10.6084/m9.figshare.c.3728767	https://doi.org/10.6084/m9.figshare.c.3728767	human	primary cells	0	T cell
SAMD00004886	Single molecule CAGE and data processing	HeliScope	Helicos	DRX008194	DRR009066	DNA DataBank of Japan	DRA000991	http://trace.ddbj.nig.ac.jp/DRASearch/submission?acc=DRA000991	Identification of peaks and their annotations	Quantification of promoter activities	doi:10.6084/m9.figshare.c.3728767	figshare	doi:10.6084/m9.figshare.c.3728767	https://doi.org/10.6084/m9.figshare.c.3728767	human	primary cells	0	T cell
SAMD00005373	Single molecule CAGE and data processing	HeliScope	Helicos	DRX008195	DRR009067	DNA DataBank of Japan	DRA000991	http://trace.ddbj.nig.ac.jp/DRASearch/submission?acc=DRA000991	Identification of peaks and their annotations	Quantification of promoter activities	doi:10.6084/m9.figshare.c.3728767	figshare	doi:10.6084/m9.figshare.c.3728767	https://doi.org/10.6084/m9.figshare.c.3728767	human	primary cells	47 years old adult	t cell, CD8+
SAMD00005210	Single molecule CAGE and data processing	HeliScope	Helicos	DRX008196	DRR009068	DNA DataBank of Japan	DRA000991	http://trace.ddbj.nig.ac.jp/DRASearch/submission?acc=DRA000991	Identification of peaks and their annotations	Quantification of promoter activities	doi:10.6084/m9.figshare.c.3728767	figshare	doi:10.6084/m9.figshare.c.3728767	https://doi.org/10.6084/m9.figshare.c.3728767	human	primary cells	57 years old adult	t cell, CD8+
SAMD00006002	Single molecule CAGE and data processing	HeliScope	Helicos	DRX008197	DRR009069	DNA DataBank of Japan	DRA000991	http://trace.ddbj.nig.ac.jp/DRASearch/submission?acc=DRA000991	Identification of peaks and their annotations	Quantification of promoter activities	doi:10.6084/m9.figshare.c.3728767	figshare	doi:10.6084/m9.figshare.c.3728767	https://doi.org/10.6084/m9.figshare.c.3728767	human	primary cells	53 years old adult	t cell, CD8+
SAMD00005232	Single molecule CAGE and data processing	HeliScope	Helicos	DRX008198	DRR009070	DNA DataBank of Japan	DRA000991	http://trace.ddbj.nig.ac.jp/DRASearch/submission?acc=DRA000991	Identification of peaks and their annotations	Quantification of promoter activities	doi:10.6084/m9.figshare.c.3728767	figshare	doi:10.6084/m9.figshare.c.3728767	https://doi.org/10.6084/m9.figshare.c.3728767	human	primary cells	0	cardiac muscle cell
SAMD00004909	Single molecule CAGE and data processing	HeliScope	Helicos	DRX008199	DRR009071	DNA DataBank of Japan	DRA000991	http://trace.ddbj.nig.ac.jp/DRASearch/submission?acc=DRA000991	Identification of peaks and their annotations	Quantification of promoter activities	doi:10.6084/m9.figshare.c.3728767	figshare	doi:10.6084/m9.figshare.c.3728767	https://doi.org/10.6084/m9.figshare.c.3728767	human	primary cells	0	cardiac muscle cell
SAMD00005296	Single molecule CAGE and data processing	HeliScope	Helicos	DRX008200	DRR009072	DNA DataBank of Japan	DRA000991	http://trace.ddbj.nig.ac.jp/DRASearch/submission?acc=DRA000991	Identification of peaks and their annotations	Quantification of promoter activities	doi:10.6084/m9.figshare.c.3728767	figshare	doi:10.6084/m9.figshare.c.3728767	https://doi.org/10.6084/m9.figshare.c.3728767	human	primary cells	0	cardiac muscle cell
SAMD00005775	Single molecule CAGE and data processing	HeliScope	Helicos	DRX008201	DRR009073	DNA DataBank of Japan	DRA000991	http://trace.ddbj.nig.ac.jp/DRASearch/submission?acc=DRA000991	Identification of peaks and their annotations	Quantification of promoter activities	doi:10.6084/m9.figshare.c.3728767	figshare	doi:10.6084/m9.figshare.c.3728767	https://doi.org/10.6084/m9.figshare.c.3728767	human	primary cells	57 years old adult	chondroblast
SAMD00005924	Single molecule CAGE and data processing	HeliScope	Helicos	DRX008202	DRR009074	DNA DataBank of Japan	DRA000991	http://trace.ddbj.nig.ac.jp/DRASearch/submission?acc=DRA000991	Identification of peaks and their annotations	Quantification of promoter activities	doi:10.6084/m9.figshare.c.3728767	figshare	doi:10.6084/m9.figshare.c.3728767	https://doi.org/10.6084/m9.figshare.c.3728767	human	primary cells	60 years old adult	chondroblast
SAMD00005966	Single molecule CAGE and data processing	HeliScope	Helicos	DRX008203	DRR009075	DNA DataBank of Japan	DRA000991	http://trace.ddbj.nig.ac.jp/DRASearch/submission?acc=DRA000991	Identification of peaks and their annotations	Quantification of promoter activities	doi:10.6084/m9.figshare.c.3728767	figshare	doi:10.6084/m9.figshare.c.3728767	https://doi.org/10.6084/m9.figshare.c.3728767	human	primary cells	56 years old adult	chondroblast
SAMD00005779	Single molecule CAGE and data processing	HeliScope	Helicos	DRX008204	DRR009076	DNA DataBank of Japan	DRA000991	http://trace.ddbj.nig.ac.jp/DRASearch/submission?acc=DRA000991	Identification of peaks and their annotations	Quantification of promoter activities	doi:10.6084/m9.figshare.c.3728767	figshare	doi:10.6084/m9.figshare.c.3728767	https://doi.org/10.6084/m9.figshare.c.3728767	human	primary cells	60 years old adult	chondrocyte
SAMD00004970	Single molecule CAGE and data processing	HeliScope	Helicos	DRX008205	DRR009077	DNA DataBank of Japan	DRA000991	http://trace.ddbj.nig.ac.jp/DRASearch/submission?acc=DRA000991	Identification of peaks and their annotations	Quantification of promoter activities	doi:10.6084/m9.figshare.c.3728767	figshare	doi:10.6084/m9.figshare.c.3728767	https://doi.org/10.6084/m9.figshare.c.3728767	human	primary cells	57 years old adult	chondrocyte
SAMD00005104	Single molecule CAGE and data processing	HeliScope	Helicos	DRX008206	DRR009078	DNA DataBank of Japan	DRA000991	http://trace.ddbj.nig.ac.jp/DRASearch/submission?acc=DRA000991	Identification of peaks and their annotations	Quantification of promoter activities	doi:10.6084/m9.figshare.c.3728767	figshare	doi:10.6084/m9.figshare.c.3728767	https://doi.org/10.6084/m9.figshare.c.3728767	human	primary cells	fetus	ciliated epithelial cell
SAMD00005764	Single molecule CAGE and data processing	HeliScope	Helicos	DRX008207	DRR009079	DNA DataBank of Japan	DRA000991	http://trace.ddbj.nig.ac.jp/DRASearch/submission?acc=DRA000991	Identification of peaks and their annotations	Quantification of promoter activities	doi:10.6084/m9.figshare.c.3728767	figshare	doi:10.6084/m9.figshare.c.3728767	https://doi.org/10.6084/m9.figshare.c.3728767	human	primary cells	fetus	ciliated epithelial cell
SAMD00005448	Single molecule CAGE and data processing	HeliScope	Helicos	DRX008208	DRR009080	DNA DataBank of Japan	DRA000991	http://trace.ddbj.nig.ac.jp/DRASearch/submission?acc=DRA000991	Identification of peaks and their annotations	Quantification of promoter activities	doi:10.6084/m9.figshare.c.3728767	figshare	doi:10.6084/m9.figshare.c.3728767	https://doi.org/10.6084/m9.figshare.c.3728767	human	primary cells	fetus	ciliated epithelial cell
SAMD00004967	Single molecule CAGE and data processing	HeliScope	Helicos	DRX008209	DRR009081	DNA DataBank of Japan	DRA000991	http://trace.ddbj.nig.ac.jp/DRASearch/submission?acc=DRA000991	Identification of peaks and their annotations	Quantification of promoter activities	doi:10.6084/m9.figshare.c.3728767	figshare	doi:10.6084/m9.figshare.c.3728767	https://doi.org/10.6084/m9.figshare.c.3728767	human	primary cells	0	corneal epithelial cell
SAMD00005451	Single molecule CAGE and data processing	HeliScope	Helicos	DRX008210	DRR009082	DNA DataBank of Japan	DRA000991	http://trace.ddbj.nig.ac.jp/DRASearch/submission?acc=DRA000991	Identification of peaks and their annotations	Quantification of promoter activities	doi:10.6084/m9.figshare.c.3728767	figshare	doi:10.6084/m9.figshare.c.3728767	https://doi.org/10.6084/m9.figshare.c.3728767	human	primary cells	0	corneal epithelial cell
SAMD00005608	Single molecule CAGE and data processing	HeliScope	Helicos	DRX008211	DRR009083	DNA DataBank of Japan	DRA000991	http://trace.ddbj.nig.ac.jp/DRASearch/submission?acc=DRA000991	Identification of peaks and their annotations	Quantification of promoter activities	doi:10.6084/m9.figshare.c.3728767	figshare	doi:10.6084/m9.figshare.c.3728767	https://doi.org/10.6084/m9.figshare.c.3728767	human	primary cells	0	corneal epithelial cell
SAMD00004823	Single molecule CAGE and data processing	HeliScope	Helicos	DRX008212	DRR009084	DNA DataBank of Japan	DRA000991	http://trace.ddbj.nig.ac.jp/DRASearch/submission?acc=DRA000991	Identification of peaks and their annotations	Quantification of promoter activities	doi:10.6084/m9.figshare.c.3728767	figshare	doi:10.6084/m9.figshare.c.3728767	https://doi.org/10.6084/m9.figshare.c.3728767	human	primary cells	57 years old adult	dendritic cell, myeloid, immature
SAMD00004823	Single molecule CAGE and data processing	HeliScope	Helicos	DRX008213	DRR009085	DNA DataBank of Japan	DRA000991	http://trace.ddbj.nig.ac.jp/DRASearch/submission?acc=DRA000991	Identification of peaks and their annotations	Quantification of promoter activities	doi:10.6084/m9.figshare.c.3728767	figshare	doi:10.6084/m9.figshare.c.3728767	https://doi.org/10.6084/m9.figshare.c.3728767	human	primary cells	57 years old adult	dendritic cell, myeloid, immature
SAMD00006016	Single molecule CAGE and data processing	HeliScope	Helicos	DRX008214	DRR009086	DNA DataBank of Japan	DRA000991	http://trace.ddbj.nig.ac.jp/DRASearch/submission?acc=DRA000991	Identification of peaks and their annotations	Quantification of promoter activities	doi:10.6084/m9.figshare.c.3728767	figshare	doi:10.6084/m9.figshare.c.3728767	https://doi.org/10.6084/m9.figshare.c.3728767	human	primary cells	65 years old adult	dendritic cell, myeloid, immature
SAMD00004835	Single molecule CAGE and data processing	HeliScope	Helicos	DRX008215	DRR009087	DNA DataBank of Japan	DRA000991	http://trace.ddbj.nig.ac.jp/DRASearch/submission?acc=DRA000991	Identification of peaks and their annotations	Quantification of promoter activities	doi:10.6084/m9.figshare.c.3728767	figshare	doi:10.6084/m9.figshare.c.3728767	https://doi.org/10.6084/m9.figshare.c.3728767	human	primary cells	22 years old adult	dendritic cell, plasmacytoid
SAMD00005519	Single molecule CAGE and data processing	HeliScope	Helicos	DRX008216	DRR009088	DNA DataBank of Japan	DRA000991	http://trace.ddbj.nig.ac.jp/DRASearch/submission?acc=DRA000991	Identification of peaks and their annotations	Quantification of promoter activities	doi:10.6084/m9.figshare.c.3728767	figshare	doi:10.6084/m9.figshare.c.3728767	https://doi.org/10.6084/m9.figshare.c.3728767	human	primary cells	0	blood vessel endothelial cell
SAMD00005941	Single molecule CAGE and data processing	HeliScope	Helicos	DRX008217	DRR009089	DNA DataBank of Japan	DRA000991	http://trace.ddbj.nig.ac.jp/DRASearch/submission?acc=DRA000991	Identification of peaks and their annotations	Quantification of promoter activities	doi:10.6084/m9.figshare.c.3728767	figshare	doi:10.6084/m9.figshare.c.3728767	https://doi.org/10.6084/m9.figshare.c.3728767	human	primary cells	28 years old adult	blood vessel endothelial cell
SAMD00004981	Single molecule CAGE and data processing	HeliScope	Helicos	DRX008218	DRR009090	DNA DataBank of Japan	DRA000991	http://trace.ddbj.nig.ac.jp/DRASearch/submission?acc=DRA000991	Identification of peaks and their annotations	Quantification of promoter activities	doi:10.6084/m9.figshare.c.3728767	figshare	doi:10.6084/m9.figshare.c.3728767	https://doi.org/10.6084/m9.figshare.c.3728767	human	primary cells	56 years old adult	blood vessel endothelial cell
SAMD00004830	Single molecule CAGE and data processing	HeliScope	Helicos	DRX008219	DRR009091	DNA DataBank of Japan	DRA000991	http://trace.ddbj.nig.ac.jp/DRASearch/submission?acc=DRA000991	Identification of peaks and their annotations	Quantification of promoter activities	doi:10.6084/m9.figshare.c.3728767	figshare	doi:10.6084/m9.figshare.c.3728767	https://doi.org/10.6084/m9.figshare.c.3728767	human	primary cells	21 years old adult	blood vessel endothelial cell
SAMD00005974	Single molecule CAGE and data processing	HeliScope	Helicos	DRX008220	DRR009092	DNA DataBank of Japan	DRA000991	http://trace.ddbj.nig.ac.jp/DRASearch/submission?acc=DRA000991	Identification of peaks and their annotations	Quantification of promoter activities	doi:10.6084/m9.figshare.c.3728767	figshare	doi:10.6084/m9.figshare.c.3728767	https://doi.org/10.6084/m9.figshare.c.3728767	human	primary cells	51 years old adult	blood vessel endothelial cell
SAMD00004960	Single molecule CAGE and data processing	HeliScope	Helicos	DRX008221	DRR009093	DNA DataBank of Japan	DRA000991	http://trace.ddbj.nig.ac.jp/DRASearch/submission?acc=DRA000991	Identification of peaks and their annotations	Quantification of promoter activities	doi:10.6084/m9.figshare.c.3728767	figshare	doi:10.6084/m9.figshare.c.3728767	https://doi.org/10.6084/m9.figshare.c.3728767	human	primary cells	26 years old adult	blood vessel endothelial cell
SAMD00005046	Single molecule CAGE and data processing	HeliScope	Helicos	DRX008222	DRR009094	DNA DataBank of Japan	DRA000991	http://trace.ddbj.nig.ac.jp/DRASearch/submission?acc=DRA000991	Identification of peaks and their annotations	Quantification of promoter activities	doi:10.6084/m9.figshare.c.3728767	figshare	doi:10.6084/m9.figshare.c.3728767	https://doi.org/10.6084/m9.figshare.c.3728767	human	primary cells	53 years old adult	blood vessel endothelial cell
SAMD00005778	Single molecule CAGE and data processing	HeliScope	Helicos	DRX008223	DRR009095	DNA DataBank of Japan	DRA000991	http://trace.ddbj.nig.ac.jp/DRASearch/submission?acc=DRA000991	Identification of peaks and their annotations	Quantification of promoter activities	doi:10.6084/m9.figshare.c.3728767	figshare	doi:10.6084/m9.figshare.c.3728767	https://doi.org/10.6084/m9.figshare.c.3728767	human	primary cells	fetus	endothelial cell, lymphatic
SAMD00005386	Single molecule CAGE and data processing	HeliScope	Helicos	DRX008224	DRR009096	DNA DataBank of Japan	DRA000991	http://trace.ddbj.nig.ac.jp/DRASearch/submission?acc=DRA000991	Identification of peaks and their annotations	Quantification of promoter activities	doi:10.6084/m9.figshare.c.3728767	figshare	doi:10.6084/m9.figshare.c.3728767	https://doi.org/10.6084/m9.figshare.c.3728767	human	primary cells	fetus	endothelial cell, lymphatic
SAMD00005940	Single molecule CAGE and data processing	HeliScope	Helicos	DRX008225	DRR009097	DNA DataBank of Japan	DRA000991	http://trace.ddbj.nig.ac.jp/DRASearch/submission?acc=DRA000991	Identification of peaks and their annotations	Quantification of promoter activities	doi:10.6084/m9.figshare.c.3728767	figshare	doi:10.6084/m9.figshare.c.3728767	https://doi.org/10.6084/m9.figshare.c.3728767	human	primary cells	fetus	endothelial cell, lymphatic
SAMD00005300	Single molecule CAGE and data processing	HeliScope	Helicos	DRX008226	DRR009098	DNA DataBank of Japan	DRA000991	http://trace.ddbj.nig.ac.jp/DRASearch/submission?acc=DRA000991	Identification of peaks and their annotations	Quantification of promoter activities	doi:10.6084/m9.figshare.c.3728767	figshare	doi:10.6084/m9.figshare.c.3728767	https://doi.org/10.6084/m9.figshare.c.3728767	human	primary cells	53 years old adult	blood vessel endothelial cell
SAMD00005962	Single molecule CAGE and data processing	HeliScope	Helicos	DRX008227	DRR009099	DNA DataBank of Japan	DRA000991	http://trace.ddbj.nig.ac.jp/DRASearch/submission?acc=DRA000991	Identification of peaks and their annotations	Quantification of promoter activities	doi:10.6084/m9.figshare.c.3728767	figshare	doi:10.6084/m9.figshare.c.3728767	https://doi.org/10.6084/m9.figshare.c.3728767	human	primary cells	47 years old adult	blood vessel endothelial cell
SAMD00005909	Single molecule CAGE and data processing	HeliScope	Helicos	DRX008228	DRR009100	DNA DataBank of Japan	DRA000991	http://trace.ddbj.nig.ac.jp/DRASearch/submission?acc=DRA000991	Identification of peaks and their annotations	Quantification of promoter activities	doi:10.6084/m9.figshare.c.3728767	figshare	doi:10.6084/m9.figshare.c.3728767	https://doi.org/10.6084/m9.figshare.c.3728767	human	primary cells	47 years old adult	blood vessel endothelial cell
SAMD00005486	Single molecule CAGE and data processing	HeliScope	Helicos	DRX008229	DRR009101	DNA DataBank of Japan	DRA000991	http://trace.ddbj.nig.ac.jp/DRASearch/submission?acc=DRA000991	Identification of peaks and their annotations	Quantification of promoter activities	doi:10.6084/m9.figshare.c.3728767	figshare	doi:10.6084/m9.figshare.c.3728767	https://doi.org/10.6084/m9.figshare.c.3728767	human	primary cells	34 years old adult	blood vessel endothelial cell
SAMD00004966	Single molecule CAGE and data processing	HeliScope	Helicos	DRX008230	DRR009102	DNA DataBank of Japan	DRA000991	http://trace.ddbj.nig.ac.jp/DRASearch/submission?acc=DRA000991	Identification of peaks and their annotations	Quantification of promoter activities	doi:10.6084/m9.figshare.c.3728767	figshare	doi:10.6084/m9.figshare.c.3728767	https://doi.org/10.6084/m9.figshare.c.3728767	human	primary cells	50 years old adult	blood vessel endothelial cell
SAMD00004928	Single molecule CAGE and data processing	HeliScope	Helicos	DRX008231	DRR009103	DNA DataBank of Japan	DRA000991	http://trace.ddbj.nig.ac.jp/DRASearch/submission?acc=DRA000991	Identification of peaks and their annotations	Quantification of promoter activities	doi:10.6084/m9.figshare.c.3728767	figshare	doi:10.6084/m9.figshare.c.3728767	https://doi.org/10.6084/m9.figshare.c.3728767	human	primary cells	fetus	blood vessel endothelial cell
SAMD00004959	Single molecule CAGE and data processing	HeliScope	Helicos	DRX008232	DRR009104	DNA DataBank of Japan	DRA000991	http://trace.ddbj.nig.ac.jp/DRASearch/submission?acc=DRA000991	Identification of peaks and their annotations	Quantification of promoter activities	doi:10.6084/m9.figshare.c.3728767	figshare	doi:10.6084/m9.figshare.c.3728767	https://doi.org/10.6084/m9.figshare.c.3728767	human	primary cells	fetus	blood vessel endothelial cell
SAMD00005667	Single molecule CAGE and data processing	HeliScope	Helicos	DRX008233	DRR009105	DNA DataBank of Japan	DRA000991	http://trace.ddbj.nig.ac.jp/DRASearch/submission?acc=DRA000991	Identification of peaks and their annotations	Quantification of promoter activities	doi:10.6084/m9.figshare.c.3728767	figshare	doi:10.6084/m9.figshare.c.3728767	https://doi.org/10.6084/m9.figshare.c.3728767	human	primary cells	fetus	blood vessel endothelial cell
SAMD00004785	Single molecule CAGE and data processing	HeliScope	Helicos	DRX008234	DRR009106	DNA DataBank of Japan	DRA000991	http://trace.ddbj.nig.ac.jp/DRASearch/submission?acc=DRA000991	Identification of peaks and their annotations	Quantification of promoter activities	doi:10.6084/m9.figshare.c.3728767	figshare	doi:10.6084/m9.figshare.c.3728767	https://doi.org/10.6084/m9.figshare.c.3728767	human	primary cells	infant	blood vessel endothelial cell
SAMD00004806	Single molecule CAGE and data processing	HeliScope	Helicos	DRX008235	DRR009107	DNA DataBank of Japan	DRA000991	http://trace.ddbj.nig.ac.jp/DRASearch/submission?acc=DRA000991	Identification of peaks and their annotations	Quantification of promoter activities	doi:10.6084/m9.figshare.c.3728767	figshare	doi:10.6084/m9.figshare.c.3728767	https://doi.org/10.6084/m9.figshare.c.3728767	human	primary cells	infant	blood vessel endothelial cell
SAMD00005126	Single molecule CAGE and data processing	HeliScope	Helicos	DRX008236	DRR009108	DNA DataBank of Japan	DRA000991	http://trace.ddbj.nig.ac.jp/DRASearch/submission?acc=DRA000991	Identification of peaks and their annotations	Quantification of promoter activities	doi:10.6084/m9.figshare.c.3728767	figshare	doi:10.6084/m9.figshare.c.3728767	https://doi.org/10.6084/m9.figshare.c.3728767	human	primary cells	infant	blood vessel endothelial cell
SAMD00005295	Single molecule CAGE and data processing	HeliScope	Helicos	DRX008237	DRR009109	DNA DataBank of Japan	DRA000991	http://trace.ddbj.nig.ac.jp/DRASearch/submission?acc=DRA000991	Identification of peaks and their annotations	Quantification of promoter activities	doi:10.6084/m9.figshare.c.3728767	figshare	doi:10.6084/m9.figshare.c.3728767	https://doi.org/10.6084/m9.figshare.c.3728767	human	primary cells	0	esophageal epithelial cell
SAMD00005886	Single molecule CAGE and data processing	HeliScope	Helicos	DRX008238	DRR009110	DNA DataBank of Japan	DRA000991	http://trace.ddbj.nig.ac.jp/DRASearch/submission?acc=DRA000991	Identification of peaks and their annotations	Quantification of promoter activities	doi:10.6084/m9.figshare.c.3728767	figshare	doi:10.6084/m9.figshare.c.3728767	https://doi.org/10.6084/m9.figshare.c.3728767	human	primary cells	0	esophageal epithelial cell
SAMD00004852	Single molecule CAGE and data processing	HeliScope	Helicos	DRX008239	DRR009111	DNA DataBank of Japan	DRA000991	http://trace.ddbj.nig.ac.jp/DRASearch/submission?acc=DRA000991	Identification of peaks and their annotations	Quantification of promoter activities	doi:10.6084/m9.figshare.c.3728767	figshare	doi:10.6084/m9.figshare.c.3728767	https://doi.org/10.6084/m9.figshare.c.3728767	human	primary cells	0	esophageal epithelial cell
SAMD00005860	Single molecule CAGE and data processing	HeliScope	Helicos	DRX008240	DRR009112	DNA DataBank of Japan	DRA000991	http://trace.ddbj.nig.ac.jp/DRASearch/submission?acc=DRA000991	Identification of peaks and their annotations	Quantification of promoter activities	doi:10.6084/m9.figshare.c.3728767	figshare	doi:10.6084/m9.figshare.c.3728767	https://doi.org/10.6084/m9.figshare.c.3728767	human	primary cells	68 years old adult	fibroblast
SAMD00005194	Single molecule CAGE and data processing	HeliScope	Helicos	DRX008241	DRR009113	DNA DataBank of Japan	DRA000991	http://trace.ddbj.nig.ac.jp/DRASearch/submission?acc=DRA000991	Identification of peaks and their annotations	Quantification of promoter activities	doi:10.6084/m9.figshare.c.3728767	figshare	doi:10.6084/m9.figshare.c.3728767	https://doi.org/10.6084/m9.figshare.c.3728767	human	primary cells	65 years old adult	fibroblast
SAMD00005894	Single molecule CAGE and data processing	HeliScope	Helicos	DRX008242	DRR009114	DNA DataBank of Japan	DRA000991	http://trace.ddbj.nig.ac.jp/DRASearch/submission?acc=DRA000991	Identification of peaks and their annotations	Quantification of promoter activities	doi:10.6084/m9.figshare.c.3728767	figshare	doi:10.6084/m9.figshare.c.3728767	https://doi.org/10.6084/m9.figshare.c.3728767	human	primary cells	19 years old adult	fibroblast
SAMD00005836	Single molecule CAGE and data processing	HeliScope	Helicos	DRX008243	DRR009115	DNA DataBank of Japan	DRA000991	http://trace.ddbj.nig.ac.jp/DRASearch/submission?acc=DRA000991	Identification of peaks and their annotations	Quantification of promoter activities	doi:10.6084/m9.figshare.c.3728767	figshare	doi:10.6084/m9.figshare.c.3728767	https://doi.org/10.6084/m9.figshare.c.3728767	human	primary cells	22 weeks old fetus	fibroblast
SAMD00005873	Single molecule CAGE and data processing	HeliScope	Helicos	DRX008244	DRR009116	DNA DataBank of Japan	DRA000991	http://trace.ddbj.nig.ac.jp/DRASearch/submission?acc=DRA000991	Identification of peaks and their annotations	Quantification of promoter activities	doi:10.6084/m9.figshare.c.3728767	figshare	doi:10.6084/m9.figshare.c.3728767	https://doi.org/10.6084/m9.figshare.c.3728767	human	primary cells	21 weeks old fetus	fibroblast
SAMD00005613	Single molecule CAGE and data processing	HeliScope	Helicos	DRX008245	DRR009117	DNA DataBank of Japan	DRA000991	http://trace.ddbj.nig.ac.jp/DRASearch/submission?acc=DRA000991	Identification of peaks and their annotations	Quantification of promoter activities	doi:10.6084/m9.figshare.c.3728767	figshare	doi:10.6084/m9.figshare.c.3728767	https://doi.org/10.6084/m9.figshare.c.3728767	human	primary cells	20 weeks old fetus	fibroblast
SAMD00005682	Single molecule CAGE and data processing	HeliScope	Helicos	DRX008246	DRR009118	DNA DataBank of Japan	DRA000991	http://trace.ddbj.nig.ac.jp/DRASearch/submission?acc=DRA000991	Identification of peaks and their annotations	Quantification of promoter activities	doi:10.6084/m9.figshare.c.3728767	figshare	doi:10.6084/m9.figshare.c.3728767	https://doi.org/10.6084/m9.figshare.c.3728767	human	primary cells	fetus	fibroblast
SAMD00005027	Single molecule CAGE and data processing	HeliScope	Helicos	DRX008247	DRR009119	DNA DataBank of Japan	DRA000991	http://trace.ddbj.nig.ac.jp/DRASearch/submission?acc=DRA000991	Identification of peaks and their annotations	Quantification of promoter activities	doi:10.6084/m9.figshare.c.3728767	figshare	doi:10.6084/m9.figshare.c.3728767	https://doi.org/10.6084/m9.figshare.c.3728767	human	primary cells	fetus	fibroblast
SAMD00005402	Single molecule CAGE and data processing	HeliScope	Helicos	DRX008248	DRR009120	DNA DataBank of Japan	DRA000991	http://trace.ddbj.nig.ac.jp/DRASearch/submission?acc=DRA000991	Identification of peaks and their annotations	Quantification of promoter activities	doi:10.6084/m9.figshare.c.3728767	figshare	doi:10.6084/m9.figshare.c.3728767	https://doi.org/10.6084/m9.figshare.c.3728767	human	primary cells	fetus	fibroblast
SAMD00004719	Single molecule CAGE and data processing	HeliScope	Helicos	DRX008249	DRR009121	DNA DataBank of Japan	DRA000991	http://trace.ddbj.nig.ac.jp/DRASearch/submission?acc=DRA000991	Identification of peaks and their annotations	Quantification of promoter activities	doi:10.6084/m9.figshare.c.3728767	figshare	doi:10.6084/m9.figshare.c.3728767	https://doi.org/10.6084/m9.figshare.c.3728767	human	primary cells	0	fibroblast
SAMD00004736	Single molecule CAGE and data processing	HeliScope	Helicos	DRX008250	DRR009122	DNA DataBank of Japan	DRA000991	http://trace.ddbj.nig.ac.jp/DRASearch/submission?acc=DRA000991	Identification of peaks and their annotations	Quantification of promoter activities	doi:10.6084/m9.figshare.c.3728767	figshare	doi:10.6084/m9.figshare.c.3728767	https://doi.org/10.6084/m9.figshare.c.3728767	human	primary cells	0	fibroblast
SAMD00005776	Single molecule CAGE and data processing	HeliScope	Helicos	DRX008251	DRR009123	DNA DataBank of Japan	DRA000991	http://trace.ddbj.nig.ac.jp/DRASearch/submission?acc=DRA000991	Identification of peaks and their annotations	Quantification of promoter activities	doi:10.6084/m9.figshare.c.3728767	figshare	doi:10.6084/m9.figshare.c.3728767	https://doi.org/10.6084/m9.figshare.c.3728767	human	primary cells	0	fibroblast
SAMD00005510	Single molecule CAGE and data processing	HeliScope	Helicos	DRX008252	DRR009124	DNA DataBank of Japan	DRA000991	http://trace.ddbj.nig.ac.jp/DRASearch/submission?acc=DRA000991	Identification of peaks and their annotations	Quantification of promoter activities	doi:10.6084/m9.figshare.c.3728767	figshare	doi:10.6084/m9.figshare.c.3728767	https://doi.org/10.6084/m9.figshare.c.3728767	human	primary cells	0	fibroblast
SAMD00005290	Single molecule CAGE and data processing	HeliScope	Helicos	DRX008253	DRR009125	DNA DataBank of Japan	DRA000991	http://trace.ddbj.nig.ac.jp/DRASearch/submission?acc=DRA000991	Identification of peaks and their annotations	Quantification of promoter activities	doi:10.6084/m9.figshare.c.3728767	figshare	doi:10.6084/m9.figshare.c.3728767	https://doi.org/10.6084/m9.figshare.c.3728767	human	primary cells	0	fibroblast
SAMD00004983	Single molecule CAGE and data processing	HeliScope	Helicos	DRX008254	DRR009126	DNA DataBank of Japan	DRA000991	http://trace.ddbj.nig.ac.jp/DRASearch/submission?acc=DRA000991	Identification of peaks and their annotations	Quantification of promoter activities	doi:10.6084/m9.figshare.c.3728767	figshare	doi:10.6084/m9.figshare.c.3728767	https://doi.org/10.6084/m9.figshare.c.3728767	human	primary cells	71 years old adult	fibroblast
SAMD00005260	Single molecule CAGE and data processing	HeliScope	Helicos	DRX008255	DRR009127	DNA DataBank of Japan	DRA000991	http://trace.ddbj.nig.ac.jp/DRASearch/submission?acc=DRA000991	Identification of peaks and their annotations	Quantification of promoter activities	doi:10.6084/m9.figshare.c.3728767	figshare	doi:10.6084/m9.figshare.c.3728767	https://doi.org/10.6084/m9.figshare.c.3728767	human	primary cells	68 years old adult	fibroblast
SAMD00004749	Single molecule CAGE and data processing	HeliScope	Helicos	DRX008256	DRR009128	DNA DataBank of Japan	DRA000991	http://trace.ddbj.nig.ac.jp/DRASearch/submission?acc=DRA000991	Identification of peaks and their annotations	Quantification of promoter activities	doi:10.6084/m9.figshare.c.3728767	figshare	doi:10.6084/m9.figshare.c.3728767	https://doi.org/10.6084/m9.figshare.c.3728767	human	primary cells	41 years old adult	fibroblast
SAMD00005148	Single molecule CAGE and data processing	HeliScope	Helicos	DRX008257	DRR009129	DNA DataBank of Japan	DRA000991	http://trace.ddbj.nig.ac.jp/DRASearch/submission?acc=DRA000991	Identification of peaks and their annotations	Quantification of promoter activities	doi:10.6084/m9.figshare.c.3728767	figshare	doi:10.6084/m9.figshare.c.3728767	https://doi.org/10.6084/m9.figshare.c.3728767	human	primary cells	fetus	fibroblast
SAMD00005417	Single molecule CAGE and data processing	HeliScope	Helicos	DRX008258	DRR009130	DNA DataBank of Japan	DRA000991	http://trace.ddbj.nig.ac.jp/DRASearch/submission?acc=DRA000991	Identification of peaks and their annotations	Quantification of promoter activities	doi:10.6084/m9.figshare.c.3728767	figshare	doi:10.6084/m9.figshare.c.3728767	https://doi.org/10.6084/m9.figshare.c.3728767	human	primary cells	fetus	fibroblast
SAMD00005619	Single molecule CAGE and data processing	HeliScope	Helicos	DRX008259	DRR009131	DNA DataBank of Japan	DRA000991	http://trace.ddbj.nig.ac.jp/DRASearch/submission?acc=DRA000991	Identification of peaks and their annotations	Quantification of promoter activities	doi:10.6084/m9.figshare.c.3728767	figshare	doi:10.6084/m9.figshare.c.3728767	https://doi.org/10.6084/m9.figshare.c.3728767	human	primary cells	fetus	fibroblast
SAMD00005461	Single molecule CAGE and data processing	HeliScope	Helicos	DRX008260	DRR009132	DNA DataBank of Japan	DRA000991	http://trace.ddbj.nig.ac.jp/DRASearch/submission?acc=DRA000991	Identification of peaks and their annotations	Quantification of promoter activities	doi:10.6084/m9.figshare.c.3728767	figshare	doi:10.6084/m9.figshare.c.3728767	https://doi.org/10.6084/m9.figshare.c.3728767	human	primary cells	fetus	fibroblast
SAMD00005390	Single molecule CAGE and data processing	HeliScope	Helicos	DRX008261	DRR009133	DNA DataBank of Japan	DRA000991	http://trace.ddbj.nig.ac.jp/DRASearch/submission?acc=DRA000991	Identification of peaks and their annotations	Quantification of promoter activities	doi:10.6084/m9.figshare.c.3728767	figshare	doi:10.6084/m9.figshare.c.3728767	https://doi.org/10.6084/m9.figshare.c.3728767	human	primary cells	fetus	fibroblast
SAMD00005363	Single molecule CAGE and data processing	HeliScope	Helicos	DRX008262	DRR009134	DNA DataBank of Japan	DRA000991	http://trace.ddbj.nig.ac.jp/DRASearch/submission?acc=DRA000991	Identification of peaks and their annotations	Quantification of promoter activities	doi:10.6084/m9.figshare.c.3728767	figshare	doi:10.6084/m9.figshare.c.3728767	https://doi.org/10.6084/m9.figshare.c.3728767	human	primary cells	fetus	fibroblast
SAMD00004784	Single molecule CAGE and data processing	HeliScope	Helicos	DRX008263	DRR009135	DNA DataBank of Japan	DRA000991	http://trace.ddbj.nig.ac.jp/DRASearch/submission?acc=DRA000991	Identification of peaks and their annotations	Quantification of promoter activities	doi:10.6084/m9.figshare.c.3728767	figshare	doi:10.6084/m9.figshare.c.3728767	https://doi.org/10.6084/m9.figshare.c.3728767	human	primary cells	22 years old adult	fibroblast
SAMD00004968	Single molecule CAGE and data processing	HeliScope	Helicos	DRX008264	DRR009136	DNA DataBank of Japan	DRA000991	http://trace.ddbj.nig.ac.jp/DRASearch/submission?acc=DRA000991	Identification of peaks and their annotations	Quantification of promoter activities	doi:10.6084/m9.figshare.c.3728767	figshare	doi:10.6084/m9.figshare.c.3728767	https://doi.org/10.6084/m9.figshare.c.3728767	human	primary cells	22 years old adult	fibroblast
SAMD00004854	Single molecule CAGE and data processing	HeliScope	Helicos	DRX008265	DRR009137	DNA DataBank of Japan	DRA000991	http://trace.ddbj.nig.ac.jp/DRASearch/submission?acc=DRA000991	Identification of peaks and their annotations	Quantification of promoter activities	doi:10.6084/m9.figshare.c.3728767	figshare	doi:10.6084/m9.figshare.c.3728767	https://doi.org/10.6084/m9.figshare.c.3728767	human	primary cells	20 weeks old fetus	fibroblast
SAMD00005365	Single molecule CAGE and data processing	HeliScope	Helicos	DRX008266	DRR009138	DNA DataBank of Japan	DRA000991	http://trace.ddbj.nig.ac.jp/DRASearch/submission?acc=DRA000991	Identification of peaks and their annotations	Quantification of promoter activities	doi:10.6084/m9.figshare.c.3728767	figshare	doi:10.6084/m9.figshare.c.3728767	https://doi.org/10.6084/m9.figshare.c.3728767	human	primary cells	22 weeks old fetus	fibroblast
SAMD00005677	Single molecule CAGE and data processing	HeliScope	Helicos	DRX008267	DRR009139	DNA DataBank of Japan	DRA000991	http://trace.ddbj.nig.ac.jp/DRASearch/submission?acc=DRA000991	Identification of peaks and their annotations	Quantification of promoter activities	doi:10.6084/m9.figshare.c.3728767	figshare	doi:10.6084/m9.figshare.c.3728767	https://doi.org/10.6084/m9.figshare.c.3728767	human	primary cells	22 weeks old fetus	fibroblast
SAMD00004725	Single molecule CAGE and data processing	HeliScope	Helicos	DRX008268	DRR009140	DNA DataBank of Japan	DRA000991	http://trace.ddbj.nig.ac.jp/DRASearch/submission?acc=DRA000991	Identification of peaks and their annotations	Quantification of promoter activities	doi:10.6084/m9.figshare.c.3728767	figshare	doi:10.6084/m9.figshare.c.3728767	https://doi.org/10.6084/m9.figshare.c.3728767	human	primary cells	0	fibroblast
SAMD00004993	Single molecule CAGE and data processing	HeliScope	Helicos	DRX008269	DRR009141	DNA DataBank of Japan	DRA000991	http://trace.ddbj.nig.ac.jp/DRASearch/submission?acc=DRA000991	Identification of peaks and their annotations	Quantification of promoter activities	doi:10.6084/m9.figshare.c.3728767	figshare	doi:10.6084/m9.figshare.c.3728767	https://doi.org/10.6084/m9.figshare.c.3728767	human	primary cells	0	fibroblast
SAMD00004947	Single molecule CAGE and data processing	HeliScope	Helicos	DRX008270	DRR009142	DNA DataBank of Japan	DRA000991	http://trace.ddbj.nig.ac.jp/DRASearch/submission?acc=DRA000991	Identification of peaks and their annotations	Quantification of promoter activities	doi:10.6084/m9.figshare.c.3728767	figshare	doi:10.6084/m9.figshare.c.3728767	https://doi.org/10.6084/m9.figshare.c.3728767	human	primary cells	0	fibroblast
SAMD00004849	Single molecule CAGE and data processing	HeliScope	Helicos	DRX008271	DRR009143	DNA DataBank of Japan	DRA000991	http://trace.ddbj.nig.ac.jp/DRASearch/submission?acc=DRA000991	Identification of peaks and their annotations	Quantification of promoter activities	doi:10.6084/m9.figshare.c.3728767	figshare	doi:10.6084/m9.figshare.c.3728767	https://doi.org/10.6084/m9.figshare.c.3728767	human	primary cells	0	fibroblast
SAMD00004716	Single molecule CAGE and data processing	HeliScope	Helicos	DRX008272	DRR009144	DNA DataBank of Japan	DRA000991	http://trace.ddbj.nig.ac.jp/DRASearch/submission?acc=DRA000991	Identification of peaks and their annotations	Quantification of promoter activities	doi:10.6084/m9.figshare.c.3728767	figshare	doi:10.6084/m9.figshare.c.3728767	https://doi.org/10.6084/m9.figshare.c.3728767	human	primary cells	0	fibroblast
SAMD00005624	Single molecule CAGE and data processing	HeliScope	Helicos	DRX008273	DRR009145	DNA DataBank of Japan	DRA000991	http://trace.ddbj.nig.ac.jp/DRASearch/submission?acc=DRA000991	Identification of peaks and their annotations	Quantification of promoter activities	doi:10.6084/m9.figshare.c.3728767	figshare	doi:10.6084/m9.figshare.c.3728767	https://doi.org/10.6084/m9.figshare.c.3728767	human	primary cells	0	fibroblast
SAMD00005091	Single molecule CAGE and data processing	HeliScope	Helicos	DRX008274	DRR009146	DNA DataBank of Japan	DRA000991	http://trace.ddbj.nig.ac.jp/DRASearch/submission?acc=DRA000991	Identification of peaks and their annotations	Quantification of promoter activities	doi:10.6084/m9.figshare.c.3728767	figshare	doi:10.6084/m9.figshare.c.3728767	https://doi.org/10.6084/m9.figshare.c.3728767	human	primary cells	fetus	fibroblast
SAMD00005857	Single molecule CAGE and data processing	HeliScope	Helicos	DRX008275	DRR009147	DNA DataBank of Japan	DRA000991	http://trace.ddbj.nig.ac.jp/DRASearch/submission?acc=DRA000991	Identification of peaks and their annotations	Quantification of promoter activities	doi:10.6084/m9.figshare.c.3728767	figshare	doi:10.6084/m9.figshare.c.3728767	https://doi.org/10.6084/m9.figshare.c.3728767	human	primary cells	fetus	fibroblast
SAMD00005345	Single molecule CAGE and data processing	HeliScope	Helicos	DRX008276	DRR009148	DNA DataBank of Japan	DRA000991	http://trace.ddbj.nig.ac.jp/DRASearch/submission?acc=DRA000991	Identification of peaks and their annotations	Quantification of promoter activities	doi:10.6084/m9.figshare.c.3728767	figshare	doi:10.6084/m9.figshare.c.3728767	https://doi.org/10.6084/m9.figshare.c.3728767	human	primary cells	fetus	fibroblast
SAMD00004778	Single molecule CAGE and data processing	HeliScope	Helicos	DRX008277	DRR009149	DNA DataBank of Japan	DRA000991	http://trace.ddbj.nig.ac.jp/DRASearch/submission?acc=DRA000991	Identification of peaks and their annotations	Quantification of promoter activities	doi:10.6084/m9.figshare.c.3728767	figshare	doi:10.6084/m9.figshare.c.3728767	https://doi.org/10.6084/m9.figshare.c.3728767	human	primary cells	18 years old adult	fibroblast
SAMD00005996	Single molecule CAGE and data processing	HeliScope	Helicos	DRX008278	DRR009150	DNA DataBank of Japan	DRA000991	http://trace.ddbj.nig.ac.jp/DRASearch/submission?acc=DRA000991	Identification of peaks and their annotations	Quantification of promoter activities	doi:10.6084/m9.figshare.c.3728767	figshare	doi:10.6084/m9.figshare.c.3728767	https://doi.org/10.6084/m9.figshare.c.3728767	human	primary cells	40 years old adult	fibroblast
SAMD00005628	Single molecule CAGE and data processing	HeliScope	Helicos	DRX008279	DRR009151	DNA DataBank of Japan	DRA000991	http://trace.ddbj.nig.ac.jp/DRASearch/submission?acc=DRA000991	Identification of peaks and their annotations	Quantification of promoter activities	doi:10.6084/m9.figshare.c.3728767	figshare	doi:10.6084/m9.figshare.c.3728767	https://doi.org/10.6084/m9.figshare.c.3728767	human	primary cells	22 years old adult	fibroblast
SAMD00005559	Single molecule CAGE and data processing	HeliScope	Helicos	DRX008280	DRR009152	DNA DataBank of Japan	DRA000991	http://trace.ddbj.nig.ac.jp/DRASearch/submission?acc=DRA000991	Identification of peaks and their annotations	Quantification of promoter activities	doi:10.6084/m9.figshare.c.3728767	figshare	doi:10.6084/m9.figshare.c.3728767	https://doi.org/10.6084/m9.figshare.c.3728767	human	primary cells	0	fibroblast
SAMD00005534	Single molecule CAGE and data processing	HeliScope	Helicos	DRX008281	DRR009153	DNA DataBank of Japan	DRA000991	http://trace.ddbj.nig.ac.jp/DRASearch/submission?acc=DRA000991	Identification of peaks and their annotations	Quantification of promoter activities	doi:10.6084/m9.figshare.c.3728767	figshare	doi:10.6084/m9.figshare.c.3728767	https://doi.org/10.6084/m9.figshare.c.3728767	human	primary cells	0	fibroblast
SAMD00005956	Single molecule CAGE and data processing	HeliScope	Helicos	DRX008282	DRR009154	DNA DataBank of Japan	DRA000991	http://trace.ddbj.nig.ac.jp/DRASearch/submission?acc=DRA000991	Identification of peaks and their annotations	Quantification of promoter activities	doi:10.6084/m9.figshare.c.3728767	figshare	doi:10.6084/m9.figshare.c.3728767	https://doi.org/10.6084/m9.figshare.c.3728767	human	primary cells	0	fibroblast
SAMD00005600	Single molecule CAGE and data processing	HeliScope	Helicos	DRX008283	DRR009155	DNA DataBank of Japan	DRA000991	http://trace.ddbj.nig.ac.jp/DRASearch/submission?acc=DRA000991	Identification of peaks and their annotations	Quantification of promoter activities	doi:10.6084/m9.figshare.c.3728767	figshare	doi:10.6084/m9.figshare.c.3728767	https://doi.org/10.6084/m9.figshare.c.3728767	human	primary cells	0	fibroblast
SAMD00005292	Single molecule CAGE and data processing	HeliScope	Helicos	DRX008284	DRR009156	DNA DataBank of Japan	DRA000991	http://trace.ddbj.nig.ac.jp/DRASearch/submission?acc=DRA000991	Identification of peaks and their annotations	Quantification of promoter activities	doi:10.6084/m9.figshare.c.3728767	figshare	doi:10.6084/m9.figshare.c.3728767	https://doi.org/10.6084/m9.figshare.c.3728767	human	primary cells	0	fibroblast
SAMD00005436	Single molecule CAGE and data processing	HeliScope	Helicos	DRX008285	DRR009157	DNA DataBank of Japan	DRA000991	http://trace.ddbj.nig.ac.jp/DRASearch/submission?acc=DRA000991	Identification of peaks and their annotations	Quantification of promoter activities	doi:10.6084/m9.figshare.c.3728767	figshare	doi:10.6084/m9.figshare.c.3728767	https://doi.org/10.6084/m9.figshare.c.3728767	human	primary cells	0	fibroblast
SAMD00005411	Single molecule CAGE and data processing	HeliScope	Helicos	DRX008286	DRR009158	DNA DataBank of Japan	DRA000991	http://trace.ddbj.nig.ac.jp/DRASearch/submission?acc=DRA000991	Identification of peaks and their annotations	Quantification of promoter activities	doi:10.6084/m9.figshare.c.3728767	figshare	doi:10.6084/m9.figshare.c.3728767	https://doi.org/10.6084/m9.figshare.c.3728767	human	primary cells	0	fibroblast
SAMD00004775	Single molecule CAGE and data processing	HeliScope	Helicos	DRX008287	DRR009159	DNA DataBank of Japan	DRA000991	http://trace.ddbj.nig.ac.jp/DRASearch/submission?acc=DRA000991	Identification of peaks and their annotations	Quantification of promoter activities	doi:10.6084/m9.figshare.c.3728767	figshare	doi:10.6084/m9.figshare.c.3728767	https://doi.org/10.6084/m9.figshare.c.3728767	human	primary cells	0	fibroblast
SAMD00004977	Single molecule CAGE and data processing	HeliScope	Helicos	DRX008288	DRR009160	DNA DataBank of Japan	DRA000991	http://trace.ddbj.nig.ac.jp/DRASearch/submission?acc=DRA000991	Identification of peaks and their annotations	Quantification of promoter activities	doi:10.6084/m9.figshare.c.3728767	figshare	doi:10.6084/m9.figshare.c.3728767	https://doi.org/10.6084/m9.figshare.c.3728767	human	primary cells	0	fibroblast
SAMD00005869	Single molecule CAGE and data processing	HeliScope	Helicos	DRX008289	DRR009161	DNA DataBank of Japan	DRA000991	http://trace.ddbj.nig.ac.jp/DRASearch/submission?acc=DRA000991	Identification of peaks and their annotations	Quantification of promoter activities	doi:10.6084/m9.figshare.c.3728767	figshare	doi:10.6084/m9.figshare.c.3728767	https://doi.org/10.6084/m9.figshare.c.3728767	human	primary cells	0	fibroblast
SAMD00005679	Single molecule CAGE and data processing	HeliScope	Helicos	DRX008290	DRR009162	DNA DataBank of Japan	DRA000991	http://trace.ddbj.nig.ac.jp/DRASearch/submission?acc=DRA000991	Identification of peaks and their annotations	Quantification of promoter activities	doi:10.6084/m9.figshare.c.3728767	figshare	doi:10.6084/m9.figshare.c.3728767	https://doi.org/10.6084/m9.figshare.c.3728767	human	primary cells	0	fibroblast
SAMD00005567	Single molecule CAGE and data processing	HeliScope	Helicos	DRX008291	DRR009163	DNA DataBank of Japan	DRA000991	http://trace.ddbj.nig.ac.jp/DRASearch/submission?acc=DRA000991	Identification of peaks and their annotations	Quantification of promoter activities	doi:10.6084/m9.figshare.c.3728767	figshare	doi:10.6084/m9.figshare.c.3728767	https://doi.org/10.6084/m9.figshare.c.3728767	human	primary cells	0	fibroblast
SAMD00005209	Single molecule CAGE and data processing	HeliScope	Helicos	DRX008292	DRR009164	DNA DataBank of Japan	DRA000991	http://trace.ddbj.nig.ac.jp/DRASearch/submission?acc=DRA000991	Identification of peaks and their annotations	Quantification of promoter activities	doi:10.6084/m9.figshare.c.3728767	figshare	doi:10.6084/m9.figshare.c.3728767	https://doi.org/10.6084/m9.figshare.c.3728767	human	primary cells	0	fibroblast
SAMD00005665	Single molecule CAGE and data processing	HeliScope	Helicos	DRX008293	DRR009165	DNA DataBank of Japan	DRA000991	http://trace.ddbj.nig.ac.jp/DRASearch/submission?acc=DRA000991	Identification of peaks and their annotations	Quantification of promoter activities	doi:10.6084/m9.figshare.c.3728767	figshare	doi:10.6084/m9.figshare.c.3728767	https://doi.org/10.6084/m9.figshare.c.3728767	human	primary cells	61 years old adult	epithelial cell
SAMD00005050	Single molecule CAGE and data processing	HeliScope	Helicos	DRX008294	DRR009166	DNA DataBank of Japan	DRA000991	http://trace.ddbj.nig.ac.jp/DRASearch/submission?acc=DRA000991	Identification of peaks and their annotations	Quantification of promoter activities	doi:10.6084/m9.figshare.c.3728767	figshare	doi:10.6084/m9.figshare.c.3728767	https://doi.org/10.6084/m9.figshare.c.3728767	human	primary cells	38 years old adult	epithelial cell
SAMD00004702	Single molecule CAGE and data processing	HeliScope	Helicos	DRX008295	DRR009167	DNA DataBank of Japan	DRA000991	http://trace.ddbj.nig.ac.jp/DRASearch/submission?acc=DRA000991	Identification of peaks and their annotations	Quantification of promoter activities	doi:10.6084/m9.figshare.c.3728767	figshare	doi:10.6084/m9.figshare.c.3728767	https://doi.org/10.6084/m9.figshare.c.3728767	human	primary cells	47 years old adult	epithelial cell
SAMD00005918	Single molecule CAGE and data processing	HeliScope	Helicos	DRX008296	DRR009168	DNA DataBank of Japan	DRA000991	http://trace.ddbj.nig.ac.jp/DRASearch/submission?acc=DRA000991	Identification of peaks and their annotations	Quantification of promoter activities	doi:10.6084/m9.figshare.c.3728767	figshare	doi:10.6084/m9.figshare.c.3728767	https://doi.org/10.6084/m9.figshare.c.3728767	human	primary cells	28 years old adult	hair follicle, dermal papilla cell
SAMD00004905	Single molecule CAGE and data processing	HeliScope	Helicos	DRX008297	DRR009169	DNA DataBank of Japan	DRA000991	http://trace.ddbj.nig.ac.jp/DRASearch/submission?acc=DRA000991	Identification of peaks and their annotations	Quantification of promoter activities	doi:10.6084/m9.figshare.c.3728767	figshare	doi:10.6084/m9.figshare.c.3728767	https://doi.org/10.6084/m9.figshare.c.3728767	human	primary cells	51 years old adult	hair follicle, dermal papilla cell
SAMD00005852	Single molecule CAGE and data processing	HeliScope	Helicos	DRX008298	DRR009170	DNA DataBank of Japan	DRA000991	http://trace.ddbj.nig.ac.jp/DRASearch/submission?acc=DRA000991	Identification of peaks and their annotations	Quantification of promoter activities	doi:10.6084/m9.figshare.c.3728767	figshare	doi:10.6084/m9.figshare.c.3728767	https://doi.org/10.6084/m9.figshare.c.3728767	human	primary cells	36 years old adult	hair follicle, dermal papilla cell
SAMD00005176	Single molecule CAGE and data processing	HeliScope	Helicos	DRX008299	DRR009171	DNA DataBank of Japan	DRA000991	http://trace.ddbj.nig.ac.jp/DRASearch/submission?acc=DRA000991	Identification of peaks and their annotations	Quantification of promoter activities	doi:10.6084/m9.figshare.c.3728767	figshare	doi:10.6084/m9.figshare.c.3728767	https://doi.org/10.6084/m9.figshare.c.3728767	human	primary cells	0	hair follicle, outer root sheath cell
SAMD00005367	Single molecule CAGE and data processing	HeliScope	Helicos	DRX008300	DRR009172	DNA DataBank of Japan	DRA000991	http://trace.ddbj.nig.ac.jp/DRASearch/submission?acc=DRA000991	Identification of peaks and their annotations	Quantification of promoter activities	doi:10.6084/m9.figshare.c.3728767	figshare	doi:10.6084/m9.figshare.c.3728767	https://doi.org/10.6084/m9.figshare.c.3728767	human	primary cells	0	hair follicle, outer root sheath cell
SAMD00004997	Single molecule CAGE and data processing	HeliScope	Helicos	DRX008301	DRR009173	DNA DataBank of Japan	DRA000991	http://trace.ddbj.nig.ac.jp/DRASearch/submission?acc=DRA000991	Identification of peaks and their annotations	Quantification of promoter activities	doi:10.6084/m9.figshare.c.3728767	figshare	doi:10.6084/m9.figshare.c.3728767	https://doi.org/10.6084/m9.figshare.c.3728767	human	primary cells	0	hepatic sinusoidal endothelial cell
SAMD00004955	Single molecule CAGE and data processing	HeliScope	Helicos	DRX008302	DRR009174	DNA DataBank of Japan	DRA000991	http://trace.ddbj.nig.ac.jp/DRASearch/submission?acc=DRA000991	Identification of peaks and their annotations	Quantification of promoter activities	doi:10.6084/m9.figshare.c.3728767	figshare	doi:10.6084/m9.figshare.c.3728767	https://doi.org/10.6084/m9.figshare.c.3728767	human	primary cells	0	hepatic sinusoidal endothelial cell
SAMD00005589	Single molecule CAGE and data processing	HeliScope	Helicos	DRX008303	DRR009175	DNA DataBank of Japan	DRA000991	http://trace.ddbj.nig.ac.jp/DRASearch/submission?acc=DRA000991	Identification of peaks and their annotations	Quantification of promoter activities	doi:10.6084/m9.figshare.c.3728767	figshare	doi:10.6084/m9.figshare.c.3728767	https://doi.org/10.6084/m9.figshare.c.3728767	human	primary cells	0	hepatic sinusoidal endothelial cell
SAMD00004821	Single molecule CAGE and data processing	HeliScope	Helicos	DRX008304	DRR009176	DNA DataBank of Japan	DRA000991	http://trace.ddbj.nig.ac.jp/DRASearch/submission?acc=DRA000991	Identification of peaks and their annotations	Quantification of promoter activities	doi:10.6084/m9.figshare.c.3728767	figshare	doi:10.6084/m9.figshare.c.3728767	https://doi.org/10.6084/m9.figshare.c.3728767	human	primary cells	0	adipocyte, lipocyte of liver
SAMD00004864	Single molecule CAGE and data processing	HeliScope	Helicos	DRX008305	DRR009177	DNA DataBank of Japan	DRA000991	http://trace.ddbj.nig.ac.jp/DRASearch/submission?acc=DRA000991	Identification of peaks and their annotations	Quantification of promoter activities	doi:10.6084/m9.figshare.c.3728767	figshare	doi:10.6084/m9.figshare.c.3728767	https://doi.org/10.6084/m9.figshare.c.3728767	human	primary cells	0	adipocyte, lipocyte of liver
SAMD00005533	Single molecule CAGE and data processing	HeliScope	Helicos	DRX008306	DRR009178	DNA DataBank of Japan	DRA000991	http://trace.ddbj.nig.ac.jp/DRASearch/submission?acc=DRA000991	Identification of peaks and their annotations	Quantification of promoter activities	doi:10.6084/m9.figshare.c.3728767	figshare	doi:10.6084/m9.figshare.c.3728767	https://doi.org/10.6084/m9.figshare.c.3728767	human	primary cells	0	adipocyte, lipocyte of liver
SAMD00005826	Single molecule CAGE and data processing	HeliScope	Helicos	DRX008307	DRR009179	DNA DataBank of Japan	DRA000991	http://trace.ddbj.nig.ac.jp/DRASearch/submission?acc=DRA000991	Identification of peaks and their annotations	Quantification of promoter activities	doi:10.6084/m9.figshare.c.3728767	figshare	doi:10.6084/m9.figshare.c.3728767	https://doi.org/10.6084/m9.figshare.c.3728767	human	primary cells	0	hepatocyte
SAMD00005065	Single molecule CAGE and data processing	HeliScope	Helicos	DRX008308	DRR009180	DNA DataBank of Japan	DRA000991	http://trace.ddbj.nig.ac.jp/DRASearch/submission?acc=DRA000991	Identification of peaks and their annotations	Quantification of promoter activities	doi:10.6084/m9.figshare.c.3728767	figshare	doi:10.6084/m9.figshare.c.3728767	https://doi.org/10.6084/m9.figshare.c.3728767	human	primary cells	0	hepatocyte
SAMD00004984	Single molecule CAGE and data processing	HeliScope	Helicos	DRX008309	DRR009181	DNA DataBank of Japan	DRA000991	http://trace.ddbj.nig.ac.jp/DRASearch/submission?acc=DRA000991	Identification of peaks and their annotations	Quantification of promoter activities	doi:10.6084/m9.figshare.c.3728767	figshare	doi:10.6084/m9.figshare.c.3728767	https://doi.org/10.6084/m9.figshare.c.3728767	human	primary cells	0	hepatocyte
SAMD00004786	Single molecule CAGE and data processing	HeliScope	Helicos	DRX008310	DRR009182	DNA DataBank of Japan	DRA000991	http://trace.ddbj.nig.ac.jp/DRASearch/submission?acc=DRA000991	Identification of peaks and their annotations	Quantification of promoter activities	doi:10.6084/m9.figshare.c.3728767	figshare	doi:10.6084/m9.figshare.c.3728767	https://doi.org/10.6084/m9.figshare.c.3728767	human	primary cells	19 years old adult	epithelial cell, intestinal
SAMD00004777	Single molecule CAGE and data processing	HeliScope	Helicos	DRX008311	DRR009183	DNA DataBank of Japan	DRA000991	http://trace.ddbj.nig.ac.jp/DRASearch/submission?acc=DRA000991	Identification of peaks and their annotations	Quantification of promoter activities	doi:10.6084/m9.figshare.c.3728767	figshare	doi:10.6084/m9.figshare.c.3728767	https://doi.org/10.6084/m9.figshare.c.3728767	human	primary cells	0	iris pigment epithelial cell
SAMD00005531	Single molecule CAGE and data processing	HeliScope	Helicos	DRX008312	DRR009184	DNA DataBank of Japan	DRA000991	http://trace.ddbj.nig.ac.jp/DRASearch/submission?acc=DRA000991	Identification of peaks and their annotations	Quantification of promoter activities	doi:10.6084/m9.figshare.c.3728767	figshare	doi:10.6084/m9.figshare.c.3728767	https://doi.org/10.6084/m9.figshare.c.3728767	human	primary cells	54 years old adult	keratinocyte
SAMD00004888	Single molecule CAGE and data processing	HeliScope	Helicos	DRX008313	DRR009185	DNA DataBank of Japan	DRA000991	http://trace.ddbj.nig.ac.jp/DRASearch/submission?acc=DRA000991	Identification of peaks and their annotations	Quantification of promoter activities	doi:10.6084/m9.figshare.c.3728767	figshare	doi:10.6084/m9.figshare.c.3728767	https://doi.org/10.6084/m9.figshare.c.3728767	human	primary cells	47 years old adult	keratinocyte
SAMD00005662	Single molecule CAGE and data processing	HeliScope	Helicos	DRX008314	DRR009186	DNA DataBank of Japan	DRA000991	http://trace.ddbj.nig.ac.jp/DRASearch/submission?acc=DRA000991	Identification of peaks and their annotations	Quantification of promoter activities	doi:10.6084/m9.figshare.c.3728767	figshare	doi:10.6084/m9.figshare.c.3728767	https://doi.org/10.6084/m9.figshare.c.3728767	human	primary cells	46 years old adult	keratinocyte
SAMD00004992	Single molecule CAGE and data processing	HeliScope	Helicos	DRX008315	DRR009187	DNA DataBank of Japan	DRA000991	http://trace.ddbj.nig.ac.jp/DRASearch/submission?acc=DRA000991	Identification of peaks and their annotations	Quantification of promoter activities	doi:10.6084/m9.figshare.c.3728767	figshare	doi:10.6084/m9.figshare.c.3728767	https://doi.org/10.6084/m9.figshare.c.3728767	human	primary cells	0	keratinocyte
SAMD00005596	Single molecule CAGE and data processing	HeliScope	Helicos	DRX008316	DRR009188	DNA DataBank of Japan	DRA000991	http://trace.ddbj.nig.ac.jp/DRASearch/submission?acc=DRA000991	Identification of peaks and their annotations	Quantification of promoter activities	doi:10.6084/m9.figshare.c.3728767	figshare	doi:10.6084/m9.figshare.c.3728767	https://doi.org/10.6084/m9.figshare.c.3728767	human	primary cells	0	keratocyte
SAMD00005048	Single molecule CAGE and data processing	HeliScope	Helicos	DRX008317	DRR009189	DNA DataBank of Japan	DRA000991	http://trace.ddbj.nig.ac.jp/DRASearch/submission?acc=DRA000991	Identification of peaks and their annotations	Quantification of promoter activities	doi:10.6084/m9.figshare.c.3728767	figshare	doi:10.6084/m9.figshare.c.3728767	https://doi.org/10.6084/m9.figshare.c.3728767	human	primary cells	0	keratocyte
SAMD00005175	Single molecule CAGE and data processing	HeliScope	Helicos	DRX008318	DRR009190	DNA DataBank of Japan	DRA000991	http://trace.ddbj.nig.ac.jp/DRASearch/submission?acc=DRA000991	Identification of peaks and their annotations	Quantification of promoter activities	doi:10.6084/m9.figshare.c.3728767	figshare	doi:10.6084/m9.figshare.c.3728767	https://doi.org/10.6084/m9.figshare.c.3728767	human	primary cells	0	keratocyte
SAMD00004891	Single molecule CAGE and data processing	HeliScope	Helicos	DRX008319	DRR009191	DNA DataBank of Japan	DRA000991	http://trace.ddbj.nig.ac.jp/DRASearch/submission?acc=DRA000991	Identification of peaks and their annotations	Quantification of promoter activities	doi:10.6084/m9.figshare.c.3728767	figshare	doi:10.6084/m9.figshare.c.3728767	https://doi.org/10.6084/m9.figshare.c.3728767	human	primary cells	0	lens epithelial cell
SAMD00005741	Single molecule CAGE and data processing	HeliScope	Helicos	DRX008320	DRR009192	DNA DataBank of Japan	DRA000991	http://trace.ddbj.nig.ac.jp/DRASearch/submission?acc=DRA000991	Identification of peaks and their annotations	Quantification of promoter activities	doi:10.6084/m9.figshare.c.3728767	figshare	doi:10.6084/m9.figshare.c.3728767	https://doi.org/10.6084/m9.figshare.c.3728767	human	primary cells	0	lens epithelial cell
SAMD00004687	Single molecule CAGE and data processing	HeliScope	Helicos	DRX008321	DRR009193	DNA DataBank of Japan	DRA000991	http://trace.ddbj.nig.ac.jp/DRASearch/submission?acc=DRA000991	Identification of peaks and their annotations	Quantification of promoter activities	doi:10.6084/m9.figshare.c.3728767	figshare	doi:10.6084/m9.figshare.c.3728767	https://doi.org/10.6084/m9.figshare.c.3728767	human	primary cells	0	lens epithelial cell
SAMD00005865	Single molecule CAGE and data processing	HeliScope	Helicos	DRX008322	DRR009194	DNA DataBank of Japan	DRA000991	http://trace.ddbj.nig.ac.jp/DRASearch/submission?acc=DRA000991	Identification of peaks and their annotations	Quantification of promoter activities	doi:10.6084/m9.figshare.c.3728767	figshare	doi:10.6084/m9.figshare.c.3728767	https://doi.org/10.6084/m9.figshare.c.3728767	human	primary cells	65 years old adult	macrophage
SAMD00005017	Single molecule CAGE and data processing	HeliScope	Helicos	DRX008323	DRR009195	DNA DataBank of Japan	DRA000991	http://trace.ddbj.nig.ac.jp/DRASearch/submission?acc=DRA000991	Identification of peaks and their annotations	Quantification of promoter activities	doi:10.6084/m9.figshare.c.3728767	figshare	doi:10.6084/m9.figshare.c.3728767	https://doi.org/10.6084/m9.figshare.c.3728767	human	primary cells	46 years old adult	macrophage
SAMD00005152	Single molecule CAGE and data processing	HeliScope	Helicos	DRX008324	DRR009196	DNA DataBank of Japan	DRA000991	http://trace.ddbj.nig.ac.jp/DRASearch/submission?acc=DRA000991	Identification of peaks and their annotations	Quantification of promoter activities	doi:10.6084/m9.figshare.c.3728767	figshare	doi:10.6084/m9.figshare.c.3728767	https://doi.org/10.6084/m9.figshare.c.3728767	human	primary cells	57 years old adult	macrophage
SAMD00005551	Single molecule CAGE and data processing	HeliScope	Helicos	DRX008325	DRR009197	DNA DataBank of Japan	DRA000991	http://trace.ddbj.nig.ac.jp/DRASearch/submission?acc=DRA000991	Identification of peaks and their annotations	Quantification of promoter activities	doi:10.6084/m9.figshare.c.3728767	figshare	doi:10.6084/m9.figshare.c.3728767	https://doi.org/10.6084/m9.figshare.c.3728767	human	primary cells	0	epithelial cell rests of Malassez
SAMD00005171	Single molecule CAGE and data processing	HeliScope	Helicos	DRX008326	DRR009198	DNA DataBank of Japan	DRA000991	http://trace.ddbj.nig.ac.jp/DRASearch/submission?acc=DRA000991	Identification of peaks and their annotations	Quantification of promoter activities	doi:10.6084/m9.figshare.c.3728767	figshare	doi:10.6084/m9.figshare.c.3728767	https://doi.org/10.6084/m9.figshare.c.3728767	human	primary cells	0	epithelial cell rests of Malassez
SAMD00005625	Single molecule CAGE and data processing	HeliScope	Helicos	DRX008327	DRR009199	DNA DataBank of Japan	DRA000991	http://trace.ddbj.nig.ac.jp/DRASearch/submission?acc=DRA000991	Identification of peaks and their annotations	Quantification of promoter activities	doi:10.6084/m9.figshare.c.3728767	figshare	doi:10.6084/m9.figshare.c.3728767	https://doi.org/10.6084/m9.figshare.c.3728767	human	primary cells	29 years old adult	mammary gland epithelial cell
SAMD00004884	Single molecule CAGE and data processing	HeliScope	Helicos	DRX008328	DRR009200	DNA DataBank of Japan	DRA000991	http://trace.ddbj.nig.ac.jp/DRASearch/submission?acc=DRA000991	Identification of peaks and their annotations	Quantification of promoter activities	doi:10.6084/m9.figshare.c.3728767	figshare	doi:10.6084/m9.figshare.c.3728767	https://doi.org/10.6084/m9.figshare.c.3728767	human	primary cells	28 years old adult	mammary gland epithelial cell
SAMD00004801	Single molecule CAGE and data processing	HeliScope	Helicos	DRX008329	DRR009201	DNA DataBank of Japan	DRA000991	http://trace.ddbj.nig.ac.jp/DRASearch/submission?acc=DRA000991	Identification of peaks and their annotations	Quantification of promoter activities	doi:10.6084/m9.figshare.c.3728767	figshare	doi:10.6084/m9.figshare.c.3728767	https://doi.org/10.6084/m9.figshare.c.3728767	human	primary cells	30 years old adult	mammary gland epithelial cell
SAMD00004941	Single molecule CAGE and data processing	HeliScope	Helicos	DRX008330	DRR009202	DNA DataBank of Japan	DRA000991	http://trace.ddbj.nig.ac.jp/DRASearch/submission?acc=DRA000991	Identification of peaks and their annotations	Quantification of promoter activities	doi:10.6084/m9.figshare.c.3728767	figshare	doi:10.6084/m9.figshare.c.3728767	https://doi.org/10.6084/m9.figshare.c.3728767	human	primary cells	76 years old adult	mast cell
SAMD00005141	Single molecule CAGE and data processing	HeliScope	Helicos	DRX008331	DRR009203	DNA DataBank of Japan	DRA000991	http://trace.ddbj.nig.ac.jp/DRASearch/submission?acc=DRA000991	Identification of peaks and their annotations	Quantification of promoter activities	doi:10.6084/m9.figshare.c.3728767	figshare	doi:10.6084/m9.figshare.c.3728767	https://doi.org/10.6084/m9.figshare.c.3728767	human	primary cells	76 years old adult	mast cell
SAMD00004690	Single molecule CAGE and data processing	HeliScope	Helicos	DRX008332	DRR009204	DNA DataBank of Japan	DRA000991	http://trace.ddbj.nig.ac.jp/DRASearch/submission?acc=DRA000991	Identification of peaks and their annotations	Quantification of promoter activities	doi:10.6084/m9.figshare.c.3728767	figshare	doi:10.6084/m9.figshare.c.3728767	https://doi.org/10.6084/m9.figshare.c.3728767	human	primary cells	50 years old adult	mast cell
SAMD00005069	Single molecule CAGE and data processing	HeliScope	Helicos	DRX008333	DRR009205	DNA DataBank of Japan	DRA000991	http://trace.ddbj.nig.ac.jp/DRASearch/submission?acc=DRA000991	Identification of peaks and their annotations	Quantification of promoter activities	doi:10.6084/m9.figshare.c.3728767	figshare	doi:10.6084/m9.figshare.c.3728767	https://doi.org/10.6084/m9.figshare.c.3728767	human	primary cells	41 years old adult	mast cell
SAMD00004803	Single molecule CAGE and data processing	HeliScope	Helicos	DRX008334	DRR009206	DNA DataBank of Japan	DRA000991	http://trace.ddbj.nig.ac.jp/DRASearch/submission?acc=DRA000991	Identification of peaks and their annotations	Quantification of promoter activities	doi:10.6084/m9.figshare.c.3728767	figshare	doi:10.6084/m9.figshare.c.3728767	https://doi.org/10.6084/m9.figshare.c.3728767	human	primary cells	67 years old adult	mast cell
SAMD00005807	Single molecule CAGE and data processing	HeliScope	Helicos	DRX008335	DRR009207	DNA DataBank of Japan	DRA000991	http://trace.ddbj.nig.ac.jp/DRASearch/submission?acc=DRA000991	Identification of peaks and their annotations	Quantification of promoter activities	doi:10.6084/m9.figshare.c.3728767	figshare	doi:10.6084/m9.figshare.c.3728767	https://doi.org/10.6084/m9.figshare.c.3728767	human	primary cells	0	melanocyte
SAMD00005440	Single molecule CAGE and data processing	HeliScope	Helicos	DRX008336	DRR009208	DNA DataBank of Japan	DRA000991	http://trace.ddbj.nig.ac.jp/DRASearch/submission?acc=DRA000991	Identification of peaks and their annotations	Quantification of promoter activities	doi:10.6084/m9.figshare.c.3728767	figshare	doi:10.6084/m9.figshare.c.3728767	https://doi.org/10.6084/m9.figshare.c.3728767	human	primary cells	0	melanocyte
SAMD00005001	Single molecule CAGE and data processing	HeliScope	Helicos	DRX008337	DRR009209	DNA DataBank of Japan	DRA000991	http://trace.ddbj.nig.ac.jp/DRASearch/submission?acc=DRA000991	Identification of peaks and their annotations	Quantification of promoter activities	doi:10.6084/m9.figshare.c.3728767	figshare	doi:10.6084/m9.figshare.c.3728767	https://doi.org/10.6084/m9.figshare.c.3728767	human	primary cells	0	melanocyte
SAMD00005723	Single molecule CAGE and data processing	HeliScope	Helicos	DRX008338	DRR009210	DNA DataBank of Japan	DRA000991	http://trace.ddbj.nig.ac.jp/DRASearch/submission?acc=DRA000991	Identification of peaks and their annotations	Quantification of promoter activities	doi:10.6084/m9.figshare.c.3728767	figshare	doi:10.6084/m9.figshare.c.3728767	https://doi.org/10.6084/m9.figshare.c.3728767	human	primary cells	infant	melanocyte
SAMD00004896	Single molecule CAGE and data processing	HeliScope	Helicos	DRX008339	DRR009211	DNA DataBank of Japan	DRA000991	http://trace.ddbj.nig.ac.jp/DRASearch/submission?acc=DRA000991	Identification of peaks and their annotations	Quantification of promoter activities	doi:10.6084/m9.figshare.c.3728767	figshare	doi:10.6084/m9.figshare.c.3728767	https://doi.org/10.6084/m9.figshare.c.3728767	human	primary cells	infant	melanocyte
SAMD00005433	Single molecule CAGE and data processing	HeliScope	Helicos	DRX008340	DRR009212	DNA DataBank of Japan	DRA000991	http://trace.ddbj.nig.ac.jp/DRASearch/submission?acc=DRA000991	Identification of peaks and their annotations	Quantification of promoter activities	doi:10.6084/m9.figshare.c.3728767	figshare	doi:10.6084/m9.figshare.c.3728767	https://doi.org/10.6084/m9.figshare.c.3728767	human	primary cells	infant	melanocyte
SAMD00004942	Single molecule CAGE and data processing	HeliScope	Helicos	DRX008341	DRR009213	DNA DataBank of Japan	DRA000991	http://trace.ddbj.nig.ac.jp/DRASearch/submission?acc=DRA000991	Identification of peaks and their annotations	Quantification of promoter activities	doi:10.6084/m9.figshare.c.3728767	figshare	doi:10.6084/m9.figshare.c.3728767	https://doi.org/10.6084/m9.figshare.c.3728767	human	primary cells	0	meningeal cell
SAMD00004872	Single molecule CAGE and data processing	HeliScope	Helicos	DRX008342	DRR009214	DNA DataBank of Japan	DRA000991	http://trace.ddbj.nig.ac.jp/DRASearch/submission?acc=DRA000991	Identification of peaks and their annotations	Quantification of promoter activities	doi:10.6084/m9.figshare.c.3728767	figshare	doi:10.6084/m9.figshare.c.3728767	https://doi.org/10.6084/m9.figshare.c.3728767	human	primary cells	0	meningeal cell
SAMD00004675	Single molecule CAGE and data processing	HeliScope	Helicos	DRX008343	DRR009215	DNA DataBank of Japan	DRA000991	http://trace.ddbj.nig.ac.jp/DRASearch/submission?acc=DRA000991	Identification of peaks and their annotations	Quantification of promoter activities	doi:10.6084/m9.figshare.c.3728767	figshare	doi:10.6084/m9.figshare.c.3728767	https://doi.org/10.6084/m9.figshare.c.3728767	human	primary cells	0	meningeal cell
SAMD00004889	Single molecule CAGE and data processing	HeliScope	Helicos	DRX008344	DRR009216	DNA DataBank of Japan	DRA000991	http://trace.ddbj.nig.ac.jp/DRASearch/submission?acc=DRA000991	Identification of peaks and their annotations	Quantification of promoter activities	doi:10.6084/m9.figshare.c.3728767	figshare	doi:10.6084/m9.figshare.c.3728767	https://doi.org/10.6084/m9.figshare.c.3728767	human	primary cells	0	mesenchymal stem cell
SAMD00005913	Single molecule CAGE and data processing	HeliScope	Helicos	DRX008345	DRR009217	DNA DataBank of Japan	DRA000991	http://trace.ddbj.nig.ac.jp/DRASearch/submission?acc=DRA000991	Identification of peaks and their annotations	Quantification of promoter activities	doi:10.6084/m9.figshare.c.3728767	figshare	doi:10.6084/m9.figshare.c.3728767	https://doi.org/10.6084/m9.figshare.c.3728767	human	primary cells	fetus	mesenchymal stem cell
SAMD00005975	Single molecule CAGE and data processing	HeliScope	Helicos	DRX008346	DRR009218	DNA DataBank of Japan	DRA000991	http://trace.ddbj.nig.ac.jp/DRASearch/submission?acc=DRA000991	Identification of peaks and their annotations	Quantification of promoter activities	doi:10.6084/m9.figshare.c.3728767	figshare	doi:10.6084/m9.figshare.c.3728767	https://doi.org/10.6084/m9.figshare.c.3728767	human	primary cells	0	mesenchymal stem cell
SAMD00005332	Single molecule CAGE and data processing	HeliScope	Helicos	DRX008347	DRR009219	DNA DataBank of Japan	DRA000991	http://trace.ddbj.nig.ac.jp/DRASearch/submission?acc=DRA000991	Identification of peaks and their annotations	Quantification of promoter activities	doi:10.6084/m9.figshare.c.3728767	figshare	doi:10.6084/m9.figshare.c.3728767	https://doi.org/10.6084/m9.figshare.c.3728767	human	primary cells	0	mesenchymal stem cell
SAMD00004705	Single molecule CAGE and data processing	HeliScope	Helicos	DRX008348	DRR009220	DNA DataBank of Japan	DRA000991	http://trace.ddbj.nig.ac.jp/DRASearch/submission?acc=DRA000991	Identification of peaks and their annotations	Quantification of promoter activities	doi:10.6084/m9.figshare.c.3728767	figshare	doi:10.6084/m9.figshare.c.3728767	https://doi.org/10.6084/m9.figshare.c.3728767	human	primary cells	0	mesenchymal stem cell
SAMD00004680	Single molecule CAGE and data processing	HeliScope	Helicos	DRX008349	DRR009221	DNA DataBank of Japan	DRA000991	http://trace.ddbj.nig.ac.jp/DRASearch/submission?acc=DRA000991	Identification of peaks and their annotations	Quantification of promoter activities	doi:10.6084/m9.figshare.c.3728767	figshare	doi:10.6084/m9.figshare.c.3728767	https://doi.org/10.6084/m9.figshare.c.3728767	human	primary cells	fetus	mesenchymal stem cell
SAMD00005766	Single molecule CAGE and data processing	HeliScope	Helicos	DRX008350	DRR009222	DNA DataBank of Japan	DRA000991	http://trace.ddbj.nig.ac.jp/DRASearch/submission?acc=DRA000991	Identification of peaks and their annotations	Quantification of promoter activities	doi:10.6084/m9.figshare.c.3728767	figshare	doi:10.6084/m9.figshare.c.3728767	https://doi.org/10.6084/m9.figshare.c.3728767	human	primary cells	0	mesenchymal stem cell
SAMD00004842	Single molecule CAGE and data processing	HeliScope	Helicos	DRX008351	DRR009223	DNA DataBank of Japan	DRA000991	http://trace.ddbj.nig.ac.jp/DRASearch/submission?acc=DRA000991	Identification of peaks and their annotations	Quantification of promoter activities	doi:10.6084/m9.figshare.c.3728767	figshare	doi:10.6084/m9.figshare.c.3728767	https://doi.org/10.6084/m9.figshare.c.3728767	human	primary cells	0	mesenchymal stem cell
SAMD00005989	Single molecule CAGE and data processing	HeliScope	Helicos	DRX008352	DRR009224	DNA DataBank of Japan	DRA000991	http://trace.ddbj.nig.ac.jp/DRASearch/submission?acc=DRA000991	Identification of peaks and their annotations	Quantification of promoter activities	doi:10.6084/m9.figshare.c.3728767	figshare	doi:10.6084/m9.figshare.c.3728767	https://doi.org/10.6084/m9.figshare.c.3728767	human	primary cells	0	mesenchymal stem cell
SAMD00005083	Single molecule CAGE and data processing	HeliScope	Helicos	DRX008353	DRR009225	DNA DataBank of Japan	DRA000991	http://trace.ddbj.nig.ac.jp/DRASearch/submission?acc=DRA000991	Identification of peaks and their annotations	Quantification of promoter activities	doi:10.6084/m9.figshare.c.3728767	figshare	doi:10.6084/m9.figshare.c.3728767	https://doi.org/10.6084/m9.figshare.c.3728767	human	primary cells	0	mesenchymal stem cell
SAMD00005449	Single molecule CAGE and data processing	HeliScope	Helicos	DRX008354	DRR009226	DNA DataBank of Japan	DRA000991	http://trace.ddbj.nig.ac.jp/DRASearch/submission?acc=DRA000991	Identification of peaks and their annotations	Quantification of promoter activities	doi:10.6084/m9.figshare.c.3728767	figshare	doi:10.6084/m9.figshare.c.3728767	https://doi.org/10.6084/m9.figshare.c.3728767	human	primary cells	0	mesenchymal stem cell
SAMD00005577	Single molecule CAGE and data processing	HeliScope	Helicos	DRX008355	DRR009227	DNA DataBank of Japan	DRA000991	http://trace.ddbj.nig.ac.jp/DRASearch/submission?acc=DRA000991	Identification of peaks and their annotations	Quantification of promoter activities	doi:10.6084/m9.figshare.c.3728767	figshare	doi:10.6084/m9.figshare.c.3728767	https://doi.org/10.6084/m9.figshare.c.3728767	human	primary cells	0	mesenchymal stem cell
SAMD00004979	Single molecule CAGE and data processing	HeliScope	Helicos	DRX008356	DRR009228	DNA DataBank of Japan	DRA000991	http://trace.ddbj.nig.ac.jp/DRASearch/submission?acc=DRA000991	Identification of peaks and their annotations	Quantification of promoter activities	doi:10.6084/m9.figshare.c.3728767	figshare	doi:10.6084/m9.figshare.c.3728767	https://doi.org/10.6084/m9.figshare.c.3728767	human	primary cells	0	mesenchymal stem cell
SAMD00005491	Single molecule CAGE and data processing	HeliScope	Helicos	DRX008357	DRR009229	DNA DataBank of Japan	DRA000991	http://trace.ddbj.nig.ac.jp/DRASearch/submission?acc=DRA000991	Identification of peaks and their annotations	Quantification of promoter activities	doi:10.6084/m9.figshare.c.3728767	figshare	doi:10.6084/m9.figshare.c.3728767	https://doi.org/10.6084/m9.figshare.c.3728767	human	primary cells	0	mesenchymal stem cell
SAMD00004932	Single molecule CAGE and data processing	HeliScope	Helicos	DRX008358	DRR009230	DNA DataBank of Japan	DRA000991	http://trace.ddbj.nig.ac.jp/DRASearch/submission?acc=DRA000991	Identification of peaks and their annotations	Quantification of promoter activities	doi:10.6084/m9.figshare.c.3728767	figshare	doi:10.6084/m9.figshare.c.3728767	https://doi.org/10.6084/m9.figshare.c.3728767	human	primary cells	0	mesenchymal stem cell
SAMD00005444	Single molecule CAGE and data processing	HeliScope	Helicos	DRX008359	DRR009231	DNA DataBank of Japan	DRA000991	http://trace.ddbj.nig.ac.jp/DRASearch/submission?acc=DRA000991	Identification of peaks and their annotations	Quantification of promoter activities	doi:10.6084/m9.figshare.c.3728767	figshare	doi:10.6084/m9.figshare.c.3728767	https://doi.org/10.6084/m9.figshare.c.3728767	human	primary cells	0	mesenchymal stem cell
SAMD00004820	Single molecule CAGE and data processing	HeliScope	Helicos	DRX008360	DRR009232	DNA DataBank of Japan	DRA000991	http://trace.ddbj.nig.ac.jp/DRASearch/submission?acc=DRA000991	Identification of peaks and their annotations	Quantification of promoter activities	doi:10.6084/m9.figshare.c.3728767	figshare	doi:10.6084/m9.figshare.c.3728767	https://doi.org/10.6084/m9.figshare.c.3728767	human	primary cells	0	mesenchymal stem cell
SAMD00005427	Single molecule CAGE and data processing	HeliScope	Helicos	DRX008361	DRR009233	DNA DataBank of Japan	DRA000991	http://trace.ddbj.nig.ac.jp/DRASearch/submission?acc=DRA000991	Identification of peaks and their annotations	Quantification of promoter activities	doi:10.6084/m9.figshare.c.3728767	figshare	doi:10.6084/m9.figshare.c.3728767	https://doi.org/10.6084/m9.figshare.c.3728767	human	primary cells	0	mesenchymal stem cell
SAMD00005911	Single molecule CAGE and data processing	HeliScope	Helicos	DRX008362	DRR009234	DNA DataBank of Japan	DRA000991	http://trace.ddbj.nig.ac.jp/DRASearch/submission?acc=DRA000991	Identification of peaks and their annotations	Quantification of promoter activities	doi:10.6084/m9.figshare.c.3728767	figshare	doi:10.6084/m9.figshare.c.3728767	https://doi.org/10.6084/m9.figshare.c.3728767	human	primary cells	0	mesenchymal stem cell
SAMD00004790	Single molecule CAGE and data processing	HeliScope	Helicos	DRX008363	DRR009235	DNA DataBank of Japan	DRA000991	http://trace.ddbj.nig.ac.jp/DRASearch/submission?acc=DRA000991	Identification of peaks and their annotations	Quantification of promoter activities	doi:10.6084/m9.figshare.c.3728767	figshare	doi:10.6084/m9.figshare.c.3728767	https://doi.org/10.6084/m9.figshare.c.3728767	human	primary cells	45 years old adult	mesothelial cell
SAMD00005963	Single molecule CAGE and data processing	HeliScope	Helicos	DRX008364	DRR009236	DNA DataBank of Japan	DRA000991	http://trace.ddbj.nig.ac.jp/DRASearch/submission?acc=DRA000991	Identification of peaks and their annotations	Quantification of promoter activities	doi:10.6084/m9.figshare.c.3728767	figshare	doi:10.6084/m9.figshare.c.3728767	https://doi.org/10.6084/m9.figshare.c.3728767	human	primary cells	24 years old adult	mesothelial cell
SAMD00005087	Single molecule CAGE and data processing	HeliScope	Helicos	DRX008365	DRR009237	DNA DataBank of Japan	DRA000991	http://trace.ddbj.nig.ac.jp/DRASearch/submission?acc=DRA000991	Identification of peaks and their annotations	Quantification of promoter activities	doi:10.6084/m9.figshare.c.3728767	figshare	doi:10.6084/m9.figshare.c.3728767	https://doi.org/10.6084/m9.figshare.c.3728767	human	primary cells	fetus	mesenchymal stem cell
SAMD00004807	Single molecule CAGE and data processing	HeliScope	Helicos	DRX008366	DRR009238	DNA DataBank of Japan	DRA000991	http://trace.ddbj.nig.ac.jp/DRASearch/submission?acc=DRA000991	Identification of peaks and their annotations	Quantification of promoter activities	doi:10.6084/m9.figshare.c.3728767	figshare	doi:10.6084/m9.figshare.c.3728767	https://doi.org/10.6084/m9.figshare.c.3728767	human	primary cells	0	mesenchymal stem cell
SAMD00004887	Single molecule CAGE and data processing	HeliScope	Helicos	DRX008367	DRR009239	DNA DataBank of Japan	DRA000991	http://trace.ddbj.nig.ac.jp/DRASearch/submission?acc=DRA000991	Identification of peaks and their annotations	Quantification of promoter activities	doi:10.6084/m9.figshare.c.3728767	figshare	doi:10.6084/m9.figshare.c.3728767	https://doi.org/10.6084/m9.figshare.c.3728767	human	primary cells	fetus	skeletal muscle myoblast
SAMD00005337	Single molecule CAGE and data processing	HeliScope	Helicos	DRX008368	DRR009240	DNA DataBank of Japan	DRA000991	http://trace.ddbj.nig.ac.jp/DRASearch/submission?acc=DRA000991	Identification of peaks and their annotations	Quantification of promoter activities	doi:10.6084/m9.figshare.c.3728767	figshare	doi:10.6084/m9.figshare.c.3728767	https://doi.org/10.6084/m9.figshare.c.3728767	human	primary cells	21 years old adult	skeletal muscle myoblast
SAMD00005823	Single molecule CAGE and data processing	HeliScope	Helicos	DRX008369	DRR009241	DNA DataBank of Japan	DRA000991	http://trace.ddbj.nig.ac.jp/DRASearch/submission?acc=DRA000991	Identification of peaks and their annotations	Quantification of promoter activities	doi:10.6084/m9.figshare.c.3728767	figshare	doi:10.6084/m9.figshare.c.3728767	https://doi.org/10.6084/m9.figshare.c.3728767	human	primary cells	59 years old adult	skeletal muscle myoblast
SAMD00005732	Single molecule CAGE and data processing	HeliScope	Helicos	DRX008370	DRR009242	DNA DataBank of Japan	DRA000991	http://trace.ddbj.nig.ac.jp/DRASearch/submission?acc=DRA000991	Identification of peaks and their annotations	Quantification of promoter activities	doi:10.6084/m9.figshare.c.3728767	figshare	doi:10.6084/m9.figshare.c.3728767	https://doi.org/10.6084/m9.figshare.c.3728767	human	primary cells	47 years old adult	natural killer cell
SAMD00005177	Single molecule CAGE and data processing	HeliScope	Helicos	DRX008371	DRR009243	DNA DataBank of Japan	DRA000991	http://trace.ddbj.nig.ac.jp/DRASearch/submission?acc=DRA000991	Identification of peaks and their annotations	Quantification of promoter activities	doi:10.6084/m9.figshare.c.3728767	figshare	doi:10.6084/m9.figshare.c.3728767	https://doi.org/10.6084/m9.figshare.c.3728767	human	primary cells	57 years old adult	natural killer cell
SAMD00005757	Single molecule CAGE and data processing	HeliScope	Helicos	DRX008372	DRR009244	DNA DataBank of Japan	DRA000991	http://trace.ddbj.nig.ac.jp/DRASearch/submission?acc=DRA000991	Identification of peaks and their annotations	Quantification of promoter activities	doi:10.6084/m9.figshare.c.3728767	figshare	doi:10.6084/m9.figshare.c.3728767	https://doi.org/10.6084/m9.figshare.c.3728767	human	primary cells	53 years old adult	natural killer cell
SAMD00005090	Single molecule CAGE and data processing	HeliScope	Helicos	DRX008373	DRR009245	DNA DataBank of Japan	DRA000991	http://trace.ddbj.nig.ac.jp/DRASearch/submission?acc=DRA000991	Identification of peaks and their annotations	Quantification of promoter activities	doi:10.6084/m9.figshare.c.3728767	figshare	doi:10.6084/m9.figshare.c.3728767	https://doi.org/10.6084/m9.figshare.c.3728767	human	primary cells	19 weeks old fetus	neural stem cell
SAMD00005458	Single molecule CAGE and data processing	HeliScope	Helicos	DRX008374	DRR009246	DNA DataBank of Japan	DRA000991	http://trace.ddbj.nig.ac.jp/DRASearch/submission?acc=DRA000991	Identification of peaks and their annotations	Quantification of promoter activities	doi:10.6084/m9.figshare.c.3728767	figshare	doi:10.6084/m9.figshare.c.3728767	https://doi.org/10.6084/m9.figshare.c.3728767	human	primary cells	18 weeks old fetus	neural stem cell
SAMD00005481	Single molecule CAGE and data processing	HeliScope	Helicos	DRX008375	DRR009247	DNA DataBank of Japan	DRA000991	http://trace.ddbj.nig.ac.jp/DRASearch/submission?acc=DRA000991	Identification of peaks and their annotations	Quantification of promoter activities	doi:10.6084/m9.figshare.c.3728767	figshare	doi:10.6084/m9.figshare.c.3728767	https://doi.org/10.6084/m9.figshare.c.3728767	human	primary cells	0	neuron
SAMD00005710	Single molecule CAGE and data processing	HeliScope	Helicos	DRX008376	DRR009248	DNA DataBank of Japan	DRA000991	http://trace.ddbj.nig.ac.jp/DRASearch/submission?acc=DRA000991	Identification of peaks and their annotations	Quantification of promoter activities	doi:10.6084/m9.figshare.c.3728767	figshare	doi:10.6084/m9.figshare.c.3728767	https://doi.org/10.6084/m9.figshare.c.3728767	human	primary cells	0	neuron
SAMD00005711	Single molecule CAGE and data processing	HeliScope	Helicos	DRX008377	DRR009249	DNA DataBank of Japan	DRA000991	http://trace.ddbj.nig.ac.jp/DRASearch/submission?acc=DRA000991	Identification of peaks and their annotations	Quantification of promoter activities	doi:10.6084/m9.figshare.c.3728767	figshare	doi:10.6084/m9.figshare.c.3728767	https://doi.org/10.6084/m9.figshare.c.3728767	human	primary cells	0	neuron
SAMD00004957	Single molecule CAGE and data processing	HeliScope	Helicos	DRX008378	DRR009250	DNA DataBank of Japan	DRA000991	http://trace.ddbj.nig.ac.jp/DRASearch/submission?acc=DRA000991	Identification of peaks and their annotations	Quantification of promoter activities	doi:10.6084/m9.figshare.c.3728767	figshare	doi:10.6084/m9.figshare.c.3728767	https://doi.org/10.6084/m9.figshare.c.3728767	human	primary cells	66 years old adult	neutrophil
SAMD00006013	Single molecule CAGE and data processing	HeliScope	Helicos	DRX008379	DRR009251	DNA DataBank of Japan	DRA000991	http://trace.ddbj.nig.ac.jp/DRASearch/submission?acc=DRA000991	Identification of peaks and their annotations	Quantification of promoter activities	doi:10.6084/m9.figshare.c.3728767	figshare	doi:10.6084/m9.figshare.c.3728767	https://doi.org/10.6084/m9.figshare.c.3728767	human	primary cells	38 years old adult	neutrophil
SAMD00004721	Single molecule CAGE and data processing	HeliScope	Helicos	DRX008380	DRR009252	DNA DataBank of Japan	DRA000991	http://trace.ddbj.nig.ac.jp/DRASearch/submission?acc=DRA000991	Identification of peaks and their annotations	Quantification of promoter activities	doi:10.6084/m9.figshare.c.3728767	figshare	doi:10.6084/m9.figshare.c.3728767	https://doi.org/10.6084/m9.figshare.c.3728767	human	primary cells	29 years old adult	neutrophil
SAMD00005285	Single molecule CAGE and data processing	HeliScope	Helicos	DRX008381	DRR009253	DNA DataBank of Japan	DRA000991	http://trace.ddbj.nig.ac.jp/DRASearch/submission?acc=DRA000991	Identification of peaks and their annotations	Quantification of promoter activities	doi:10.6084/m9.figshare.c.3728767	figshare	doi:10.6084/m9.figshare.c.3728767	https://doi.org/10.6084/m9.figshare.c.3728767	human	primary cells	0	nucleus pulposus cell of intervertebral disc
SAMD00005994	Single molecule CAGE and data processing	HeliScope	Helicos	DRX008382	DRR009254	DNA DataBank of Japan	DRA000991	http://trace.ddbj.nig.ac.jp/DRASearch/submission?acc=DRA000991	Identification of peaks and their annotations	Quantification of promoter activities	doi:10.6084/m9.figshare.c.3728767	figshare	doi:10.6084/m9.figshare.c.3728767	https://doi.org/10.6084/m9.figshare.c.3728767	human	primary cells	0	nucleus pulposus cell of intervertebral disc
SAMD00005335	Single molecule CAGE and data processing	HeliScope	Helicos	DRX008383	DRR009255	DNA DataBank of Japan	DRA000991	http://trace.ddbj.nig.ac.jp/DRASearch/submission?acc=DRA000991	Identification of peaks and their annotations	Quantification of promoter activities	doi:10.6084/m9.figshare.c.3728767	figshare	doi:10.6084/m9.figshare.c.3728767	https://doi.org/10.6084/m9.figshare.c.3728767	human	primary cells	0	nucleus pulposus cell of intervertebral disc
SAMD00005191	Single molecule CAGE and data processing	HeliScope	Helicos	DRX008384	DRR009256	DNA DataBank of Japan	DRA000991	http://trace.ddbj.nig.ac.jp/DRASearch/submission?acc=DRA000991	Identification of peaks and their annotations	Quantification of promoter activities	doi:10.6084/m9.figshare.c.3728767	figshare	doi:10.6084/m9.figshare.c.3728767	https://doi.org/10.6084/m9.figshare.c.3728767	human	primary cells	0	CELL MIXTURE - tissue sample
SAMD00005868	Single molecule CAGE and data processing	HeliScope	Helicos	DRX008385	DRR009257	DNA DataBank of Japan	DRA000991	http://trace.ddbj.nig.ac.jp/DRASearch/submission?acc=DRA000991	Identification of peaks and their annotations	Quantification of promoter activities	doi:10.6084/m9.figshare.c.3728767	figshare	doi:10.6084/m9.figshare.c.3728767	https://doi.org/10.6084/m9.figshare.c.3728767	human	primary cells	0	CELL MIXTURE - tissue sample
SAMD00005190	Single molecule CAGE and data processing	HeliScope	Helicos	DRX008386	DRR009258	DNA DataBank of Japan	DRA000991	http://trace.ddbj.nig.ac.jp/DRASearch/submission?acc=DRA000991	Identification of peaks and their annotations	Quantification of promoter activities	doi:10.6084/m9.figshare.c.3728767	figshare	doi:10.6084/m9.figshare.c.3728767	https://doi.org/10.6084/m9.figshare.c.3728767	human	primary cells	0	CELL MIXTURE - tissue sample
SAMD00004726	Single molecule CAGE and data processing	HeliScope	Helicos	DRX008387	DRR009259	DNA DataBank of Japan	DRA000991	http://trace.ddbj.nig.ac.jp/DRASearch/submission?acc=DRA000991	Identification of peaks and their annotations	Quantification of promoter activities	doi:10.6084/m9.figshare.c.3728767	figshare	doi:10.6084/m9.figshare.c.3728767	https://doi.org/10.6084/m9.figshare.c.3728767	human	primary cells	0	CELL MIXTURE - tissue sample
SAMD00004936	Single molecule CAGE and data processing	HeliScope	Helicos	DRX008388	DRR009260	DNA DataBank of Japan	DRA000991	http://trace.ddbj.nig.ac.jp/DRASearch/submission?acc=DRA000991	Identification of peaks and their annotations	Quantification of promoter activities	doi:10.6084/m9.figshare.c.3728767	figshare	doi:10.6084/m9.figshare.c.3728767	https://doi.org/10.6084/m9.figshare.c.3728767	human	primary cells	0	oligodendroblast
SAMD00004808	Single molecule CAGE and data processing	HeliScope	Helicos	DRX008389	DRR009261	DNA DataBank of Japan	DRA000991	http://trace.ddbj.nig.ac.jp/DRASearch/submission?acc=DRA000991	Identification of peaks and their annotations	Quantification of promoter activities	doi:10.6084/m9.figshare.c.3728767	figshare	doi:10.6084/m9.figshare.c.3728767	https://doi.org/10.6084/m9.figshare.c.3728767	human	primary cells	22 weeks old fetus	osteocyte
SAMD00005579	Single molecule CAGE and data processing	HeliScope	Helicos	DRX008390	DRR009262	DNA DataBank of Japan	DRA000991	http://trace.ddbj.nig.ac.jp/DRASearch/submission?acc=DRA000991	Identification of peaks and their annotations	Quantification of promoter activities	doi:10.6084/m9.figshare.c.3728767	figshare	doi:10.6084/m9.figshare.c.3728767	https://doi.org/10.6084/m9.figshare.c.3728767	human	primary cells	22 weeks old fetus	osteocyte
SAMD00004715	Single molecule CAGE and data processing	HeliScope	Helicos	DRX008391	DRR009263	DNA DataBank of Japan	DRA000991	http://trace.ddbj.nig.ac.jp/DRASearch/submission?acc=DRA000991	Identification of peaks and their annotations	Quantification of promoter activities	doi:10.6084/m9.figshare.c.3728767	figshare	doi:10.6084/m9.figshare.c.3728767	https://doi.org/10.6084/m9.figshare.c.3728767	human	primary cells	18 weeks old fetus	osteocyte
SAMD00005515	Single molecule CAGE and data processing	HeliScope	Helicos	DRX008392	DRR009264	DNA DataBank of Japan	DRA000991	http://trace.ddbj.nig.ac.jp/DRASearch/submission?acc=DRA000991	Identification of peaks and their annotations	Quantification of promoter activities	doi:10.6084/m9.figshare.c.3728767	figshare	doi:10.6084/m9.figshare.c.3728767	https://doi.org/10.6084/m9.figshare.c.3728767	human	primary cells	18 weeks old fetus	osteoblast
SAMD00005116	Single molecule CAGE and data processing	HeliScope	Helicos	DRX008393	DRR009265	DNA DataBank of Japan	DRA000991	http://trace.ddbj.nig.ac.jp/DRASearch/submission?acc=DRA000991	Identification of peaks and their annotations	Quantification of promoter activities	doi:10.6084/m9.figshare.c.3728767	figshare	doi:10.6084/m9.figshare.c.3728767	https://doi.org/10.6084/m9.figshare.c.3728767	human	primary cells	22 weeks old fetus	osteoblast
SAMD00005685	Single molecule CAGE and data processing	HeliScope	Helicos	DRX008394	DRR009266	DNA DataBank of Japan	DRA000991	http://trace.ddbj.nig.ac.jp/DRASearch/submission?acc=DRA000991	Identification of peaks and their annotations	Quantification of promoter activities	doi:10.6084/m9.figshare.c.3728767	figshare	doi:10.6084/m9.figshare.c.3728767	https://doi.org/10.6084/m9.figshare.c.3728767	human	primary cells	22 weeks old fetus	osteoblast
SAMD00005906	Single molecule CAGE and data processing	HeliScope	Helicos	DRX008395	DRR009267	DNA DataBank of Japan	DRA000991	http://trace.ddbj.nig.ac.jp/DRASearch/submission?acc=DRA000991	Identification of peaks and their annotations	Quantification of promoter activities	doi:10.6084/m9.figshare.c.3728767	figshare	doi:10.6084/m9.figshare.c.3728767	https://doi.org/10.6084/m9.figshare.c.3728767	human	primary cells	39 years old adult	pancreatic stromal cell
SAMD00005782	Single molecule CAGE and data processing	HeliScope	Helicos	DRX008396	DRR009268	DNA DataBank of Japan	DRA000991	http://trace.ddbj.nig.ac.jp/DRASearch/submission?acc=DRA000991	Identification of peaks and their annotations	Quantification of promoter activities	doi:10.6084/m9.figshare.c.3728767	figshare	doi:10.6084/m9.figshare.c.3728767	https://doi.org/10.6084/m9.figshare.c.3728767	human	primary cells	0	pericyte
SAMD00005839	Single molecule CAGE and data processing	HeliScope	Helicos	DRX008397	DRR009269	DNA DataBank of Japan	DRA000991	http://trace.ddbj.nig.ac.jp/DRASearch/submission?acc=DRA000991	Identification of peaks and their annotations	Quantification of promoter activities	doi:10.6084/m9.figshare.c.3728767	figshare	doi:10.6084/m9.figshare.c.3728767	https://doi.org/10.6084/m9.figshare.c.3728767	human	primary cells	0	pericyte
SAMD00005463	Single molecule CAGE and data processing	HeliScope	Helicos	DRX008398	DRR009270	DNA DataBank of Japan	DRA000991	http://trace.ddbj.nig.ac.jp/DRASearch/submission?acc=DRA000991	Identification of peaks and their annotations	Quantification of promoter activities	doi:10.6084/m9.figshare.c.3728767	figshare	doi:10.6084/m9.figshare.c.3728767	https://doi.org/10.6084/m9.figshare.c.3728767	human	primary cells	0	pericyte
SAMD00005305	Single molecule CAGE and data processing	HeliScope	Helicos	DRX008399	DRR009271	DNA DataBank of Japan	DRA000991	http://trace.ddbj.nig.ac.jp/DRASearch/submission?acc=DRA000991	Identification of peaks and their annotations	Quantification of promoter activities	doi:10.6084/m9.figshare.c.3728767	figshare	doi:10.6084/m9.figshare.c.3728767	https://doi.org/10.6084/m9.figshare.c.3728767	human	primary cells	0	perineurial cell
SAMD00005315	Single molecule CAGE and data processing	HeliScope	Helicos	DRX008400	DRR009272	DNA DataBank of Japan	DRA000991	http://trace.ddbj.nig.ac.jp/DRASearch/submission?acc=DRA000991	Identification of peaks and their annotations	Quantification of promoter activities	doi:10.6084/m9.figshare.c.3728767	figshare	doi:10.6084/m9.figshare.c.3728767	https://doi.org/10.6084/m9.figshare.c.3728767	human	primary cells	0	perineurial cell
SAMD00005408	Single molecule CAGE and data processing	HeliScope	Helicos	DRX008401	DRR009273	DNA DataBank of Japan	DRA000991	http://trace.ddbj.nig.ac.jp/DRASearch/submission?acc=DRA000991	Identification of peaks and their annotations	Quantification of promoter activities	doi:10.6084/m9.figshare.c.3728767	figshare	doi:10.6084/m9.figshare.c.3728767	https://doi.org/10.6084/m9.figshare.c.3728767	human	primary cells	47 years old adult	mononuclear cell
SAMD00004994	Single molecule CAGE and data processing	HeliScope	Helicos	DRX008402	DRR009274	DNA DataBank of Japan	DRA000991	http://trace.ddbj.nig.ac.jp/DRASearch/submission?acc=DRA000991	Identification of peaks and their annotations	Quantification of promoter activities	doi:10.6084/m9.figshare.c.3728767	figshare	doi:10.6084/m9.figshare.c.3728767	https://doi.org/10.6084/m9.figshare.c.3728767	human	primary cells	65 years old adult	mononuclear cell
SAMD00004845	Single molecule CAGE and data processing	HeliScope	Helicos	DRX008403	DRR009275	DNA DataBank of Japan	DRA000991	http://trace.ddbj.nig.ac.jp/DRASearch/submission?acc=DRA000991	Identification of peaks and their annotations	Quantification of promoter activities	doi:10.6084/m9.figshare.c.3728767	figshare	doi:10.6084/m9.figshare.c.3728767	https://doi.org/10.6084/m9.figshare.c.3728767	human	primary cells	46 years old adult	mononuclear cell
SAMD00005640	Single molecule CAGE and data processing	HeliScope	Helicos	DRX008404	DRR009276	DNA DataBank of Japan	DRA000991	http://trace.ddbj.nig.ac.jp/DRASearch/submission?acc=DRA000991	Identification of peaks and their annotations	Quantification of promoter activities	doi:10.6084/m9.figshare.c.3728767	figshare	doi:10.6084/m9.figshare.c.3728767	https://doi.org/10.6084/m9.figshare.c.3728767	human	primary cells	fetus	placental epithelial cell
SAMD00005834	Single molecule CAGE and data processing	HeliScope	Helicos	DRX008405	DRR009277	DNA DataBank of Japan	DRA000991	http://trace.ddbj.nig.ac.jp/DRASearch/submission?acc=DRA000991	Identification of peaks and their annotations	Quantification of promoter activities	doi:10.6084/m9.figshare.c.3728767	figshare	doi:10.6084/m9.figshare.c.3728767	https://doi.org/10.6084/m9.figshare.c.3728767	human	primary cells	0	placental epithelial cell
SAMD00004672	Single molecule CAGE and data processing	HeliScope	Helicos	DRX008406	DRR009278	DNA DataBank of Japan	DRA000991	http://trace.ddbj.nig.ac.jp/DRASearch/submission?acc=DRA000991	Identification of peaks and their annotations	Quantification of promoter activities	doi:10.6084/m9.figshare.c.3728767	figshare	doi:10.6084/m9.figshare.c.3728767	https://doi.org/10.6084/m9.figshare.c.3728767	human	primary cells	0	placental epithelial cell
SAMD00004831	Single molecule CAGE and data processing	HeliScope	Helicos	DRX008407	DRR009279	DNA DataBank of Japan	DRA000991	http://trace.ddbj.nig.ac.jp/DRASearch/submission?acc=DRA000991	Identification of peaks and their annotations	Quantification of promoter activities	doi:10.6084/m9.figshare.c.3728767	figshare	doi:10.6084/m9.figshare.c.3728767	https://doi.org/10.6084/m9.figshare.c.3728767	human	primary cells	52 years old adult	preadipocyte
SAMD00005471	Single molecule CAGE and data processing	HeliScope	Helicos	DRX008408	DRR009280	DNA DataBank of Japan	DRA000991	http://trace.ddbj.nig.ac.jp/DRASearch/submission?acc=DRA000991	Identification of peaks and their annotations	Quantification of promoter activities	doi:10.6084/m9.figshare.c.3728767	figshare	doi:10.6084/m9.figshare.c.3728767	https://doi.org/10.6084/m9.figshare.c.3728767	human	primary cells	40 years old adult	preadipocyte
SAMD00004851	Single molecule CAGE and data processing	HeliScope	Helicos	DRX008409	DRR009281	DNA DataBank of Japan	DRA000991	http://trace.ddbj.nig.ac.jp/DRASearch/submission?acc=DRA000991	Identification of peaks and their annotations	Quantification of promoter activities	doi:10.6084/m9.figshare.c.3728767	figshare	doi:10.6084/m9.figshare.c.3728767	https://doi.org/10.6084/m9.figshare.c.3728767	human	primary cells	58 years old adult	preadipocyte
SAMD00005229	Single molecule CAGE and data processing	HeliScope	Helicos	DRX008410	DRR009282	DNA DataBank of Japan	DRA000991	http://trace.ddbj.nig.ac.jp/DRASearch/submission?acc=DRA000991	Identification of peaks and their annotations	Quantification of promoter activities	doi:10.6084/m9.figshare.c.3728767	figshare	doi:10.6084/m9.figshare.c.3728767	https://doi.org/10.6084/m9.figshare.c.3728767	human	primary cells	24 years old adult	preadipocyte
SAMD00005026	Single molecule CAGE and data processing	HeliScope	Helicos	DRX008411	DRR009283	DNA DataBank of Japan	DRA000991	http://trace.ddbj.nig.ac.jp/DRASearch/submission?acc=DRA000991	Identification of peaks and their annotations	Quantification of promoter activities	doi:10.6084/m9.figshare.c.3728767	figshare	doi:10.6084/m9.figshare.c.3728767	https://doi.org/10.6084/m9.figshare.c.3728767	human	primary cells	34 years old adult	preadipocyte
SAMD00005735	Single molecule CAGE and data processing	HeliScope	Helicos	DRX008412	DRR009284	DNA DataBank of Japan	DRA000991	http://trace.ddbj.nig.ac.jp/DRASearch/submission?acc=DRA000991	Identification of peaks and their annotations	Quantification of promoter activities	doi:10.6084/m9.figshare.c.3728767	figshare	doi:10.6084/m9.figshare.c.3728767	https://doi.org/10.6084/m9.figshare.c.3728767	human	primary cells	66 years old adult	preadipocyte
SAMD00005889	Single molecule CAGE and data processing	HeliScope	Helicos	DRX008413	DRR009285	DNA DataBank of Japan	DRA000991	http://trace.ddbj.nig.ac.jp/DRASearch/submission?acc=DRA000991	Identification of peaks and their annotations	Quantification of promoter activities	doi:10.6084/m9.figshare.c.3728767	figshare	doi:10.6084/m9.figshare.c.3728767	https://doi.org/10.6084/m9.figshare.c.3728767	human	primary cells	41 years old adult	preadipocyte
SAMD00004847	Single molecule CAGE and data processing	HeliScope	Helicos	DRX008414	DRR009286	DNA DataBank of Japan	DRA000991	http://trace.ddbj.nig.ac.jp/DRASearch/submission?acc=DRA000991	Identification of peaks and their annotations	Quantification of promoter activities	doi:10.6084/m9.figshare.c.3728767	figshare	doi:10.6084/m9.figshare.c.3728767	https://doi.org/10.6084/m9.figshare.c.3728767	human	primary cells	53 years old adult	preadipocyte
SAMD00005562	Single molecule CAGE and data processing	HeliScope	Helicos	DRX008415	DRR009287	DNA DataBank of Japan	DRA000991	http://trace.ddbj.nig.ac.jp/DRASearch/submission?acc=DRA000991	Identification of peaks and their annotations	Quantification of promoter activities	doi:10.6084/m9.figshare.c.3728767	figshare	doi:10.6084/m9.figshare.c.3728767	https://doi.org/10.6084/m9.figshare.c.3728767	human	primary cells	60 years old adult	preadipocyte
SAMD00005228	Single molecule CAGE and data processing	HeliScope	Helicos	DRX008416	DRR009288	DNA DataBank of Japan	DRA000991	http://trace.ddbj.nig.ac.jp/DRASearch/submission?acc=DRA000991	Identification of peaks and their annotations	Quantification of promoter activities	doi:10.6084/m9.figshare.c.3728767	figshare	doi:10.6084/m9.figshare.c.3728767	https://doi.org/10.6084/m9.figshare.c.3728767	human	primary cells	56 years old adult	preadipocyte
SAMD00005360	Single molecule CAGE and data processing	HeliScope	Helicos	DRX008417	DRR009289	DNA DataBank of Japan	DRA000991	http://trace.ddbj.nig.ac.jp/DRASearch/submission?acc=DRA000991	Identification of peaks and their annotations	Quantification of promoter activities	doi:10.6084/m9.figshare.c.3728767	figshare	doi:10.6084/m9.figshare.c.3728767	https://doi.org/10.6084/m9.figshare.c.3728767	human	primary cells	59 years old adult	preadipocyte
SAMD00004752	Single molecule CAGE and data processing	HeliScope	Helicos	DRX008418	DRR009290	DNA DataBank of Japan	DRA000991	http://trace.ddbj.nig.ac.jp/DRASearch/submission?acc=DRA000991	Identification of peaks and their annotations	Quantification of promoter activities	doi:10.6084/m9.figshare.c.3728767	figshare	doi:10.6084/m9.figshare.c.3728767	https://doi.org/10.6084/m9.figshare.c.3728767	human	primary cells	51 years old adult	preadipocyte
SAMD00005094	Single molecule CAGE and data processing	HeliScope	Helicos	DRX008419	DRR009291	DNA DataBank of Japan	DRA000991	http://trace.ddbj.nig.ac.jp/DRASearch/submission?acc=DRA000991	Identification of peaks and their annotations	Quantification of promoter activities	doi:10.6084/m9.figshare.c.3728767	figshare	doi:10.6084/m9.figshare.c.3728767	https://doi.org/10.6084/m9.figshare.c.3728767	human	primary cells	56 years old adult	epithelial cell
SAMD00005117	Single molecule CAGE and data processing	HeliScope	Helicos	DRX008420	DRR009292	DNA DataBank of Japan	DRA000991	http://trace.ddbj.nig.ac.jp/DRASearch/submission?acc=DRA000991	Identification of peaks and their annotations	Quantification of promoter activities	doi:10.6084/m9.figshare.c.3728767	figshare	doi:10.6084/m9.figshare.c.3728767	https://doi.org/10.6084/m9.figshare.c.3728767	human	primary cells	0	epithelial cell
SAMD00005276	Single molecule CAGE and data processing	HeliScope	Helicos	DRX008421	DRR009293	DNA DataBank of Japan	DRA000991	http://trace.ddbj.nig.ac.jp/DRASearch/submission?acc=DRA000991	Identification of peaks and their annotations	Quantification of promoter activities	doi:10.6084/m9.figshare.c.3728767	figshare	doi:10.6084/m9.figshare.c.3728767	https://doi.org/10.6084/m9.figshare.c.3728767	human	primary cells	0	epithelial cell
SAMD00005323	Single molecule CAGE and data processing	HeliScope	Helicos	DRX008422	DRR009294	DNA DataBank of Japan	DRA000991	http://trace.ddbj.nig.ac.jp/DRASearch/submission?acc=DRA000991	Identification of peaks and their annotations	Quantification of promoter activities	doi:10.6084/m9.figshare.c.3728767	figshare	doi:10.6084/m9.figshare.c.3728767	https://doi.org/10.6084/m9.figshare.c.3728767	human	primary cells	55 years old adult	prostatic stromal cell
SAMD00004800	Single molecule CAGE and data processing	HeliScope	Helicos	DRX008423	DRR009295	DNA DataBank of Japan	DRA000991	http://trace.ddbj.nig.ac.jp/DRASearch/submission?acc=DRA000991	Identification of peaks and their annotations	Quantification of promoter activities	doi:10.6084/m9.figshare.c.3728767	figshare	doi:10.6084/m9.figshare.c.3728767	https://doi.org/10.6084/m9.figshare.c.3728767	human	primary cells	24 years old adult	prostatic stromal cell
SAMD00005095	Single molecule CAGE and data processing	HeliScope	Helicos	DRX008424	DRR009296	DNA DataBank of Japan	DRA000991	http://trace.ddbj.nig.ac.jp/DRASearch/submission?acc=DRA000991	Identification of peaks and their annotations	Quantification of promoter activities	doi:10.6084/m9.figshare.c.3728767	figshare	doi:10.6084/m9.figshare.c.3728767	https://doi.org/10.6084/m9.figshare.c.3728767	human	primary cells	40 years old adult	prostatic stromal cell
SAMD00005247	Single molecule CAGE and data processing	HeliScope	Helicos	DRX008425	DRR009297	DNA DataBank of Japan	DRA000991	http://trace.ddbj.nig.ac.jp/DRASearch/submission?acc=DRA000991	Identification of peaks and their annotations	Quantification of promoter activities	doi:10.6084/m9.figshare.c.3728767	figshare	doi:10.6084/m9.figshare.c.3728767	https://doi.org/10.6084/m9.figshare.c.3728767	human	primary cells	0	epithelial cell of kidney, renal cortex
SAMD00005565	Single molecule CAGE and data processing	HeliScope	Helicos	DRX008426	DRR009298	DNA DataBank of Japan	DRA000991	http://trace.ddbj.nig.ac.jp/DRASearch/submission?acc=DRA000991	Identification of peaks and their annotations	Quantification of promoter activities	doi:10.6084/m9.figshare.c.3728767	figshare	doi:10.6084/m9.figshare.c.3728767	https://doi.org/10.6084/m9.figshare.c.3728767	human	primary cells	0	epithelial cell of kidney, renal cortex
SAMD00005877	Single molecule CAGE and data processing	HeliScope	Helicos	DRX008427	DRR009299	DNA DataBank of Japan	DRA000991	http://trace.ddbj.nig.ac.jp/DRASearch/submission?acc=DRA000991	Identification of peaks and their annotations	Quantification of promoter activities	doi:10.6084/m9.figshare.c.3728767	figshare	doi:10.6084/m9.figshare.c.3728767	https://doi.org/10.6084/m9.figshare.c.3728767	human	primary cells	0	epithelial cell of kidney
SAMD00005334	Single molecule CAGE and data processing	HeliScope	Helicos	DRX008428	DRR009300	DNA DataBank of Japan	DRA000991	http://trace.ddbj.nig.ac.jp/DRASearch/submission?acc=DRA000991	Identification of peaks and their annotations	Quantification of promoter activities	doi:10.6084/m9.figshare.c.3728767	figshare	doi:10.6084/m9.figshare.c.3728767	https://doi.org/10.6084/m9.figshare.c.3728767	human	primary cells	0	epithelial cell of kidney
SAMD00005666	Single molecule CAGE and data processing	HeliScope	Helicos	DRX008429	DRR009301	DNA DataBank of Japan	DRA000991	http://trace.ddbj.nig.ac.jp/DRASearch/submission?acc=DRA000991	Identification of peaks and their annotations	Quantification of promoter activities	doi:10.6084/m9.figshare.c.3728767	figshare	doi:10.6084/m9.figshare.c.3728767	https://doi.org/10.6084/m9.figshare.c.3728767	human	primary cells	0	epithelial cell of kidney
SAMD00005699	Single molecule CAGE and data processing	HeliScope	Helicos	DRX008430	DRR009302	DNA DataBank of Japan	DRA000991	http://trace.ddbj.nig.ac.jp/DRASearch/submission?acc=DRA000991	Identification of peaks and their annotations	Quantification of promoter activities	doi:10.6084/m9.figshare.c.3728767	figshare	doi:10.6084/m9.figshare.c.3728767	https://doi.org/10.6084/m9.figshare.c.3728767	human	primary cells	0	endothelial cell
SAMD00004840	Single molecule CAGE and data processing	HeliScope	Helicos	DRX008431	DRR009303	DNA DataBank of Japan	DRA000991	http://trace.ddbj.nig.ac.jp/DRASearch/submission?acc=DRA000991	Identification of peaks and their annotations	Quantification of promoter activities	doi:10.6084/m9.figshare.c.3728767	figshare	doi:10.6084/m9.figshare.c.3728767	https://doi.org/10.6084/m9.figshare.c.3728767	human	primary cells	0	endothelial cell
SAMD00005025	Single molecule CAGE and data processing	HeliScope	Helicos	DRX008432	DRR009304	DNA DataBank of Japan	DRA000991	http://trace.ddbj.nig.ac.jp/DRASearch/submission?acc=DRA000991	Identification of peaks and their annotations	Quantification of promoter activities	doi:10.6084/m9.figshare.c.3728767	figshare	doi:10.6084/m9.figshare.c.3728767	https://doi.org/10.6084/m9.figshare.c.3728767	human	primary cells	0	endothelial cell
SAMD00005943	Single molecule CAGE and data processing	HeliScope	Helicos	DRX008433	DRR009305	DNA DataBank of Japan	DRA000991	http://trace.ddbj.nig.ac.jp/DRASearch/submission?acc=DRA000991	Identification of peaks and their annotations	Quantification of promoter activities	doi:10.6084/m9.figshare.c.3728767	figshare	doi:10.6084/m9.figshare.c.3728767	https://doi.org/10.6084/m9.figshare.c.3728767	human	primary cells	0	0
SAMD00005643	Single molecule CAGE and data processing	HeliScope	Helicos	DRX008434	DRR009306	DNA DataBank of Japan	DRA000991	http://trace.ddbj.nig.ac.jp/DRASearch/submission?acc=DRA000991	Identification of peaks and their annotations	Quantification of promoter activities	doi:10.6084/m9.figshare.c.3728767	figshare	doi:10.6084/m9.figshare.c.3728767	https://doi.org/10.6084/m9.figshare.c.3728767	human	primary cells	0	mesangial cell, intraglomerular
SAMD00005573	Single molecule CAGE and data processing	HeliScope	Helicos	DRX008435	DRR009307	DNA DataBank of Japan	DRA000991	http://trace.ddbj.nig.ac.jp/DRASearch/submission?acc=DRA000991	Identification of peaks and their annotations	Quantification of promoter activities	doi:10.6084/m9.figshare.c.3728767	figshare	doi:10.6084/m9.figshare.c.3728767	https://doi.org/10.6084/m9.figshare.c.3728767	human	primary cells	0	mesangial cell, intraglomerular
SAMD00005379	Single molecule CAGE and data processing	HeliScope	Helicos	DRX008436	DRR009308	DNA DataBank of Japan	DRA000991	http://trace.ddbj.nig.ac.jp/DRASearch/submission?acc=DRA000991	Identification of peaks and their annotations	Quantification of promoter activities	doi:10.6084/m9.figshare.c.3728767	figshare	doi:10.6084/m9.figshare.c.3728767	https://doi.org/10.6084/m9.figshare.c.3728767	human	primary cells	0	mesangial cell, intraglomerular
SAMD00005391	Single molecule CAGE and data processing	HeliScope	Helicos	DRX008437	DRR009309	DNA DataBank of Japan	DRA000991	http://trace.ddbj.nig.ac.jp/DRASearch/submission?acc=DRA000991	Identification of peaks and their annotations	Quantification of promoter activities	doi:10.6084/m9.figshare.c.3728767	figshare	doi:10.6084/m9.figshare.c.3728767	https://doi.org/10.6084/m9.figshare.c.3728767	human	primary cells	0	epithelial cell of kidney, proximal tubule
SAMD00005220	Single molecule CAGE and data processing	HeliScope	Helicos	DRX008438	DRR009310	DNA DataBank of Japan	DRA000991	http://trace.ddbj.nig.ac.jp/DRASearch/submission?acc=DRA000991	Identification of peaks and their annotations	Quantification of promoter activities	doi:10.6084/m9.figshare.c.3728767	figshare	doi:10.6084/m9.figshare.c.3728767	https://doi.org/10.6084/m9.figshare.c.3728767	human	primary cells	0	epithelial cell of kidney, proximal tubule
SAMD00005901	Single molecule CAGE and data processing	HeliScope	Helicos	DRX008439	DRR009311	DNA DataBank of Japan	DRA000991	http://trace.ddbj.nig.ac.jp/DRASearch/submission?acc=DRA000991	Identification of peaks and their annotations	Quantification of promoter activities	doi:10.6084/m9.figshare.c.3728767	figshare	doi:10.6084/m9.figshare.c.3728767	https://doi.org/10.6084/m9.figshare.c.3728767	human	primary cells	0	epithelial cell of kidney, proximal tubule
SAMD00005496	Single molecule CAGE and data processing	HeliScope	Helicos	DRX008440	DRR009312	DNA DataBank of Japan	DRA000991	http://trace.ddbj.nig.ac.jp/DRASearch/submission?acc=DRA000991	Identification of peaks and their annotations	Quantification of promoter activities	doi:10.6084/m9.figshare.c.3728767	figshare	doi:10.6084/m9.figshare.c.3728767	https://doi.org/10.6084/m9.figshare.c.3728767	human	primary cells	0	retinal pigment epithelial cell
SAMD00004929	Single molecule CAGE and data processing	HeliScope	Helicos	DRX008441	DRR009313	DNA DataBank of Japan	DRA000991	http://trace.ddbj.nig.ac.jp/DRASearch/submission?acc=DRA000991	Identification of peaks and their annotations	Quantification of promoter activities	doi:10.6084/m9.figshare.c.3728767	figshare	doi:10.6084/m9.figshare.c.3728767	https://doi.org/10.6084/m9.figshare.c.3728767	human	primary cells	0	retinal pigment epithelial cell
SAMD00005253	Single molecule CAGE and data processing	HeliScope	Helicos	DRX008442	DRR009314	DNA DataBank of Japan	DRA000991	http://trace.ddbj.nig.ac.jp/DRASearch/submission?acc=DRA000991	Identification of peaks and their annotations	Quantification of promoter activities	doi:10.6084/m9.figshare.c.3728767	figshare	doi:10.6084/m9.figshare.c.3728767	https://doi.org/10.6084/m9.figshare.c.3728767	human	primary cells	0	retinal pigment epithelial cell
SAMD00004906	Single molecule CAGE and data processing	HeliScope	Helicos	DRX008443	DRR009315	DNA DataBank of Japan	DRA000991	http://trace.ddbj.nig.ac.jp/DRASearch/submission?acc=DRA000991	Identification of peaks and their annotations	Quantification of promoter activities	doi:10.6084/m9.figshare.c.3728767	figshare	doi:10.6084/m9.figshare.c.3728767	https://doi.org/10.6084/m9.figshare.c.3728767	human	primary cells	0	retinal pigment epithelial cell
SAMD00005819	Single molecule CAGE and data processing	HeliScope	Helicos	DRX008444	DRR009316	DNA DataBank of Japan	DRA000991	http://trace.ddbj.nig.ac.jp/DRASearch/submission?acc=DRA000991	Identification of peaks and their annotations	Quantification of promoter activities	doi:10.6084/m9.figshare.c.3728767	figshare	doi:10.6084/m9.figshare.c.3728767	https://doi.org/10.6084/m9.figshare.c.3728767	human	primary cells	0	schwann cell
SAMD00005422	Single molecule CAGE and data processing	HeliScope	Helicos	DRX008445	DRR009317	DNA DataBank of Japan	DRA000991	http://trace.ddbj.nig.ac.jp/DRASearch/submission?acc=DRA000991	Identification of peaks and their annotations	Quantification of promoter activities	doi:10.6084/m9.figshare.c.3728767	figshare	doi:10.6084/m9.figshare.c.3728767	https://doi.org/10.6084/m9.figshare.c.3728767	human	primary cells	0	schwann cell
SAMD00005096	Single molecule CAGE and data processing	HeliScope	Helicos	DRX008446	DRR009318	DNA DataBank of Japan	DRA000991	http://trace.ddbj.nig.ac.jp/DRASearch/submission?acc=DRA000991	Identification of peaks and their annotations	Quantification of promoter activities	doi:10.6084/m9.figshare.c.3728767	figshare	doi:10.6084/m9.figshare.c.3728767	https://doi.org/10.6084/m9.figshare.c.3728767	human	primary cells	0	schwann cell
SAMD00005631	Single molecule CAGE and data processing	HeliScope	Helicos	DRX008447	DRR009319	DNA DataBank of Japan	DRA000991	http://trace.ddbj.nig.ac.jp/DRASearch/submission?acc=DRA000991	Identification of peaks and their annotations	Quantification of promoter activities	doi:10.6084/m9.figshare.c.3728767	figshare	doi:10.6084/m9.figshare.c.3728767	https://doi.org/10.6084/m9.figshare.c.3728767	human	primary cells	29 years old adult	sebocyte
SAMD00004900	Single molecule CAGE and data processing	HeliScope	Helicos	DRX008448	DRR009320	DNA DataBank of Japan	DRA000991	http://trace.ddbj.nig.ac.jp/DRASearch/submission?acc=DRA000991	Identification of peaks and their annotations	Quantification of promoter activities	doi:10.6084/m9.figshare.c.3728767	figshare	doi:10.6084/m9.figshare.c.3728767	https://doi.org/10.6084/m9.figshare.c.3728767	human	primary cells	29 years old adult	sebocyte
SAMD00005028	Single molecule CAGE and data processing	HeliScope	Helicos	DRX008449	DRR009321	DNA DataBank of Japan	DRA000991	http://trace.ddbj.nig.ac.jp/DRASearch/submission?acc=DRA000991	Identification of peaks and their annotations	Quantification of promoter activities	doi:10.6084/m9.figshare.c.3728767	figshare	doi:10.6084/m9.figshare.c.3728767	https://doi.org/10.6084/m9.figshare.c.3728767	human	primary cells	52 years old adult	sebocyte
SAMD00005843	Single molecule CAGE and data processing	HeliScope	Helicos	DRX008450	DRR009322	DNA DataBank of Japan	DRA000991	http://trace.ddbj.nig.ac.jp/DRASearch/submission?acc=DRA000991	Identification of peaks and their annotations	Quantification of promoter activities	doi:10.6084/m9.figshare.c.3728767	figshare	doi:10.6084/m9.figshare.c.3728767	https://doi.org/10.6084/m9.figshare.c.3728767	human	primary cells	23 years old adult	sertoli cell
SAMD00005284	Single molecule CAGE and data processing	HeliScope	Helicos	DRX008451	DRR009323	DNA DataBank of Japan	DRA000991	http://trace.ddbj.nig.ac.jp/DRASearch/submission?acc=DRA000991	Identification of peaks and their annotations	Quantification of promoter activities	doi:10.6084/m9.figshare.c.3728767	figshare	doi:10.6084/m9.figshare.c.3728767	https://doi.org/10.6084/m9.figshare.c.3728767	human	primary cells	36 years old adult	sertoli cell
SAMD00005609	Single molecule CAGE and data processing	HeliScope	Helicos	DRX008452	DRR009324	DNA DataBank of Japan	DRA000991	http://trace.ddbj.nig.ac.jp/DRASearch/submission?acc=DRA000991	Identification of peaks and their annotations	Quantification of promoter activities	doi:10.6084/m9.figshare.c.3728767	figshare	doi:10.6084/m9.figshare.c.3728767	https://doi.org/10.6084/m9.figshare.c.3728767	human	primary cells	22 weeks old fetus	skeletal muscle cell
SAMD00005073	Single molecule CAGE and data processing	HeliScope	Helicos	DRX008453	DRR009325	DNA DataBank of Japan	DRA000991	http://trace.ddbj.nig.ac.jp/DRASearch/submission?acc=DRA000991	Identification of peaks and their annotations	Quantification of promoter activities	doi:10.6084/m9.figshare.c.3728767	figshare	doi:10.6084/m9.figshare.c.3728767	https://doi.org/10.6084/m9.figshare.c.3728767	human	primary cells	20 weeks old fetus	skeletal muscle cell
SAMD00005802	Single molecule CAGE and data processing	HeliScope	Helicos	DRX008454	DRR009326	DNA DataBank of Japan	DRA000991	http://trace.ddbj.nig.ac.jp/DRASearch/submission?acc=DRA000991	Identification of peaks and their annotations	Quantification of promoter activities	doi:10.6084/m9.figshare.c.3728767	figshare	doi:10.6084/m9.figshare.c.3728767	https://doi.org/10.6084/m9.figshare.c.3728767	human	primary cells	21 weeks old fetus	skeletal muscle cell
SAMD00005833	Single molecule CAGE and data processing	HeliScope	Helicos	DRX008455	DRR009327	DNA DataBank of Japan	DRA000991	http://trace.ddbj.nig.ac.jp/DRASearch/submission?acc=DRA000991	Identification of peaks and their annotations	Quantification of promoter activities	doi:10.6084/m9.figshare.c.3728767	figshare	doi:10.6084/m9.figshare.c.3728767	https://doi.org/10.6084/m9.figshare.c.3728767	human	primary cells	fetus	skeletal muscle cell
SAMD00005660	Single molecule CAGE and data processing	HeliScope	Helicos	DRX008456	DRR009328	DNA DataBank of Japan	DRA000991	http://trace.ddbj.nig.ac.jp/DRASearch/submission?acc=DRA000991	Identification of peaks and their annotations	Quantification of promoter activities	doi:10.6084/m9.figshare.c.3728767	figshare	doi:10.6084/m9.figshare.c.3728767	https://doi.org/10.6084/m9.figshare.c.3728767	human	primary cells	fetus	skeletal muscle cell
SAMD00005970	Single molecule CAGE and data processing	HeliScope	Helicos	DRX008457	DRR009329	DNA DataBank of Japan	DRA000991	http://trace.ddbj.nig.ac.jp/DRASearch/submission?acc=DRA000991	Identification of peaks and their annotations	Quantification of promoter activities	doi:10.6084/m9.figshare.c.3728767	figshare	doi:10.6084/m9.figshare.c.3728767	https://doi.org/10.6084/m9.figshare.c.3728767	human	primary cells	fetus	skeletal muscle cell
SAMD00005420	Single molecule CAGE and data processing	HeliScope	Helicos	DRX008458	DRR009330	DNA DataBank of Japan	DRA000991	http://trace.ddbj.nig.ac.jp/DRASearch/submission?acc=DRA000991	Identification of peaks and their annotations	Quantification of promoter activities	doi:10.6084/m9.figshare.c.3728767	figshare	doi:10.6084/m9.figshare.c.3728767	https://doi.org/10.6084/m9.figshare.c.3728767	human	primary cells	fetus	satellite cell, skeletal muscle
SAMD00005751	Single molecule CAGE and data processing	HeliScope	Helicos	DRX008459	DRR009331	DNA DataBank of Japan	DRA000991	http://trace.ddbj.nig.ac.jp/DRASearch/submission?acc=DRA000991	Identification of peaks and their annotations	Quantification of promoter activities	doi:10.6084/m9.figshare.c.3728767	figshare	doi:10.6084/m9.figshare.c.3728767	https://doi.org/10.6084/m9.figshare.c.3728767	human	primary cells	fetus	satellite cell, skeletal muscle
SAMD00005750	Single molecule CAGE and data processing	HeliScope	Helicos	DRX008460	DRR009332	DNA DataBank of Japan	DRA000991	http://trace.ddbj.nig.ac.jp/DRASearch/submission?acc=DRA000991	Identification of peaks and their annotations	Quantification of promoter activities	doi:10.6084/m9.figshare.c.3728767	figshare	doi:10.6084/m9.figshare.c.3728767	https://doi.org/10.6084/m9.figshare.c.3728767	human	primary cells	fetus	satellite cell, skeletal muscle
SAMD00004973	Single molecule CAGE and data processing	HeliScope	Helicos	DRX008461	DRR009333	DNA DataBank of Japan	DRA000991	http://trace.ddbj.nig.ac.jp/DRASearch/submission?acc=DRA000991	Identification of peaks and their annotations	Quantification of promoter activities	doi:10.6084/m9.figshare.c.3728767	figshare	doi:10.6084/m9.figshare.c.3728767	https://doi.org/10.6084/m9.figshare.c.3728767	human	primary cells	22 weeks old fetus	skeletal muscle cell
SAMD00004954	Single molecule CAGE and data processing	HeliScope	Helicos	DRX008462	DRR009334	DNA DataBank of Japan	DRA000991	http://trace.ddbj.nig.ac.jp/DRASearch/submission?acc=DRA000991	Identification of peaks and their annotations	Quantification of promoter activities	doi:10.6084/m9.figshare.c.3728767	figshare	doi:10.6084/m9.figshare.c.3728767	https://doi.org/10.6084/m9.figshare.c.3728767	human	primary cells	22 weeks old fetus	skeletal muscle cell
SAMD00005053	Single molecule CAGE and data processing	HeliScope	Helicos	DRX008463	DRR009335	DNA DataBank of Japan	DRA000991	http://trace.ddbj.nig.ac.jp/DRASearch/submission?acc=DRA000991	Identification of peaks and their annotations	Quantification of promoter activities	doi:10.6084/m9.figshare.c.3728767	figshare	doi:10.6084/m9.figshare.c.3728767	https://doi.org/10.6084/m9.figshare.c.3728767	human	primary cells	16 weeks old fetus	skeletal muscle cell
SAMD00005878	Single molecule CAGE and data processing	HeliScope	Helicos	DRX008464	DRR009336	DNA DataBank of Japan	DRA000991	http://trace.ddbj.nig.ac.jp/DRASearch/submission?acc=DRA000991	Identification of peaks and their annotations	Quantification of promoter activities	doi:10.6084/m9.figshare.c.3728767	figshare	doi:10.6084/m9.figshare.c.3728767	https://doi.org/10.6084/m9.figshare.c.3728767	human	primary cells	19 years old adult	pneumocyte
SAMD00004717	Single molecule CAGE and data processing	HeliScope	Helicos	DRX008465	DRR009337	DNA DataBank of Japan	DRA000991	http://trace.ddbj.nig.ac.jp/DRASearch/submission?acc=DRA000991	Identification of peaks and their annotations	Quantification of promoter activities	doi:10.6084/m9.figshare.c.3728767	figshare	doi:10.6084/m9.figshare.c.3728767	https://doi.org/10.6084/m9.figshare.c.3728767	human	primary cells	58 years old adult	pneumocyte
SAMD00005139	Single molecule CAGE and data processing	HeliScope	Helicos	DRX008466	DRR009338	DNA DataBank of Japan	DRA000991	http://trace.ddbj.nig.ac.jp/DRASearch/submission?acc=DRA000991	Identification of peaks and their annotations	Quantification of promoter activities	doi:10.6084/m9.figshare.c.3728767	figshare	doi:10.6084/m9.figshare.c.3728767	https://doi.org/10.6084/m9.figshare.c.3728767	human	primary cells	50 years old adult	pneumocyte
SAMD00005794	Single molecule CAGE and data processing	HeliScope	Helicos	DRX008467	DRR009339	DNA DataBank of Japan	DRA000991	http://trace.ddbj.nig.ac.jp/DRASearch/submission?acc=DRA000991	Identification of peaks and their annotations	Quantification of promoter activities	doi:10.6084/m9.figshare.c.3728767	figshare	doi:10.6084/m9.figshare.c.3728767	https://doi.org/10.6084/m9.figshare.c.3728767	human	primary cells	54 years old adult	smooth muscle cell
SAMD00005435	Single molecule CAGE and data processing	HeliScope	Helicos	DRX008468	DRR009340	DNA DataBank of Japan	DRA000991	http://trace.ddbj.nig.ac.jp/DRASearch/submission?acc=DRA000991	Identification of peaks and their annotations	Quantification of promoter activities	doi:10.6084/m9.figshare.c.3728767	figshare	doi:10.6084/m9.figshare.c.3728767	https://doi.org/10.6084/m9.figshare.c.3728767	human	primary cells	39 years old adult	smooth muscle cell
SAMD00005421	Single molecule CAGE and data processing	HeliScope	Helicos	DRX008469	DRR009341	DNA DataBank of Japan	DRA000991	http://trace.ddbj.nig.ac.jp/DRASearch/submission?acc=DRA000991	Identification of peaks and their annotations	Quantification of promoter activities	doi:10.6084/m9.figshare.c.3728767	figshare	doi:10.6084/m9.figshare.c.3728767	https://doi.org/10.6084/m9.figshare.c.3728767	human	primary cells	40 years old adult	smooth muscle cell
SAMD00005106	Single molecule CAGE and data processing	HeliScope	Helicos	DRX008470	DRR009342	DNA DataBank of Japan	DRA000991	http://trace.ddbj.nig.ac.jp/DRASearch/submission?acc=DRA000991	Identification of peaks and their annotations	Quantification of promoter activities	doi:10.6084/m9.figshare.c.3728767	figshare	doi:10.6084/m9.figshare.c.3728767	https://doi.org/10.6084/m9.figshare.c.3728767	human	primary cells	54 years old adult	smooth muscle cell
SAMD00005135	Single molecule CAGE and data processing	HeliScope	Helicos	DRX008471	DRR009343	DNA DataBank of Japan	DRA000991	http://trace.ddbj.nig.ac.jp/DRASearch/submission?acc=DRA000991	Identification of peaks and their annotations	Quantification of promoter activities	doi:10.6084/m9.figshare.c.3728767	figshare	doi:10.6084/m9.figshare.c.3728767	https://doi.org/10.6084/m9.figshare.c.3728767	human	primary cells	0	smooth muscle cell
SAMD00005265	Single molecule CAGE and data processing	HeliScope	Helicos	DRX008472	DRR009344	DNA DataBank of Japan	DRA000991	http://trace.ddbj.nig.ac.jp/DRASearch/submission?acc=DRA000991	Identification of peaks and their annotations	Quantification of promoter activities	doi:10.6084/m9.figshare.c.3728767	figshare	doi:10.6084/m9.figshare.c.3728767	https://doi.org/10.6084/m9.figshare.c.3728767	human	primary cells	0	smooth muscle cell
SAMD00005809	Single molecule CAGE and data processing	HeliScope	Helicos	DRX008473	DRR009345	DNA DataBank of Japan	DRA000991	http://trace.ddbj.nig.ac.jp/DRASearch/submission?acc=DRA000991	Identification of peaks and their annotations	Quantification of promoter activities	doi:10.6084/m9.figshare.c.3728767	figshare	doi:10.6084/m9.figshare.c.3728767	https://doi.org/10.6084/m9.figshare.c.3728767	human	primary cells	0	smooth muscle cell
SAMD00004781	Single molecule CAGE and data processing	HeliScope	Helicos	DRX008474	DRR009346	DNA DataBank of Japan	DRA000991	http://trace.ddbj.nig.ac.jp/DRASearch/submission?acc=DRA000991	Identification of peaks and their annotations	Quantification of promoter activities	doi:10.6084/m9.figshare.c.3728767	figshare	doi:10.6084/m9.figshare.c.3728767	https://doi.org/10.6084/m9.figshare.c.3728767	human	primary cells	0	smooth muscle cell
SAMD00005722	Single molecule CAGE and data processing	HeliScope	Helicos	DRX008475	DRR009347	DNA DataBank of Japan	DRA000991	http://trace.ddbj.nig.ac.jp/DRASearch/submission?acc=DRA000991	Identification of peaks and their annotations	Quantification of promoter activities	doi:10.6084/m9.figshare.c.3728767	figshare	doi:10.6084/m9.figshare.c.3728767	https://doi.org/10.6084/m9.figshare.c.3728767	human	primary cells	fetus	smooth muscle cell
SAMD00005349	Single molecule CAGE and data processing	HeliScope	Helicos	DRX008476	DRR009348	DNA DataBank of Japan	DRA000991	http://trace.ddbj.nig.ac.jp/DRASearch/submission?acc=DRA000991	Identification of peaks and their annotations	Quantification of promoter activities	doi:10.6084/m9.figshare.c.3728767	figshare	doi:10.6084/m9.figshare.c.3728767	https://doi.org/10.6084/m9.figshare.c.3728767	human	primary cells	fetus	smooth muscle cell
SAMD00005430	Single molecule CAGE and data processing	HeliScope	Helicos	DRX008477	DRR009349	DNA DataBank of Japan	DRA000991	http://trace.ddbj.nig.ac.jp/DRASearch/submission?acc=DRA000991	Identification of peaks and their annotations	Quantification of promoter activities	doi:10.6084/m9.figshare.c.3728767	figshare	doi:10.6084/m9.figshare.c.3728767	https://doi.org/10.6084/m9.figshare.c.3728767	human	primary cells	fetus	smooth muscle cell
SAMD00005960	Single molecule CAGE and data processing	HeliScope	Helicos	DRX008478	DRR009350	DNA DataBank of Japan	DRA000991	http://trace.ddbj.nig.ac.jp/DRASearch/submission?acc=DRA000991	Identification of peaks and their annotations	Quantification of promoter activities	doi:10.6084/m9.figshare.c.3728767	figshare	doi:10.6084/m9.figshare.c.3728767	https://doi.org/10.6084/m9.figshare.c.3728767	human	primary cells	0	smooth muscle cell
SAMD00004669	Single molecule CAGE and data processing	HeliScope	Helicos	DRX008479	DRR009351	DNA DataBank of Japan	DRA000991	http://trace.ddbj.nig.ac.jp/DRASearch/submission?acc=DRA000991	Identification of peaks and their annotations	Quantification of promoter activities	doi:10.6084/m9.figshare.c.3728767	figshare	doi:10.6084/m9.figshare.c.3728767	https://doi.org/10.6084/m9.figshare.c.3728767	human	primary cells	0	smooth muscle cell
SAMD00005986	Single molecule CAGE and data processing	HeliScope	Helicos	DRX008480	DRR009352	DNA DataBank of Japan	DRA000991	http://trace.ddbj.nig.ac.jp/DRASearch/submission?acc=DRA000991	Identification of peaks and their annotations	Quantification of promoter activities	doi:10.6084/m9.figshare.c.3728767	figshare	doi:10.6084/m9.figshare.c.3728767	https://doi.org/10.6084/m9.figshare.c.3728767	human	primary cells	0	smooth muscle cell
SAMD00005761	Single molecule CAGE and data processing	HeliScope	Helicos	DRX008481	DRR009353	DNA DataBank of Japan	DRA000991	http://trace.ddbj.nig.ac.jp/DRASearch/submission?acc=DRA000991	Identification of peaks and their annotations	Quantification of promoter activities	doi:10.6084/m9.figshare.c.3728767	figshare	doi:10.6084/m9.figshare.c.3728767	https://doi.org/10.6084/m9.figshare.c.3728767	human	primary cells	0	smooth muscle cell
SAMD00004958	Single molecule CAGE and data processing	HeliScope	Helicos	DRX008482	DRR009354	DNA DataBank of Japan	DRA000991	http://trace.ddbj.nig.ac.jp/DRASearch/submission?acc=DRA000991	Identification of peaks and their annotations	Quantification of promoter activities	doi:10.6084/m9.figshare.c.3728767	figshare	doi:10.6084/m9.figshare.c.3728767	https://doi.org/10.6084/m9.figshare.c.3728767	human	primary cells	0	smooth muscle cell
SAMD00004783	Single molecule CAGE and data processing	HeliScope	Helicos	DRX008483	DRR009355	DNA DataBank of Japan	DRA000991	http://trace.ddbj.nig.ac.jp/DRASearch/submission?acc=DRA000991	Identification of peaks and their annotations	Quantification of promoter activities	doi:10.6084/m9.figshare.c.3728767	figshare	doi:10.6084/m9.figshare.c.3728767	https://doi.org/10.6084/m9.figshare.c.3728767	human	primary cells	fetus	smooth muscle cell
SAMD00005674	Single molecule CAGE and data processing	HeliScope	Helicos	DRX008484	DRR009356	DNA DataBank of Japan	DRA000991	http://trace.ddbj.nig.ac.jp/DRASearch/submission?acc=DRA000991	Identification of peaks and their annotations	Quantification of promoter activities	doi:10.6084/m9.figshare.c.3728767	figshare	doi:10.6084/m9.figshare.c.3728767	https://doi.org/10.6084/m9.figshare.c.3728767	human	primary cells	fetus	smooth muscle cell
SAMD00004795	Single molecule CAGE and data processing	HeliScope	Helicos	DRX008485	DRR009357	DNA DataBank of Japan	DRA000991	http://trace.ddbj.nig.ac.jp/DRASearch/submission?acc=DRA000991	Identification of peaks and their annotations	Quantification of promoter activities	doi:10.6084/m9.figshare.c.3728767	figshare	doi:10.6084/m9.figshare.c.3728767	https://doi.org/10.6084/m9.figshare.c.3728767	human	primary cells	fetus	smooth muscle cell
SAMD00005888	Single molecule CAGE and data processing	HeliScope	Helicos	DRX008486	DRR009358	DNA DataBank of Japan	DRA000991	http://trace.ddbj.nig.ac.jp/DRASearch/submission?acc=DRA000991	Identification of peaks and their annotations	Quantification of promoter activities	doi:10.6084/m9.figshare.c.3728767	figshare	doi:10.6084/m9.figshare.c.3728767	https://doi.org/10.6084/m9.figshare.c.3728767	human	primary cells	41 years old adult	smooth muscle cell
SAMD00004755	Single molecule CAGE and data processing	HeliScope	Helicos	DRX008487	DRR009359	DNA DataBank of Japan	DRA000991	http://trace.ddbj.nig.ac.jp/DRASearch/submission?acc=DRA000991	Identification of peaks and their annotations	Quantification of promoter activities	doi:10.6084/m9.figshare.c.3728767	figshare	doi:10.6084/m9.figshare.c.3728767	https://doi.org/10.6084/m9.figshare.c.3728767	human	primary cells	51 years old adult	smooth muscle cell
SAMD00005288	Single molecule CAGE and data processing	HeliScope	Helicos	DRX008488	DRR009360	DNA DataBank of Japan	DRA000991	http://trace.ddbj.nig.ac.jp/DRASearch/submission?acc=DRA000991	Identification of peaks and their annotations	Quantification of promoter activities	doi:10.6084/m9.figshare.c.3728767	figshare	doi:10.6084/m9.figshare.c.3728767	https://doi.org/10.6084/m9.figshare.c.3728767	human	primary cells	39 years old adult	smooth muscle cell
SAMD00004907	Single molecule CAGE and data processing	HeliScope	Helicos	DRX008489	DRR009361	DNA DataBank of Japan	DRA000991	http://trace.ddbj.nig.ac.jp/DRASearch/submission?acc=DRA000991	Identification of peaks and their annotations	Quantification of promoter activities	doi:10.6084/m9.figshare.c.3728767	figshare	doi:10.6084/m9.figshare.c.3728767	https://doi.org/10.6084/m9.figshare.c.3728767	human	primary cells	0	smooth muscle cell
SAMD00005375	Single molecule CAGE and data processing	HeliScope	Helicos	DRX008490	DRR009362	DNA DataBank of Japan	DRA000991	http://trace.ddbj.nig.ac.jp/DRASearch/submission?acc=DRA000991	Identification of peaks and their annotations	Quantification of promoter activities	doi:10.6084/m9.figshare.c.3728767	figshare	doi:10.6084/m9.figshare.c.3728767	https://doi.org/10.6084/m9.figshare.c.3728767	human	primary cells	0	smooth muscle cell
SAMD00005652	Single molecule CAGE and data processing	HeliScope	Helicos	DRX008491	DRR009363	DNA DataBank of Japan	DRA000991	http://trace.ddbj.nig.ac.jp/DRASearch/submission?acc=DRA000991	Identification of peaks and their annotations	Quantification of promoter activities	doi:10.6084/m9.figshare.c.3728767	figshare	doi:10.6084/m9.figshare.c.3728767	https://doi.org/10.6084/m9.figshare.c.3728767	human	primary cells	34 years old adult	smooth muscle cell
SAMD00005745	Single molecule CAGE and data processing	HeliScope	Helicos	DRX008492	DRR009364	DNA DataBank of Japan	DRA000991	http://trace.ddbj.nig.ac.jp/DRASearch/submission?acc=DRA000991	Identification of peaks and their annotations	Quantification of promoter activities	doi:10.6084/m9.figshare.c.3728767	figshare	doi:10.6084/m9.figshare.c.3728767	https://doi.org/10.6084/m9.figshare.c.3728767	human	primary cells	35 years old adult	smooth muscle cell
SAMD00005552	Single molecule CAGE and data processing	HeliScope	Helicos	DRX008493	DRR009365	DNA DataBank of Japan	DRA000991	http://trace.ddbj.nig.ac.jp/DRASearch/submission?acc=DRA000991	Identification of peaks and their annotations	Quantification of promoter activities	doi:10.6084/m9.figshare.c.3728767	figshare	doi:10.6084/m9.figshare.c.3728767	https://doi.org/10.6084/m9.figshare.c.3728767	human	primary cells	50 years old adult	smooth muscle cell
SAMD00005128	Single molecule CAGE and data processing	HeliScope	Helicos	DRX008494	DRR009366	DNA DataBank of Japan	DRA000991	http://trace.ddbj.nig.ac.jp/DRASearch/submission?acc=DRA000991	Identification of peaks and their annotations	Quantification of promoter activities	doi:10.6084/m9.figshare.c.3728767	figshare	doi:10.6084/m9.figshare.c.3728767	https://doi.org/10.6084/m9.figshare.c.3728767	human	primary cells	0	smooth muscle cell
SAMD00005720	Single molecule CAGE and data processing	HeliScope	Helicos	DRX008495	DRR009367	DNA DataBank of Japan	DRA000991	http://trace.ddbj.nig.ac.jp/DRASearch/submission?acc=DRA000991	Identification of peaks and their annotations	Quantification of promoter activities	doi:10.6084/m9.figshare.c.3728767	figshare	doi:10.6084/m9.figshare.c.3728767	https://doi.org/10.6084/m9.figshare.c.3728767	human	primary cells	40 years old adult	smooth muscle cell
SAMD00005488	Single molecule CAGE and data processing	HeliScope	Helicos	DRX008496	DRR009368	DNA DataBank of Japan	DRA000991	http://trace.ddbj.nig.ac.jp/DRASearch/submission?acc=DRA000991	Identification of peaks and their annotations	Quantification of promoter activities	doi:10.6084/m9.figshare.c.3728767	figshare	doi:10.6084/m9.figshare.c.3728767	https://doi.org/10.6084/m9.figshare.c.3728767	human	primary cells	34 years old adult	smooth muscle cell
SAMD00004826	Single molecule CAGE and data processing	HeliScope	Helicos	DRX008497	DRR009369	DNA DataBank of Japan	DRA000991	http://trace.ddbj.nig.ac.jp/DRASearch/submission?acc=DRA000991	Identification of peaks and their annotations	Quantification of promoter activities	doi:10.6084/m9.figshare.c.3728767	figshare	doi:10.6084/m9.figshare.c.3728767	https://doi.org/10.6084/m9.figshare.c.3728767	human	primary cells	0	smooth muscle cell
SAMD00005179	Single molecule CAGE and data processing	HeliScope	Helicos	DRX008498	DRR009370	DNA DataBank of Japan	DRA000991	http://trace.ddbj.nig.ac.jp/DRASearch/submission?acc=DRA000991	Identification of peaks and their annotations	Quantification of promoter activities	doi:10.6084/m9.figshare.c.3728767	figshare	doi:10.6084/m9.figshare.c.3728767	https://doi.org/10.6084/m9.figshare.c.3728767	human	primary cells	45 years old adult	smooth muscle cell
SAMD00005726	Single molecule CAGE and data processing	HeliScope	Helicos	DRX008499	DRR009371	DNA DataBank of Japan	DRA000991	http://trace.ddbj.nig.ac.jp/DRASearch/submission?acc=DRA000991	Identification of peaks and their annotations	Quantification of promoter activities	doi:10.6084/m9.figshare.c.3728767	figshare	doi:10.6084/m9.figshare.c.3728767	https://doi.org/10.6084/m9.figshare.c.3728767	human	primary cells	41 years old adult	smooth muscle cell
SAMD00005115	Single molecule CAGE and data processing	HeliScope	Helicos	DRX008500	DRR009372	DNA DataBank of Japan	DRA000991	http://trace.ddbj.nig.ac.jp/DRASearch/submission?acc=DRA000991	Identification of peaks and their annotations	Quantification of promoter activities	doi:10.6084/m9.figshare.c.3728767	figshare	doi:10.6084/m9.figshare.c.3728767	https://doi.org/10.6084/m9.figshare.c.3728767	human	primary cells	42 years old adult	smooth muscle cell
SAMD00005800	Single molecule CAGE and data processing	HeliScope	Helicos	DRX008501	DRR009373	DNA DataBank of Japan	DRA000991	http://trace.ddbj.nig.ac.jp/DRASearch/submission?acc=DRA000991	Identification of peaks and their annotations	Quantification of promoter activities	doi:10.6084/m9.figshare.c.3728767	figshare	doi:10.6084/m9.figshare.c.3728767	https://doi.org/10.6084/m9.figshare.c.3728767	human	primary cells	27 years old adult	smooth muscle cell
SAMD00005772	Single molecule CAGE and data processing	HeliScope	Helicos	DRX008502	DRR009374	DNA DataBank of Japan	DRA000991	http://trace.ddbj.nig.ac.jp/DRASearch/submission?acc=DRA000991	Identification of peaks and their annotations	Quantification of promoter activities	doi:10.6084/m9.figshare.c.3728767	figshare	doi:10.6084/m9.figshare.c.3728767	https://doi.org/10.6084/m9.figshare.c.3728767	human	primary cells	21 years old adult	smooth muscle cell
SAMD00005893	Single molecule CAGE and data processing	HeliScope	Helicos	DRX008503	DRR009375	DNA DataBank of Japan	DRA000991	http://trace.ddbj.nig.ac.jp/DRASearch/submission?acc=DRA000991	Identification of peaks and their annotations	Quantification of promoter activities	doi:10.6084/m9.figshare.c.3728767	figshare	doi:10.6084/m9.figshare.c.3728767	https://doi.org/10.6084/m9.figshare.c.3728767	human	primary cells	59 years old adult	smooth muscle cell
SAMD00005939	Single molecule CAGE and data processing	HeliScope	Helicos	DRX008504	DRR009376	DNA DataBank of Japan	DRA000991	http://trace.ddbj.nig.ac.jp/DRASearch/submission?acc=DRA000991	Identification of peaks and their annotations	Quantification of promoter activities	doi:10.6084/m9.figshare.c.3728767	figshare	doi:10.6084/m9.figshare.c.3728767	https://doi.org/10.6084/m9.figshare.c.3728767	human	primary cells	0	smooth muscle cell
SAMD00004894	Single molecule CAGE and data processing	HeliScope	Helicos	DRX008505	DRR009377	DNA DataBank of Japan	DRA000991	http://trace.ddbj.nig.ac.jp/DRASearch/submission?acc=DRA000991	Identification of peaks and their annotations	Quantification of promoter activities	doi:10.6084/m9.figshare.c.3728767	figshare	doi:10.6084/m9.figshare.c.3728767	https://doi.org/10.6084/m9.figshare.c.3728767	human	primary cells	0	smooth muscle cell
SAMD00005738	Single molecule CAGE and data processing	HeliScope	Helicos	DRX008506	DRR009378	DNA DataBank of Japan	DRA000991	http://trace.ddbj.nig.ac.jp/DRASearch/submission?acc=DRA000991	Identification of peaks and their annotations	Quantification of promoter activities	doi:10.6084/m9.figshare.c.3728767	figshare	doi:10.6084/m9.figshare.c.3728767	https://doi.org/10.6084/m9.figshare.c.3728767	human	primary cells	0	smooth muscle cell
SAMD00005587	Single molecule CAGE and data processing	HeliScope	Helicos	DRX008507	DRR009379	DNA DataBank of Japan	DRA000991	http://trace.ddbj.nig.ac.jp/DRASearch/submission?acc=DRA000991	Identification of peaks and their annotations	Quantification of promoter activities	doi:10.6084/m9.figshare.c.3728767	figshare	doi:10.6084/m9.figshare.c.3728767	https://doi.org/10.6084/m9.figshare.c.3728767	human	primary cells	infant	smooth muscle cell
SAMD00005759	Single molecule CAGE and data processing	HeliScope	Helicos	DRX008508	DRR009380	DNA DataBank of Japan	DRA000991	http://trace.ddbj.nig.ac.jp/DRASearch/submission?acc=DRA000991	Identification of peaks and their annotations	Quantification of promoter activities	doi:10.6084/m9.figshare.c.3728767	figshare	doi:10.6084/m9.figshare.c.3728767	https://doi.org/10.6084/m9.figshare.c.3728767	human	primary cells	infant	smooth muscle cell
SAMD00005184	Single molecule CAGE and data processing	HeliScope	Helicos	DRX008509	DRR009381	DNA DataBank of Japan	DRA000991	http://trace.ddbj.nig.ac.jp/DRASearch/submission?acc=DRA000991	Identification of peaks and their annotations	Quantification of promoter activities	doi:10.6084/m9.figshare.c.3728767	figshare	doi:10.6084/m9.figshare.c.3728767	https://doi.org/10.6084/m9.figshare.c.3728767	human	primary cells	infant	smooth muscle cell
SAMD00005129	Single molecule CAGE and data processing	HeliScope	Helicos	DRX008510	DRR009382	DNA DataBank of Japan	DRA000991	http://trace.ddbj.nig.ac.jp/DRASearch/submission?acc=DRA000991	Identification of peaks and their annotations	Quantification of promoter activities	doi:10.6084/m9.figshare.c.3728767	figshare	doi:10.6084/m9.figshare.c.3728767	https://doi.org/10.6084/m9.figshare.c.3728767	human	primary cells	0	smooth muscle cell
SAMD00004772	Single molecule CAGE and data processing	HeliScope	Helicos	DRX008511	DRR009383	DNA DataBank of Japan	DRA000991	http://trace.ddbj.nig.ac.jp/DRASearch/submission?acc=DRA000991	Identification of peaks and their annotations	Quantification of promoter activities	doi:10.6084/m9.figshare.c.3728767	figshare	doi:10.6084/m9.figshare.c.3728767	https://doi.org/10.6084/m9.figshare.c.3728767	human	primary cells	0	smooth muscle cell
SAMD00004972	Single molecule CAGE and data processing	HeliScope	Helicos	DRX008512	DRR009384	DNA DataBank of Japan	DRA000991	http://trace.ddbj.nig.ac.jp/DRASearch/submission?acc=DRA000991	Identification of peaks and their annotations	Quantification of promoter activities	doi:10.6084/m9.figshare.c.3728767	figshare	doi:10.6084/m9.figshare.c.3728767	https://doi.org/10.6084/m9.figshare.c.3728767	human	primary cells	0	smooth muscle cell
SAMD00004880	Single molecule CAGE and data processing	HeliScope	Helicos	DRX008513	DRR009385	DNA DataBank of Japan	DRA000991	http://trace.ddbj.nig.ac.jp/DRASearch/submission?acc=DRA000991	Identification of peaks and their annotations	Quantification of promoter activities	doi:10.6084/m9.figshare.c.3728767	figshare	doi:10.6084/m9.figshare.c.3728767	https://doi.org/10.6084/m9.figshare.c.3728767	human	primary cells	0	smooth muscle cell
SAMD00005085	Single molecule CAGE and data processing	HeliScope	Helicos	DRX008514	DRR009386	DNA DataBank of Japan	DRA000991	http://trace.ddbj.nig.ac.jp/DRASearch/submission?acc=DRA000991	Identification of peaks and their annotations	Quantification of promoter activities	doi:10.6084/m9.figshare.c.3728767	figshare	doi:10.6084/m9.figshare.c.3728767	https://doi.org/10.6084/m9.figshare.c.3728767	human	primary cells	56 years old adult	smooth muscle cell
SAMD00005777	Single molecule CAGE and data processing	HeliScope	Helicos	DRX008515	DRR009387	DNA DataBank of Japan	DRA000991	http://trace.ddbj.nig.ac.jp/DRASearch/submission?acc=DRA000991	Identification of peaks and their annotations	Quantification of promoter activities	doi:10.6084/m9.figshare.c.3728767	figshare	doi:10.6084/m9.figshare.c.3728767	https://doi.org/10.6084/m9.figshare.c.3728767	human	primary cells	0	smooth muscle cell
SAMD00006015	Single molecule CAGE and data processing	HeliScope	Helicos	DRX008516	DRR009388	DNA DataBank of Japan	DRA000991	http://trace.ddbj.nig.ac.jp/DRASearch/submission?acc=DRA000991	Identification of peaks and their annotations	Quantification of promoter activities	doi:10.6084/m9.figshare.c.3728767	figshare	doi:10.6084/m9.figshare.c.3728767	https://doi.org/10.6084/m9.figshare.c.3728767	human	primary cells	57 years old adult	synovial cell
SAMD00005012	Single molecule CAGE and data processing	HeliScope	Helicos	DRX008517	DRR009389	DNA DataBank of Japan	DRA000991	http://trace.ddbj.nig.ac.jp/DRASearch/submission?acc=DRA000991	Identification of peaks and their annotations	Quantification of promoter activities	doi:10.6084/m9.figshare.c.3728767	figshare	doi:10.6084/m9.figshare.c.3728767	https://doi.org/10.6084/m9.figshare.c.3728767	human	primary cells	57 years old adult	synovial cell
SAMD00005569	Single molecule CAGE and data processing	HeliScope	Helicos	DRX008518	DRR009390	DNA DataBank of Japan	DRA000991	http://trace.ddbj.nig.ac.jp/DRASearch/submission?acc=DRA000991	Identification of peaks and their annotations	Quantification of promoter activities	doi:10.6084/m9.figshare.c.3728767	figshare	doi:10.6084/m9.figshare.c.3728767	https://doi.org/10.6084/m9.figshare.c.3728767	human	primary cells	61 years old adult	synovial cell
SAMD00005165	Single molecule CAGE and data processing	HeliScope	Helicos	DRX008519	DRR009391	DNA DataBank of Japan	DRA000991	http://trace.ddbj.nig.ac.jp/DRASearch/submission?acc=DRA000991	Identification of peaks and their annotations	Quantification of promoter activities	doi:10.6084/m9.figshare.c.3728767	figshare	doi:10.6084/m9.figshare.c.3728767	https://doi.org/10.6084/m9.figshare.c.3728767	human	primary cells	0	trabecular meshwork cell
SAMD00005142	Single molecule CAGE and data processing	HeliScope	Helicos	DRX008520	DRR009392	DNA DataBank of Japan	DRA000991	http://trace.ddbj.nig.ac.jp/DRASearch/submission?acc=DRA000991	Identification of peaks and their annotations	Quantification of promoter activities	doi:10.6084/m9.figshare.c.3728767	figshare	doi:10.6084/m9.figshare.c.3728767	https://doi.org/10.6084/m9.figshare.c.3728767	human	primary cells	0	trabecular meshwork cell
SAMD00004707	Single molecule CAGE and data processing	HeliScope	Helicos	DRX008521	DRR009393	DNA DataBank of Japan	DRA000991	http://trace.ddbj.nig.ac.jp/DRASearch/submission?acc=DRA000991	Identification of peaks and their annotations	Quantification of promoter activities	doi:10.6084/m9.figshare.c.3728767	figshare	doi:10.6084/m9.figshare.c.3728767	https://doi.org/10.6084/m9.figshare.c.3728767	human	primary cells	0	trabecular meshwork cell
SAMD00005201	Single molecule CAGE and data processing	HeliScope	Helicos	DRX008522	DRR009394	DNA DataBank of Japan	DRA000991	http://trace.ddbj.nig.ac.jp/DRASearch/submission?acc=DRA000991	Identification of peaks and their annotations	Quantification of promoter activities	doi:10.6084/m9.figshare.c.3728767	figshare	doi:10.6084/m9.figshare.c.3728767	https://doi.org/10.6084/m9.figshare.c.3728767	human	primary cells	50 years old adult	tracheal epithelial cell
SAMD00004729	Single molecule CAGE and data processing	HeliScope	Helicos	DRX008523	DRR009395	DNA DataBank of Japan	DRA000991	http://trace.ddbj.nig.ac.jp/DRASearch/submission?acc=DRA000991	Identification of peaks and their annotations	Quantification of promoter activities	doi:10.6084/m9.figshare.c.3728767	figshare	doi:10.6084/m9.figshare.c.3728767	https://doi.org/10.6084/m9.figshare.c.3728767	human	primary cells	45 years old adult	tracheal epithelial cell
SAMD00005997	Single molecule CAGE and data processing	HeliScope	Helicos	DRX008524	DRR009396	DNA DataBank of Japan	DRA000991	http://trace.ddbj.nig.ac.jp/DRASearch/submission?acc=DRA000991	Identification of peaks and their annotations	Quantification of promoter activities	doi:10.6084/m9.figshare.c.3728767	figshare	doi:10.6084/m9.figshare.c.3728767	https://doi.org/10.6084/m9.figshare.c.3728767	human	primary cells	60 years old adult	tracheal epithelial cell
SAMD00005694	Single molecule CAGE and data processing	HeliScope	Helicos	DRX008525	DRR009397	DNA DataBank of Japan	DRA000991	http://trace.ddbj.nig.ac.jp/DRASearch/submission?acc=DRA000991	Identification of peaks and their annotations	Quantification of promoter activities	doi:10.6084/m9.figshare.c.3728767	figshare	doi:10.6084/m9.figshare.c.3728767	https://doi.org/10.6084/m9.figshare.c.3728767	human	primary cells	0	urothelial cell
SAMD00005904	Single molecule CAGE and data processing	HeliScope	Helicos	DRX008526	DRR009398	DNA DataBank of Japan	DRA000991	http://trace.ddbj.nig.ac.jp/DRASearch/submission?acc=DRA000991	Identification of peaks and their annotations	Quantification of promoter activities	doi:10.6084/m9.figshare.c.3728767	figshare	doi:10.6084/m9.figshare.c.3728767	https://doi.org/10.6084/m9.figshare.c.3728767	human	primary cells	0	urothelial cell
SAMD00005902	Single molecule CAGE and data processing	HeliScope	Helicos	DRX008527	DRR009399	DNA DataBank of Japan	DRA000991	http://trace.ddbj.nig.ac.jp/DRASearch/submission?acc=DRA000991	Identification of peaks and their annotations	Quantification of promoter activities	doi:10.6084/m9.figshare.c.3728767	figshare	doi:10.6084/m9.figshare.c.3728767	https://doi.org/10.6084/m9.figshare.c.3728767	human	primary cells	0	urothelial cell
SAMD00005200	Single molecule CAGE and data processing	HeliScope	Helicos	DRX008528	DRR009400	DNA DataBank of Japan	DRA000991	http://trace.ddbj.nig.ac.jp/DRASearch/submission?acc=DRA000991	Identification of peaks and their annotations	Quantification of promoter activities	doi:10.6084/m9.figshare.c.3728767	figshare	doi:10.6084/m9.figshare.c.3728767	https://doi.org/10.6084/m9.figshare.c.3728767	human	primary cells	0	urothelial cell
SAMD00005158	Single molecule CAGE and data processing	HeliScope	Helicos	DRX008529	DRR009401	DNA DataBank of Japan	DRA000991	http://trace.ddbj.nig.ac.jp/DRASearch/submission?acc=DRA000991	Identification of peaks and their annotations	Quantification of promoter activities	doi:10.6084/m9.figshare.c.3728767	figshare	doi:10.6084/m9.figshare.c.3728767	https://doi.org/10.6084/m9.figshare.c.3728767	human	primary cells	0	CELL MIXTURE - tissue sample
SAMD00005066	Single molecule CAGE and data processing	HeliScope	Helicos	DRX008530	DRR009402	DNA DataBank of Japan	DRA000991	http://trace.ddbj.nig.ac.jp/DRASearch/submission?acc=DRA000991	Identification of peaks and their annotations	Quantification of promoter activities	doi:10.6084/m9.figshare.c.3728767	figshare	doi:10.6084/m9.figshare.c.3728767	https://doi.org/10.6084/m9.figshare.c.3728767	human	primary cells	0	CELL MIXTURE - tissue sample
SAMD00004805	Single molecule CAGE and data processing	HeliScope	Helicos	DRX008531	DRR009403	DNA DataBank of Japan	DRA000991	http://trace.ddbj.nig.ac.jp/DRASearch/submission?acc=DRA000991	Identification of peaks and their annotations	Quantification of promoter activities	doi:10.6084/m9.figshare.c.3728767	figshare	doi:10.6084/m9.figshare.c.3728767	https://doi.org/10.6084/m9.figshare.c.3728767	human	primary cells	0	CELL MIXTURE - tissue sample
SAMD00005983	Single molecule CAGE and data processing	HeliScope	Helicos	DRX008532	DRR009404	DNA DataBank of Japan	DRA000991	http://trace.ddbj.nig.ac.jp/DRASearch/submission?acc=DRA000991	Identification of peaks and their annotations	Quantification of promoter activities	doi:10.6084/m9.figshare.c.3728767	figshare	doi:10.6084/m9.figshare.c.3728767	https://doi.org/10.6084/m9.figshare.c.3728767	human	primary cells	0	CELL MIXTURE - tissue sample
SAMD00005762	Single molecule CAGE and data processing	HeliScope	Helicos	DRX008533	DRR009405	DNA DataBank of Japan	DRA000991	http://trace.ddbj.nig.ac.jp/DRASearch/submission?acc=DRA000991	Identification of peaks and their annotations	Quantification of promoter activities	doi:10.6084/m9.figshare.c.3728767	figshare	doi:10.6084/m9.figshare.c.3728767	https://doi.org/10.6084/m9.figshare.c.3728767	human	primary cells	0	CELL MIXTURE - tissue sample
SAMD00005023	Single molecule CAGE and data processing	HeliScope	Helicos	DRX008534	DRR009406	DNA DataBank of Japan	DRA000991	http://trace.ddbj.nig.ac.jp/DRASearch/submission?acc=DRA000991	Identification of peaks and their annotations	Quantification of promoter activities	doi:10.6084/m9.figshare.c.3728767	figshare	doi:10.6084/m9.figshare.c.3728767	https://doi.org/10.6084/m9.figshare.c.3728767	human	primary cells	0	CELL MIXTURE - tissue sample
SAMD00005938	Single molecule CAGE and data processing	HeliScope	Helicos	DRX008535	DRR009407	DNA DataBank of Japan	DRA000991	http://trace.ddbj.nig.ac.jp/DRASearch/submission?acc=DRA000991	Identification of peaks and their annotations	Quantification of promoter activities	doi:10.6084/m9.figshare.c.3728767	figshare	doi:10.6084/m9.figshare.c.3728767	https://doi.org/10.6084/m9.figshare.c.3728767	human	primary cells	0	CELL MIXTURE - tissue sample
SAMD00005604	Single molecule CAGE and data processing	HeliScope	Helicos	DRX008536	DRR009408	DNA DataBank of Japan	DRA000991	http://trace.ddbj.nig.ac.jp/DRASearch/submission?acc=DRA000991	Identification of peaks and their annotations	Quantification of promoter activities	doi:10.6084/m9.figshare.c.3728767	figshare	doi:10.6084/m9.figshare.c.3728767	https://doi.org/10.6084/m9.figshare.c.3728767	human	primary cells	0	CELL MIXTURE - tissue sample
SAMD00005437	Single molecule CAGE and data processing	HeliScope	Helicos	DRX008537	DRR009409	DNA DataBank of Japan	DRA000991	http://trace.ddbj.nig.ac.jp/DRASearch/submission?acc=DRA000991	Identification of peaks and their annotations	Quantification of promoter activities	doi:10.6084/m9.figshare.c.3728767	figshare	doi:10.6084/m9.figshare.c.3728767	https://doi.org/10.6084/m9.figshare.c.3728767	human	primary cells	0	unclassifiable
SAMD00005529	Single molecule CAGE and data processing	HeliScope	Helicos	DRX008538	DRR009410	DNA DataBank of Japan	DRA000991	http://trace.ddbj.nig.ac.jp/DRASearch/submission?acc=DRA000991	Identification of peaks and their annotations	Quantification of promoter activities	doi:10.6084/m9.figshare.c.3728767	figshare	doi:10.6084/m9.figshare.c.3728767	https://doi.org/10.6084/m9.figshare.c.3728767	human	primary cells	0	unclassifiable
SAMD00006009	Single molecule CAGE and data processing	HeliScope	Helicos	DRX008539	DRR009411	DNA DataBank of Japan	DRA000991	http://trace.ddbj.nig.ac.jp/DRASearch/submission?acc=DRA000991	Identification of peaks and their annotations	Quantification of promoter activities	doi:10.6084/m9.figshare.c.3728767	figshare	doi:10.6084/m9.figshare.c.3728767	https://doi.org/10.6084/m9.figshare.c.3728767	human	primary cells	0	unclassifiable
SAMD00004697	Single molecule CAGE and data processing	HeliScope	Helicos	DRX008540	DRR009412	DNA DataBank of Japan	DRA000991	http://trace.ddbj.nig.ac.jp/DRASearch/submission?acc=DRA000991	Identification of peaks and their annotations	Quantification of promoter activities	doi:10.6084/m9.figshare.c.3728767	figshare	doi:10.6084/m9.figshare.c.3728767	https://doi.org/10.6084/m9.figshare.c.3728767	human	primary cells	0	unclassifiable
SAMD00004737	Single molecule CAGE and data processing	HeliScope	Helicos	DRX008541	DRR009413	DNA DataBank of Japan	DRA000991	http://trace.ddbj.nig.ac.jp/DRASearch/submission?acc=DRA000991	Identification of peaks and their annotations	Quantification of promoter activities	doi:10.6084/m9.figshare.c.3728767	figshare	doi:10.6084/m9.figshare.c.3728767	https://doi.org/10.6084/m9.figshare.c.3728767	human	primary cells	0	unclassifiable
SAMD00004848	Single molecule CAGE and data processing	HeliScope	Helicos	DRX008542	DRR009414	DNA DataBank of Japan	DRA000991	http://trace.ddbj.nig.ac.jp/DRASearch/submission?acc=DRA000991	Identification of peaks and their annotations	Quantification of promoter activities	doi:10.6084/m9.figshare.c.3728767	figshare	doi:10.6084/m9.figshare.c.3728767	https://doi.org/10.6084/m9.figshare.c.3728767	human	primary cells	0	unclassifiable
SAMD00005013	Single molecule CAGE and data processing	HeliScope	Helicos	DRX008543	DRR009415	DNA DataBank of Japan	DRA000991	http://trace.ddbj.nig.ac.jp/DRASearch/submission?acc=DRA000991	Identification of peaks and their annotations	Quantification of promoter activities	doi:10.6084/m9.figshare.c.3728767	figshare	doi:10.6084/m9.figshare.c.3728767	https://doi.org/10.6084/m9.figshare.c.3728767	human	primary cells	0	langerhans cell
SAMD00005294	Single molecule CAGE and data processing	HeliScope	Helicos	DRX008544	DRR009416	DNA DataBank of Japan	DRA000991	http://trace.ddbj.nig.ac.jp/DRASearch/submission?acc=DRA000991	Identification of peaks and their annotations	Quantification of promoter activities	doi:10.6084/m9.figshare.c.3728767	figshare	doi:10.6084/m9.figshare.c.3728767	https://doi.org/10.6084/m9.figshare.c.3728767	human	primary cells	0	langerhans cell
SAMD00004787	Single molecule CAGE and data processing	HeliScope	Helicos	DRX008545	DRR009417	DNA DataBank of Japan	DRA000991	http://trace.ddbj.nig.ac.jp/DRASearch/submission?acc=DRA000991	Identification of peaks and their annotations	Quantification of promoter activities	doi:10.6084/m9.figshare.c.3728767	figshare	doi:10.6084/m9.figshare.c.3728767	https://doi.org/10.6084/m9.figshare.c.3728767	human	primary cells	0	mesenchymal precursor cell
SAMD00005273	Single molecule CAGE and data processing	HeliScope	Helicos	DRX008546	DRR009418	DNA DataBank of Japan	DRA000991	http://trace.ddbj.nig.ac.jp/DRASearch/submission?acc=DRA000991	Identification of peaks and their annotations	Quantification of promoter activities	doi:10.6084/m9.figshare.c.3728767	figshare	doi:10.6084/m9.figshare.c.3728767	https://doi.org/10.6084/m9.figshare.c.3728767	human	primary cells	0	mesenchymal precursor cell
SAMD00005254	Single molecule CAGE and data processing	HeliScope	Helicos	DRX008547	DRR009419	DNA DataBank of Japan	DRA000991	http://trace.ddbj.nig.ac.jp/DRASearch/submission?acc=DRA000991	Identification of peaks and their annotations	Quantification of promoter activities	doi:10.6084/m9.figshare.c.3728767	figshare	doi:10.6084/m9.figshare.c.3728767	https://doi.org/10.6084/m9.figshare.c.3728767	human	primary cells	0	mesenchymal precursor cell
SAMD00005856	Single molecule CAGE and data processing	HeliScope	Helicos	DRX008548	DRR009420	DNA DataBank of Japan	DRA000991	http://trace.ddbj.nig.ac.jp/DRASearch/submission?acc=DRA000991	Identification of peaks and their annotations	Quantification of promoter activities	doi:10.6084/m9.figshare.c.3728767	figshare	doi:10.6084/m9.figshare.c.3728767	https://doi.org/10.6084/m9.figshare.c.3728767	human	primary cells	0	mesenchymal precursor cell
SAMD00005728	Single molecule CAGE and data processing	HeliScope	Helicos	DRX008549	DRR009421	DNA DataBank of Japan	DRA000991	http://trace.ddbj.nig.ac.jp/DRASearch/submission?acc=DRA000991	Identification of peaks and their annotations	Quantification of promoter activities	doi:10.6084/m9.figshare.c.3728767	figshare	doi:10.6084/m9.figshare.c.3728767	https://doi.org/10.6084/m9.figshare.c.3728767	human	primary cells	0	mesenchymal precursor cell
SAMD00005575	Single molecule CAGE and data processing	HeliScope	Helicos	DRX008550	DRR009422	DNA DataBank of Japan	DRA000991	http://trace.ddbj.nig.ac.jp/DRASearch/submission?acc=DRA000991	Identification of peaks and their annotations	Quantification of promoter activities	doi:10.6084/m9.figshare.c.3728767	figshare	doi:10.6084/m9.figshare.c.3728767	https://doi.org/10.6084/m9.figshare.c.3728767	human	primary cells	0	mesenchymal precursor cell
SAMD00005347	Single molecule CAGE and data processing	HeliScope	Helicos	DRX008551	DRR009423	DNA DataBank of Japan	DRA000991	http://trace.ddbj.nig.ac.jp/DRASearch/submission?acc=DRA000991	Identification of peaks and their annotations	Quantification of promoter activities	doi:10.6084/m9.figshare.c.3728767	figshare	doi:10.6084/m9.figshare.c.3728767	https://doi.org/10.6084/m9.figshare.c.3728767	human	primary cells	0	mesenchymal precursor cell
SAMD00005181	Single molecule CAGE and data processing	HeliScope	Helicos	DRX008552	DRR009424	DNA DataBank of Japan	DRA000991	http://trace.ddbj.nig.ac.jp/DRASearch/submission?acc=DRA000991	Identification of peaks and their annotations	Quantification of promoter activities	doi:10.6084/m9.figshare.c.3728767	figshare	doi:10.6084/m9.figshare.c.3728767	https://doi.org/10.6084/m9.figshare.c.3728767	human	primary cells	0	mesenchymal precursor cell
SAMD00005645	Single molecule CAGE and data processing	HeliScope	Helicos	DRX008553	DRR009425	DNA DataBank of Japan	DRA000991	http://trace.ddbj.nig.ac.jp/DRASearch/submission?acc=DRA000991	Identification of peaks and their annotations	Quantification of promoter activities	doi:10.6084/m9.figshare.c.3728767	figshare	doi:10.6084/m9.figshare.c.3728767	https://doi.org/10.6084/m9.figshare.c.3728767	human	primary cells	0	mesenchymal precursor cell
SAMD00005356	Single molecule CAGE and data processing	HeliScope	Helicos	DRX008554	DRR009426	DNA DataBank of Japan	DRA000991	http://trace.ddbj.nig.ac.jp/DRASearch/submission?acc=DRA000991	Identification of peaks and their annotations	Quantification of promoter activities	doi:10.6084/m9.figshare.c.3728767	figshare	doi:10.6084/m9.figshare.c.3728767	https://doi.org/10.6084/m9.figshare.c.3728767	human	primary cells	0	mesenchymal precursor cell
SAMD00005641	Single molecule CAGE and data processing	HeliScope	Helicos	DRX008555	DRR009427	DNA DataBank of Japan	DRA000991	http://trace.ddbj.nig.ac.jp/DRASearch/submission?acc=DRA000991	Identification of peaks and their annotations	Quantification of promoter activities	doi:10.6084/m9.figshare.c.3728767	figshare	doi:10.6084/m9.figshare.c.3728767	https://doi.org/10.6084/m9.figshare.c.3728767	human	primary cells	0	mesenchymal precursor cell
SAMD00005954	Single molecule CAGE and data processing	HeliScope	Helicos	DRX008556	DRR009428	DNA DataBank of Japan	DRA000991	http://trace.ddbj.nig.ac.jp/DRASearch/submission?acc=DRA000991	Identification of peaks and their annotations	Quantification of promoter activities	doi:10.6084/m9.figshare.c.3728767	figshare	doi:10.6084/m9.figshare.c.3728767	https://doi.org/10.6084/m9.figshare.c.3728767	human	primary cells	0	mesenchymal precursor cell
SAMD00005216	Single molecule CAGE and data processing	HeliScope	Helicos	DRX008557	DRR009429	DNA DataBank of Japan	DRA000991	http://trace.ddbj.nig.ac.jp/DRASearch/submission?acc=DRA000991	Identification of peaks and their annotations	Quantification of promoter activities	doi:10.6084/m9.figshare.c.3728767	figshare	doi:10.6084/m9.figshare.c.3728767	https://doi.org/10.6084/m9.figshare.c.3728767	human	primary cells	0	mesenchymal precursor cell
SAMD00005599	Single molecule CAGE and data processing	HeliScope	Helicos	DRX008558	DRR009430	DNA DataBank of Japan	DRA000991	http://trace.ddbj.nig.ac.jp/DRASearch/submission?acc=DRA000991	Identification of peaks and their annotations	Quantification of promoter activities	doi:10.6084/m9.figshare.c.3728767	figshare	doi:10.6084/m9.figshare.c.3728767	https://doi.org/10.6084/m9.figshare.c.3728767	human	primary cells	0	mesenchymal precursor cell
SAMD00005281	Single molecule CAGE and data processing	HeliScope	Helicos	DRX008559	DRR009431	DNA DataBank of Japan	DRA000991	http://trace.ddbj.nig.ac.jp/DRASearch/submission?acc=DRA000991	Identification of peaks and their annotations	Quantification of promoter activities	doi:10.6084/m9.figshare.c.3728767	figshare	doi:10.6084/m9.figshare.c.3728767	https://doi.org/10.6084/m9.figshare.c.3728767	human	primary cells	0	mesenchymal precursor cell
SAMD00005040	Single molecule CAGE and data processing	HeliScope	Helicos	DRX008560	DRR009432	DNA DataBank of Japan	DRA000991	http://trace.ddbj.nig.ac.jp/DRASearch/submission?acc=DRA000991	Identification of peaks and their annotations	Quantification of promoter activities	doi:10.6084/m9.figshare.c.3728767	figshare	doi:10.6084/m9.figshare.c.3728767	https://doi.org/10.6084/m9.figshare.c.3728767	human	primary cells	0	mesenchymal precursor cell
SAMD00005043	Single molecule CAGE and data processing	HeliScope	Helicos	DRX008561	DRR009433	DNA DataBank of Japan	DRA000991	http://trace.ddbj.nig.ac.jp/DRASearch/submission?acc=DRA000991	Identification of peaks and their annotations	Quantification of promoter activities	doi:10.6084/m9.figshare.c.3728767	figshare	doi:10.6084/m9.figshare.c.3728767	https://doi.org/10.6084/m9.figshare.c.3728767	human	primary cells	0	mesenchymal precursor cell
SAMD00005617	Single molecule CAGE and data processing	HeliScope	Helicos	DRX008562	DRR009434	DNA DataBank of Japan	DRA000991	http://trace.ddbj.nig.ac.jp/DRASearch/submission?acc=DRA000991	Identification of peaks and their annotations	Quantification of promoter activities	doi:10.6084/m9.figshare.c.3728767	figshare	doi:10.6084/m9.figshare.c.3728767	https://doi.org/10.6084/m9.figshare.c.3728767	human	primary cells	0	mesenchymal precursor cell
SAMD00005655	Single molecule CAGE and data processing	HeliScope	Helicos	DRX008563	DRR009435	DNA DataBank of Japan	DRA000991	http://trace.ddbj.nig.ac.jp/DRASearch/submission?acc=DRA000991	Identification of peaks and their annotations	Quantification of promoter activities	doi:10.6084/m9.figshare.c.3728767	figshare	doi:10.6084/m9.figshare.c.3728767	https://doi.org/10.6084/m9.figshare.c.3728767	human	primary cells	0	mesenchymal precursor cell
SAMD00005850	Single molecule CAGE and data processing	HeliScope	Helicos	DRX008564	DRR009436	DNA DataBank of Japan	DRA000991	http://trace.ddbj.nig.ac.jp/DRASearch/submission?acc=DRA000991	Identification of peaks and their annotations	Quantification of promoter activities	doi:10.6084/m9.figshare.c.3728767	figshare	doi:10.6084/m9.figshare.c.3728767	https://doi.org/10.6084/m9.figshare.c.3728767	human	primary cells	0	mesenchymal precursor cell
SAMD00006010	Single molecule CAGE and data processing	HeliScope	Helicos	DRX008565	DRR009437	DNA DataBank of Japan	DRA000991	http://trace.ddbj.nig.ac.jp/DRASearch/submission?acc=DRA000991	Identification of peaks and their annotations	Quantification of promoter activities	doi:10.6084/m9.figshare.c.3728767	figshare	doi:10.6084/m9.figshare.c.3728767	https://doi.org/10.6084/m9.figshare.c.3728767	human	primary cells	0	mesenchymal precursor cell
SAMD00005622	Single molecule CAGE and data processing	HeliScope	Helicos	DRX008566	DRR009438	DNA DataBank of Japan	DRA000991	http://trace.ddbj.nig.ac.jp/DRASearch/submission?acc=DRA000991	Identification of peaks and their annotations	Quantification of promoter activities	doi:10.6084/m9.figshare.c.3728767	figshare	doi:10.6084/m9.figshare.c.3728767	https://doi.org/10.6084/m9.figshare.c.3728767	human	primary cells	0	mesenchymal precursor cell
SAMD00004788	Single molecule CAGE and data processing	HeliScope	Helicos	DRX008567	DRR009439	DNA DataBank of Japan	DRA000991	http://trace.ddbj.nig.ac.jp/DRASearch/submission?acc=DRA000991	Identification of peaks and their annotations	Quantification of promoter activities	doi:10.6084/m9.figshare.c.3728767	figshare	doi:10.6084/m9.figshare.c.3728767	https://doi.org/10.6084/m9.figshare.c.3728767	human	primary cells	0	mesenchymal precursor cell
SAMD00005709	Single molecule CAGE and data processing	HeliScope	Helicos	DRX008568	DRR009440	DNA DataBank of Japan	DRA000991	http://trace.ddbj.nig.ac.jp/DRASearch/submission?acc=DRA000991	Identification of peaks and their annotations	Quantification of promoter activities	doi:10.6084/m9.figshare.c.3728767	figshare	doi:10.6084/m9.figshare.c.3728767	https://doi.org/10.6084/m9.figshare.c.3728767	human	primary cells	0	langerhans cell
SAMD00004915	Single molecule CAGE and data processing	HeliScope	Helicos	DRX008569	DRR009441	DNA DataBank of Japan	DRA000991	http://trace.ddbj.nig.ac.jp/DRASearch/submission?acc=DRA000991	Identification of peaks and their annotations	Quantification of promoter activities	doi:10.6084/m9.figshare.c.3728767	figshare	doi:10.6084/m9.figshare.c.3728767	https://doi.org/10.6084/m9.figshare.c.3728767	human	primary cells	0	langerhans cell
SAMD00004873	Single molecule CAGE and data processing	HeliScope	Helicos	DRX008570	DRR009442	DNA DataBank of Japan	DRA000991	http://trace.ddbj.nig.ac.jp/DRASearch/submission?acc=DRA000991	Identification of peaks and their annotations	Quantification of promoter activities	doi:10.6084/m9.figshare.c.3728767	figshare	doi:10.6084/m9.figshare.c.3728767	https://doi.org/10.6084/m9.figshare.c.3728767	human	primary cells	0	langerhans cell
SAMD00005671	Single molecule CAGE and data processing	HeliScope	Helicos	DRX008571	DRR009443	DNA DataBank of Japan	DRA000991	http://trace.ddbj.nig.ac.jp/DRASearch/submission?acc=DRA000991	Identification of peaks and their annotations	Quantification of promoter activities	doi:10.6084/m9.figshare.c.3728767	figshare	doi:10.6084/m9.figshare.c.3728767	https://doi.org/10.6084/m9.figshare.c.3728767	human	primary cells	0	epithelial cell
SAMD00005021	Single molecule CAGE and data processing	HeliScope	Helicos	DRX008572	DRR009444	DNA DataBank of Japan	DRA000991	http://trace.ddbj.nig.ac.jp/DRASearch/submission?acc=DRA000991	Identification of peaks and their annotations	Quantification of promoter activities	doi:10.6084/m9.figshare.c.3728767	figshare	doi:10.6084/m9.figshare.c.3728767	https://doi.org/10.6084/m9.figshare.c.3728767	human	primary cells	0	epithelial cell
SAMD00005130	Single molecule CAGE and data processing	HeliScope	Helicos	DRX008573	DRR009445	DNA DataBank of Japan	DRA000991	http://trace.ddbj.nig.ac.jp/DRASearch/submission?acc=DRA000991	Identification of peaks and their annotations	Quantification of promoter activities	doi:10.6084/m9.figshare.c.3728767	figshare	doi:10.6084/m9.figshare.c.3728767	https://doi.org/10.6084/m9.figshare.c.3728767	human	primary cells	0	salivary acinar cell
SAMD00005311	Single molecule CAGE and data processing	HeliScope	Helicos	DRX008574	DRR009446	DNA DataBank of Japan	DRA000991	http://trace.ddbj.nig.ac.jp/DRASearch/submission?acc=DRA000991	Identification of peaks and their annotations	Quantification of promoter activities	doi:10.6084/m9.figshare.c.3728767	figshare	doi:10.6084/m9.figshare.c.3728767	https://doi.org/10.6084/m9.figshare.c.3728767	human	primary cells	0	salivary acinar cell
SAMD00005791	Single molecule CAGE and data processing	HeliScope	Helicos	DRX008575	DRR009447	DNA DataBank of Japan	DRA000991	http://trace.ddbj.nig.ac.jp/DRASearch/submission?acc=DRA000991	Identification of peaks and their annotations	Quantification of promoter activities	doi:10.6084/m9.figshare.c.3728767	figshare	doi:10.6084/m9.figshare.c.3728767	https://doi.org/10.6084/m9.figshare.c.3728767	human	primary cells	0	salivary acinar cell
SAMD00005664	Single molecule CAGE and data processing	HeliScope	Helicos	DRX008576	DRR009448	DNA DataBank of Japan	DRA000991	http://trace.ddbj.nig.ac.jp/DRASearch/submission?acc=DRA000991	Identification of peaks and their annotations	Quantification of promoter activities	doi:10.6084/m9.figshare.c.3728767	figshare	doi:10.6084/m9.figshare.c.3728767	https://doi.org/10.6084/m9.figshare.c.3728767	human	primary cells	0	tenocyte
SAMD00005341	Single molecule CAGE and data processing	HeliScope	Helicos	DRX008577	DRR009449	DNA DataBank of Japan	DRA000991	http://trace.ddbj.nig.ac.jp/DRASearch/submission?acc=DRA000991	Identification of peaks and their annotations	Quantification of promoter activities	doi:10.6084/m9.figshare.c.3728767	figshare	doi:10.6084/m9.figshare.c.3728767	https://doi.org/10.6084/m9.figshare.c.3728767	human	primary cells	0	tenocyte
SAMD00005903	Single molecule CAGE and data processing	HeliScope	Helicos	DRX008578	DRR009450	DNA DataBank of Japan	DRA000991	http://trace.ddbj.nig.ac.jp/DRASearch/submission?acc=DRA000991	Identification of peaks and their annotations	Quantification of promoter activities	doi:10.6084/m9.figshare.c.3728767	figshare	doi:10.6084/m9.figshare.c.3728767	https://doi.org/10.6084/m9.figshare.c.3728767	human	primary cells	0	tenocyte
SAMD00005537	Single molecule CAGE and data processing	HeliScope	Helicos	DRX008579	DRR009451	DNA DataBank of Japan	DRA000991	http://trace.ddbj.nig.ac.jp/DRASearch/submission?acc=DRA000991	Identification of peaks and their annotations	Quantification of promoter activities	doi:10.6084/m9.figshare.c.3728767	figshare	doi:10.6084/m9.figshare.c.3728767	https://doi.org/10.6084/m9.figshare.c.3728767	human	time courses	0	smooth muscle cell, vascular associated
SAMD00005336	Single molecule CAGE and data processing	HeliScope	Helicos	DRX008580	DRR009452	DNA DataBank of Japan	DRA000991	http://trace.ddbj.nig.ac.jp/DRASearch/submission?acc=DRA000991	Identification of peaks and their annotations	Quantification of promoter activities	doi:10.6084/m9.figshare.c.3728767	figshare	doi:10.6084/m9.figshare.c.3728767	https://doi.org/10.6084/m9.figshare.c.3728767	human	time courses	0	smooth muscle cell, vascular associated
SAMD00005824	Single molecule CAGE and data processing	HeliScope	Helicos	DRX008581	DRR009453	DNA DataBank of Japan	DRA000991	http://trace.ddbj.nig.ac.jp/DRASearch/submission?acc=DRA000991	Identification of peaks and their annotations	Quantification of promoter activities	doi:10.6084/m9.figshare.c.3728767	figshare	doi:10.6084/m9.figshare.c.3728767	https://doi.org/10.6084/m9.figshare.c.3728767	human	time courses	0	smooth muscle cell, vascular associated
SAMD00005935	Single molecule CAGE and data processing	HeliScope	Helicos	DRX008582	DRR009454	DNA DataBank of Japan	DRA000991	http://trace.ddbj.nig.ac.jp/DRASearch/submission?acc=DRA000991	Identification of peaks and their annotations	Quantification of promoter activities	doi:10.6084/m9.figshare.c.3728767	figshare	doi:10.6084/m9.figshare.c.3728767	https://doi.org/10.6084/m9.figshare.c.3728767	human	time courses	0	smooth muscle cell, vascular associated
SAMD00004802	Single molecule CAGE and data processing	HeliScope	Helicos	DRX008583	DRR009455	DNA DataBank of Japan	DRA000991	http://trace.ddbj.nig.ac.jp/DRASearch/submission?acc=DRA000991	Identification of peaks and their annotations	Quantification of promoter activities	doi:10.6084/m9.figshare.c.3728767	figshare	doi:10.6084/m9.figshare.c.3728767	https://doi.org/10.6084/m9.figshare.c.3728767	human	time courses	0	stem cell
SAMD00005615	Single molecule CAGE and data processing	HeliScope	Helicos	DRX008584	DRR009456	DNA DataBank of Japan	DRA000991	http://trace.ddbj.nig.ac.jp/DRASearch/submission?acc=DRA000991	Identification of peaks and their annotations	Quantification of promoter activities	doi:10.6084/m9.figshare.c.3728767	figshare	doi:10.6084/m9.figshare.c.3728767	https://doi.org/10.6084/m9.figshare.c.3728767	human	time courses	0	stem cell
SAMD00005541	Single molecule CAGE and data processing	HeliScope	Helicos	DRX008585	DRR009457	DNA DataBank of Japan	DRA000991	http://trace.ddbj.nig.ac.jp/DRASearch/submission?acc=DRA000991	Identification of peaks and their annotations	Quantification of promoter activities	doi:10.6084/m9.figshare.c.3728767	figshare	doi:10.6084/m9.figshare.c.3728767	https://doi.org/10.6084/m9.figshare.c.3728767	human	time courses	0	stem cell
SAMD00005266	Single molecule CAGE and data processing	HeliScope	Helicos	DRX008586	DRR009458	DNA DataBank of Japan	DRA000991	http://trace.ddbj.nig.ac.jp/DRASearch/submission?acc=DRA000991	Identification of peaks and their annotations	Quantification of promoter activities	doi:10.6084/m9.figshare.c.3728767	figshare	doi:10.6084/m9.figshare.c.3728767	https://doi.org/10.6084/m9.figshare.c.3728767	human	time courses	0	stem cell
SAMD00005756	Single molecule CAGE and data processing	HeliScope	Helicos	DRX008587	DRR009459	DNA DataBank of Japan	DRA000991	http://trace.ddbj.nig.ac.jp/DRASearch/submission?acc=DRA000991	Identification of peaks and their annotations	Quantification of promoter activities	doi:10.6084/m9.figshare.c.3728767	figshare	doi:10.6084/m9.figshare.c.3728767	https://doi.org/10.6084/m9.figshare.c.3728767	human	time courses	0	stem cell
SAMD00005086	Single molecule CAGE and data processing	HeliScope	Helicos	DRX008588	DRR009460	DNA DataBank of Japan	DRA000991	http://trace.ddbj.nig.ac.jp/DRASearch/submission?acc=DRA000991	Identification of peaks and their annotations	Quantification of promoter activities	doi:10.6084/m9.figshare.c.3728767	figshare	doi:10.6084/m9.figshare.c.3728767	https://doi.org/10.6084/m9.figshare.c.3728767	human	time courses	0	SELECT CELL TYPE
SAMD00004711	Single molecule CAGE and data processing	HeliScope	Helicos	DRX008589	DRR009461	DNA DataBank of Japan	DRA000991	http://trace.ddbj.nig.ac.jp/DRASearch/submission?acc=DRA000991	Identification of peaks and their annotations	Quantification of promoter activities	doi:10.6084/m9.figshare.c.3728767	figshare	doi:10.6084/m9.figshare.c.3728767	https://doi.org/10.6084/m9.figshare.c.3728767	human	time courses	0	endothelial cell, lymphatic
SAMD00004991	Single molecule CAGE and data processing	HeliScope	Helicos	DRX008590	DRR009462	DNA DataBank of Japan	DRA000991	http://trace.ddbj.nig.ac.jp/DRASearch/submission?acc=DRA000991	Identification of peaks and their annotations	Quantification of promoter activities	doi:10.6084/m9.figshare.c.3728767	figshare	doi:10.6084/m9.figshare.c.3728767	https://doi.org/10.6084/m9.figshare.c.3728767	human	time courses	0	endothelial cell, lymphatic
SAMD00005701	Single molecule CAGE and data processing	HeliScope	Helicos	DRX008591	DRR009463	DNA DataBank of Japan	DRA000991	http://trace.ddbj.nig.ac.jp/DRASearch/submission?acc=DRA000991	Identification of peaks and their annotations	Quantification of promoter activities	doi:10.6084/m9.figshare.c.3728767	figshare	doi:10.6084/m9.figshare.c.3728767	https://doi.org/10.6084/m9.figshare.c.3728767	human	time courses	0	endothelial cell, lymphatic
SAMD00005523	Single molecule CAGE and data processing	HeliScope	Helicos	DRX008592	DRR009464	DNA DataBank of Japan	DRA000991	http://trace.ddbj.nig.ac.jp/DRASearch/submission?acc=DRA000991	Identification of peaks and their annotations	Quantification of promoter activities	doi:10.6084/m9.figshare.c.3728767	figshare	doi:10.6084/m9.figshare.c.3728767	https://doi.org/10.6084/m9.figshare.c.3728767	human	time courses	0	mammary gland epithelial cell
SAMD00005157	Single molecule CAGE and data processing	HeliScope	Helicos	DRX008593	DRR009465	DNA DataBank of Japan	DRA000991	http://trace.ddbj.nig.ac.jp/DRASearch/submission?acc=DRA000991	Identification of peaks and their annotations	Quantification of promoter activities	doi:10.6084/m9.figshare.c.3728767	figshare	doi:10.6084/m9.figshare.c.3728767	https://doi.org/10.6084/m9.figshare.c.3728767	human	time courses	0	mammary gland epithelial cell
SAMD00005797	Single molecule CAGE and data processing	HeliScope	Helicos	DRX008594	DRR009466	DNA DataBank of Japan	DRA000991	http://trace.ddbj.nig.ac.jp/DRASearch/submission?acc=DRA000991	Identification of peaks and their annotations	Quantification of promoter activities	doi:10.6084/m9.figshare.c.3728767	figshare	doi:10.6084/m9.figshare.c.3728767	https://doi.org/10.6084/m9.figshare.c.3728767	human	time courses	0	melanocyte
SAMD00004961	Single molecule CAGE and data processing	HeliScope	Helicos	DRX008595	DRR009467	DNA DataBank of Japan	DRA000991	http://trace.ddbj.nig.ac.jp/DRASearch/submission?acc=DRA000991	Identification of peaks and their annotations	Quantification of promoter activities	doi:10.6084/m9.figshare.c.3728767	figshare	doi:10.6084/m9.figshare.c.3728767	https://doi.org/10.6084/m9.figshare.c.3728767	human	time courses	0	melanocyte
SAMD00005700	Single molecule CAGE and data processing	HeliScope	Helicos	DRX008596	DRR009468	DNA DataBank of Japan	DRA000991	http://trace.ddbj.nig.ac.jp/DRASearch/submission?acc=DRA000991	Identification of peaks and their annotations	Quantification of promoter activities	doi:10.6084/m9.figshare.c.3728767	figshare	doi:10.6084/m9.figshare.c.3728767	https://doi.org/10.6084/m9.figshare.c.3728767	human	time courses	0	melanocyte
SAMD00005327	Single molecule CAGE and data processing	HeliScope	Helicos	DRX008597	DRR009469	DNA DataBank of Japan	DRA000991	http://trace.ddbj.nig.ac.jp/DRASearch/submission?acc=DRA000991	Identification of peaks and their annotations	Quantification of promoter activities	doi:10.6084/m9.figshare.c.3728767	figshare	doi:10.6084/m9.figshare.c.3728767	https://doi.org/10.6084/m9.figshare.c.3728767	human	time courses	0	HMDM
SAMD00004904	Single molecule CAGE and data processing	HeliScope	Helicos	DRX008598	DRR009470	DNA DataBank of Japan	DRA000991	http://trace.ddbj.nig.ac.jp/DRASearch/submission?acc=DRA000991	Identification of peaks and their annotations	Quantification of promoter activities	doi:10.6084/m9.figshare.c.3728767	figshare	doi:10.6084/m9.figshare.c.3728767	https://doi.org/10.6084/m9.figshare.c.3728767	human	time courses	0	HMDM
SAMD00005727	Single molecule CAGE and data processing	HeliScope	Helicos	DRX008599	DRR009471	DNA DataBank of Japan	DRA000991	http://trace.ddbj.nig.ac.jp/DRASearch/submission?acc=DRA000991	Identification of peaks and their annotations	Quantification of promoter activities	doi:10.6084/m9.figshare.c.3728767	figshare	doi:10.6084/m9.figshare.c.3728767	https://doi.org/10.6084/m9.figshare.c.3728767	human	time courses	0	HMDM
SAMD00005917	Single molecule CAGE and data processing	HeliScope	Helicos	DRX008600	DRR009472	DNA DataBank of Japan	DRA000991	http://trace.ddbj.nig.ac.jp/DRASearch/submission?acc=DRA000991	Identification of peaks and their annotations	Quantification of promoter activities	doi:10.6084/m9.figshare.c.3728767	figshare	doi:10.6084/m9.figshare.c.3728767	https://doi.org/10.6084/m9.figshare.c.3728767	human	time courses	0	myoblast
SAMD00004881	Single molecule CAGE and data processing	HeliScope	Helicos	DRX008601	DRR009473	DNA DataBank of Japan	DRA000991	http://trace.ddbj.nig.ac.jp/DRASearch/submission?acc=DRA000991	Identification of peaks and their annotations	Quantification of promoter activities	doi:10.6084/m9.figshare.c.3728767	figshare	doi:10.6084/m9.figshare.c.3728767	https://doi.org/10.6084/m9.figshare.c.3728767	human	time courses	0	osteoblast
SAMD00005731	Single molecule CAGE and data processing	HeliScope	Helicos	DRX008602	DRR009474	DNA DataBank of Japan	DRA000991	http://trace.ddbj.nig.ac.jp/DRASearch/submission?acc=DRA000991	Identification of peaks and their annotations	Quantification of promoter activities	doi:10.6084/m9.figshare.c.3728767	figshare	doi:10.6084/m9.figshare.c.3728767	https://doi.org/10.6084/m9.figshare.c.3728767	human	time courses	0	osteoblast
SAMD00005689	Single molecule CAGE and data processing	HeliScope	Helicos	DRX008603	DRR009475	DNA DataBank of Japan	DRA000991	http://trace.ddbj.nig.ac.jp/DRASearch/submission?acc=DRA000991	Identification of peaks and their annotations	Quantification of promoter activities	doi:10.6084/m9.figshare.c.3728767	figshare	doi:10.6084/m9.figshare.c.3728767	https://doi.org/10.6084/m9.figshare.c.3728767	human	time courses	0	fibroblast-derived iPS
SAMD00005143	Single molecule CAGE and data processing	HeliScope	Helicos	DRX008604	DRR009476	DNA DataBank of Japan	DRA000991	http://trace.ddbj.nig.ac.jp/DRASearch/submission?acc=DRA000991	Identification of peaks and their annotations	Quantification of promoter activities	doi:10.6084/m9.figshare.c.3728767	figshare	doi:10.6084/m9.figshare.c.3728767	https://doi.org/10.6084/m9.figshare.c.3728767	human	time courses	0	fibroblast-derived iPS
SAMD00005071	Single molecule CAGE and data processing	HeliScope	Helicos	DRX008605	DRR009477	DNA DataBank of Japan	DRA000991	http://trace.ddbj.nig.ac.jp/DRASearch/submission?acc=DRA000991	Identification of peaks and their annotations	Quantification of promoter activities	doi:10.6084/m9.figshare.c.3728767	figshare	doi:10.6084/m9.figshare.c.3728767	https://doi.org/10.6084/m9.figshare.c.3728767	human	time courses	0	fibroblast-derived iPS
SAMD00004843	Single molecule CAGE and data processing	HeliScope	Helicos	DRX008606	DRR009478	DNA DataBank of Japan	DRA000991	http://trace.ddbj.nig.ac.jp/DRASearch/submission?acc=DRA000991	Identification of peaks and their annotations	Quantification of promoter activities	doi:10.6084/m9.figshare.c.3728767	figshare	doi:10.6084/m9.figshare.c.3728767	https://doi.org/10.6084/m9.figshare.c.3728767	human	time courses	0	SELECT CELL TYPE
SAMD00005522	Single molecule CAGE and data processing	HeliScope	Helicos	DRX008607	DRR009479	DNA DataBank of Japan	DRA000991	http://trace.ddbj.nig.ac.jp/DRASearch/submission?acc=DRA000991	Identification of peaks and their annotations	Quantification of promoter activities	doi:10.6084/m9.figshare.c.3728767	figshare	doi:10.6084/m9.figshare.c.3728767	https://doi.org/10.6084/m9.figshare.c.3728767	human	time courses	0	SELECT CELL TYPE
SAMD00005752	Single molecule CAGE and data processing	HeliScope	Helicos	DRX008608	DRR009480	DNA DataBank of Japan	DRA000991	http://trace.ddbj.nig.ac.jp/DRASearch/submission?acc=DRA000991	Identification of peaks and their annotations	Quantification of promoter activities	doi:10.6084/m9.figshare.c.3728767	figshare	doi:10.6084/m9.figshare.c.3728767	https://doi.org/10.6084/m9.figshare.c.3728767	human	tissues	UNDEFINED	CELL MIXTURE - tissue sample
SAMD00005898	Single molecule CAGE and data processing	HeliScope	Helicos	DRX008609	DRR009481	DNA DataBank of Japan	DRA000991	http://trace.ddbj.nig.ac.jp/DRASearch/submission?acc=DRA000991	Identification of peaks and their annotations	Quantification of promoter activities	doi:10.6084/m9.figshare.c.3728767	figshare	doi:10.6084/m9.figshare.c.3728767	https://doi.org/10.6084/m9.figshare.c.3728767	human	tissues	0	CELL MIXTURE - tissue sample
SAMD00005009	Single molecule CAGE and data processing	HeliScope	Helicos	DRX008610	DRR009482	DNA DataBank of Japan	DRA000991	http://trace.ddbj.nig.ac.jp/DRASearch/submission?acc=DRA000991	Identification of peaks and their annotations	Quantification of promoter activities	doi:10.6084/m9.figshare.c.3728767	figshare	doi:10.6084/m9.figshare.c.3728767	https://doi.org/10.6084/m9.figshare.c.3728767	human	tissues	UNDEFINED	CELL MIXTURE - tissue sample
SAMD00005915	Single molecule CAGE and data processing	HeliScope	Helicos	DRX008611	DRR009483	DNA DataBank of Japan	DRA000991	http://trace.ddbj.nig.ac.jp/DRASearch/submission?acc=DRA000991	Identification of peaks and their annotations	Quantification of promoter activities	doi:10.6084/m9.figshare.c.3728767	figshare	doi:10.6084/m9.figshare.c.3728767	https://doi.org/10.6084/m9.figshare.c.3728767	human	tissues	0	CELL MIXTURE - tissue sample
SAMD00005100	Single molecule CAGE and data processing	HeliScope	Helicos	DRX008612	DRR009484	DNA DataBank of Japan	DRA000991	http://trace.ddbj.nig.ac.jp/DRASearch/submission?acc=DRA000991	Identification of peaks and their annotations	Quantification of promoter activities	doi:10.6084/m9.figshare.c.3728767	figshare	doi:10.6084/m9.figshare.c.3728767	https://doi.org/10.6084/m9.figshare.c.3728767	human	tissues	34-76 years old adult	CELL MIXTURE - tissue sample
SAMD00006005	Single molecule CAGE and data processing	HeliScope	Helicos	DRX008613	DRR009485	DNA DataBank of Japan	DRA000991	http://trace.ddbj.nig.ac.jp/DRASearch/submission?acc=DRA000991	Identification of peaks and their annotations	Quantification of promoter activities	doi:10.6084/m9.figshare.c.3728767	figshare	doi:10.6084/m9.figshare.c.3728767	https://doi.org/10.6084/m9.figshare.c.3728767	human	tissues	0	CELL MIXTURE - tissue sample
SAMD00005385	Single molecule CAGE and data processing	HeliScope	Helicos	DRX008614	DRR009486	DNA DataBank of Japan	DRA000991	http://trace.ddbj.nig.ac.jp/DRASearch/submission?acc=DRA000991	Identification of peaks and their annotations	Quantification of promoter activities	doi:10.6084/m9.figshare.c.3728767	figshare	doi:10.6084/m9.figshare.c.3728767	https://doi.org/10.6084/m9.figshare.c.3728767	human	tissues	0	CELL MIXTURE - tissue sample
SAMD00005635	Single molecule CAGE and data processing	HeliScope	Helicos	DRX008615	DRR009487	DNA DataBank of Japan	DRA000991	http://trace.ddbj.nig.ac.jp/DRASearch/submission?acc=DRA000991	Identification of peaks and their annotations	Quantification of promoter activities	doi:10.6084/m9.figshare.c.3728767	figshare	doi:10.6084/m9.figshare.c.3728767	https://doi.org/10.6084/m9.figshare.c.3728767	human	tissues	65,65,76 years old adult	CELL MIXTURE - tissue sample
SAMD00005330	Single molecule CAGE and data processing	HeliScope	Helicos	DRX008616	DRR009488	DNA DataBank of Japan	DRA000991	http://trace.ddbj.nig.ac.jp/DRASearch/submission?acc=DRA000991	Identification of peaks and their annotations	Quantification of promoter activities	doi:10.6084/m9.figshare.c.3728767	figshare	doi:10.6084/m9.figshare.c.3728767	https://doi.org/10.6084/m9.figshare.c.3728767	human	tissues	15-61 years old adult	CELL MIXTURE - tissue sample
SAMD00005514	Single molecule CAGE and data processing	HeliScope	Helicos	DRX008617	DRR009489	DNA DataBank of Japan	DRA000991	http://trace.ddbj.nig.ac.jp/DRASearch/submission?acc=DRA000991	Identification of peaks and their annotations	Quantification of promoter activities	doi:10.6084/m9.figshare.c.3728767	figshare	doi:10.6084/m9.figshare.c.3728767	https://doi.org/10.6084/m9.figshare.c.3728767	human	tissues	0	CELL MIXTURE - tissue sample
SAMD00005342	Single molecule CAGE and data processing	HeliScope	Helicos	DRX008618	DRR009490	DNA DataBank of Japan	DRA000991	http://trace.ddbj.nig.ac.jp/DRASearch/submission?acc=DRA000991	Identification of peaks and their annotations	Quantification of promoter activities	doi:10.6084/m9.figshare.c.3728767	figshare	doi:10.6084/m9.figshare.c.3728767	https://doi.org/10.6084/m9.figshare.c.3728767	human	tissues	0	CELL MIXTURE - tissue sample
SAMD00004809	Single molecule CAGE and data processing	HeliScope	Helicos	DRX008619	DRR009491	DNA DataBank of Japan	DRA000991	http://trace.ddbj.nig.ac.jp/DRASearch/submission?acc=DRA000991	Identification of peaks and their annotations	Quantification of promoter activities	doi:10.6084/m9.figshare.c.3728767	figshare	doi:10.6084/m9.figshare.c.3728767	https://doi.org/10.6084/m9.figshare.c.3728767	human	tissues	27-45 years old adult	CELL MIXTURE - tissue sample
SAMD00005897	Single molecule CAGE and data processing	HeliScope	Helicos	DRX008620	DRR009492	DNA DataBank of Japan	DRA000991	http://trace.ddbj.nig.ac.jp/DRASearch/submission?acc=DRA000991	Identification of peaks and their annotations	Quantification of promoter activities	doi:10.6084/m9.figshare.c.3728767	figshare	doi:10.6084/m9.figshare.c.3728767	https://doi.org/10.6084/m9.figshare.c.3728767	human	tissues	0	CELL MIXTURE - tissue sample
SAMD00005230	Single molecule CAGE and data processing	HeliScope	Helicos	DRX008621	DRR009493	DNA DataBank of Japan	DRA000991	http://trace.ddbj.nig.ac.jp/DRASearch/submission?acc=DRA000991	Identification of peaks and their annotations	Quantification of promoter activities	doi:10.6084/m9.figshare.c.3728767	figshare	doi:10.6084/m9.figshare.c.3728767	https://doi.org/10.6084/m9.figshare.c.3728767	human	tissues	0	CELL MIXTURE - tissue sample
SAMD00005257	Single molecule CAGE and data processing	HeliScope	Helicos	DRX008622	DRR009494	DNA DataBank of Japan	DRA000991	http://trace.ddbj.nig.ac.jp/DRASearch/submission?acc=DRA000991	Identification of peaks and their annotations	Quantification of promoter activities	doi:10.6084/m9.figshare.c.3728767	figshare	doi:10.6084/m9.figshare.c.3728767	https://doi.org/10.6084/m9.figshare.c.3728767	human	tissues	55,58,79 years old adult	CELL MIXTURE - tissue sample
SAMD00005780	Single molecule CAGE and data processing	HeliScope	Helicos	DRX008623	DRR009495	DNA DataBank of Japan	DRA000991	http://trace.ddbj.nig.ac.jp/DRASearch/submission?acc=DRA000991	Identification of peaks and their annotations	Quantification of promoter activities	doi:10.6084/m9.figshare.c.3728767	figshare	doi:10.6084/m9.figshare.c.3728767	https://doi.org/10.6084/m9.figshare.c.3728767	human	tissues	18-47 years old adult	CELL MIXTURE - tissue sample
SAMD00005595	Single molecule CAGE and data processing	HeliScope	Helicos	DRX008624	DRR009496	DNA DataBank of Japan	DRA000991	http://trace.ddbj.nig.ac.jp/DRASearch/submission?acc=DRA000991	Identification of peaks and their annotations	Quantification of promoter activities	doi:10.6084/m9.figshare.c.3728767	figshare	doi:10.6084/m9.figshare.c.3728767	https://doi.org/10.6084/m9.figshare.c.3728767	human	tissues	0	CELL MIXTURE - tissue sample
SAMD00005459	Single molecule CAGE and data processing	HeliScope	Helicos	DRX008625	DRR009497	DNA DataBank of Japan	DRA000991	http://trace.ddbj.nig.ac.jp/DRASearch/submission?acc=DRA000991	Identification of peaks and their annotations	Quantification of promoter activities	doi:10.6084/m9.figshare.c.3728767	figshare	doi:10.6084/m9.figshare.c.3728767	https://doi.org/10.6084/m9.figshare.c.3728767	human	tissues	18 years old adult	CELL MIXTURE - tissue sample
SAMD00005144	Single molecule CAGE and data processing	HeliScope	Helicos	DRX008626	DRR009498	DNA DataBank of Japan	DRA000991	http://trace.ddbj.nig.ac.jp/DRASearch/submission?acc=DRA000991	Identification of peaks and their annotations	Quantification of promoter activities	doi:10.6084/m9.figshare.c.3728767	figshare	doi:10.6084/m9.figshare.c.3728767	https://doi.org/10.6084/m9.figshare.c.3728767	human	tissues	77,79,81 years old adult	CELL MIXTURE - tissue sample
SAMD00004937	Single molecule CAGE and data processing	HeliScope	Helicos	DRX008627	DRR009499	DNA DataBank of Japan	DRA000991	http://trace.ddbj.nig.ac.jp/DRASearch/submission?acc=DRA000991	Identification of peaks and their annotations	Quantification of promoter activities	doi:10.6084/m9.figshare.c.3728767	figshare	doi:10.6084/m9.figshare.c.3728767	https://doi.org/10.6084/m9.figshare.c.3728767	human	tissues	20-33 weeks fetus	CELL MIXTURE - tissue sample
SAMD00005429	Single molecule CAGE and data processing	HeliScope	Helicos	DRX008628	DRR009500	DNA DataBank of Japan	DRA000991	http://trace.ddbj.nig.ac.jp/DRASearch/submission?acc=DRA000991	Identification of peaks and their annotations	Quantification of promoter activities	doi:10.6084/m9.figshare.c.3728767	figshare	doi:10.6084/m9.figshare.c.3728767	https://doi.org/10.6084/m9.figshare.c.3728767	human	tissues	77 years old adult	CELL MIXTURE - tissue sample
SAMD00005155	Single molecule CAGE and data processing	HeliScope	Helicos	DRX008629	DRR009501	DNA DataBank of Japan	DRA000991	http://trace.ddbj.nig.ac.jp/DRASearch/submission?acc=DRA000991	Identification of peaks and their annotations	Quantification of promoter activities	doi:10.6084/m9.figshare.c.3728767	figshare	doi:10.6084/m9.figshare.c.3728767	https://doi.org/10.6084/m9.figshare.c.3728767	human	tissues	0	CELL MIXTURE - tissue sample
SAMD00005372	Single molecule CAGE and data processing	HeliScope	Helicos	DRX008630	DRR009502	DNA DataBank of Japan	DRA000991	http://trace.ddbj.nig.ac.jp/DRASearch/submission?acc=DRA000991	Identification of peaks and their annotations	Quantification of promoter activities	doi:10.6084/m9.figshare.c.3728767	figshare	doi:10.6084/m9.figshare.c.3728767	https://doi.org/10.6084/m9.figshare.c.3728767	human	tissues	0	CELL MIXTURE - tissue sample
SAMD00005550	Single molecule CAGE and data processing	HeliScope	Helicos	DRX008631	DRR009503	DNA DataBank of Japan	DRA000991	http://trace.ddbj.nig.ac.jp/DRASearch/submission?acc=DRA000991	Identification of peaks and their annotations	Quantification of promoter activities	doi:10.6084/m9.figshare.c.3728767	figshare	doi:10.6084/m9.figshare.c.3728767	https://doi.org/10.6084/m9.figshare.c.3728767	human	tissues	0	CELL MIXTURE - tissue sample
SAMD00004727	Single molecule CAGE and data processing	HeliScope	Helicos	DRX008632	DRR009504	DNA DataBank of Japan	DRA000991	http://trace.ddbj.nig.ac.jp/DRASearch/submission?acc=DRA000991	Identification of peaks and their annotations	Quantification of promoter activities	doi:10.6084/m9.figshare.c.3728767	figshare	doi:10.6084/m9.figshare.c.3728767	https://doi.org/10.6084/m9.figshare.c.3728767	human	tissues	0	CELL MIXTURE - tissue sample
SAMD00005358	Single molecule CAGE and data processing	HeliScope	Helicos	DRX008633	DRR009505	DNA DataBank of Japan	DRA000991	http://trace.ddbj.nig.ac.jp/DRASearch/submission?acc=DRA000991	Identification of peaks and their annotations	Quantification of promoter activities	doi:10.6084/m9.figshare.c.3728767	figshare	doi:10.6084/m9.figshare.c.3728767	https://doi.org/10.6084/m9.figshare.c.3728767	human	tissues	22-68 years old adult	CELL MIXTURE - tissue sample
SAMD00005072	Single molecule CAGE and data processing	HeliScope	Helicos	DRX008634	DRR009506	DNA DataBank of Japan	DRA000991	http://trace.ddbj.nig.ac.jp/DRASearch/submission?acc=DRA000991	Identification of peaks and their annotations	Quantification of promoter activities	doi:10.6084/m9.figshare.c.3728767	figshare	doi:10.6084/m9.figshare.c.3728767	https://doi.org/10.6084/m9.figshare.c.3728767	human	tissues	0	CELL MIXTURE - tissue sample
SAMD00005301	Single molecule CAGE and data processing	HeliScope	Helicos	DRX008635	DRR009507	DNA DataBank of Japan	DRA000991	http://trace.ddbj.nig.ac.jp/DRASearch/submission?acc=DRA000991	Identification of peaks and their annotations	Quantification of promoter activities	doi:10.6084/m9.figshare.c.3728767	figshare	doi:10.6084/m9.figshare.c.3728767	https://doi.org/10.6084/m9.figshare.c.3728767	human	tissues	0	CELL MIXTURE - tissue sample
SAMD00004902	Single molecule CAGE and data processing	HeliScope	Helicos	DRX008636	DRR009508	DNA DataBank of Japan	DRA000991	http://trace.ddbj.nig.ac.jp/DRASearch/submission?acc=DRA000991	Identification of peaks and their annotations	Quantification of promoter activities	doi:10.6084/m9.figshare.c.3728767	figshare	doi:10.6084/m9.figshare.c.3728767	https://doi.org/10.6084/m9.figshare.c.3728767	human	tissues	40,46,57,65 years old adult	CELL MIXTURE - tissue sample
SAMD00005055	Single molecule CAGE and data processing	HeliScope	Helicos	DRX008637	DRR009509	DNA DataBank of Japan	DRA000991	http://trace.ddbj.nig.ac.jp/DRASearch/submission?acc=DRA000991	Identification of peaks and their annotations	Quantification of promoter activities	doi:10.6084/m9.figshare.c.3728767	figshare	doi:10.6084/m9.figshare.c.3728767	https://doi.org/10.6084/m9.figshare.c.3728767	human	tissues	23 years old adult	CELL MIXTURE - tissue sample
SAMD00005815	Single molecule CAGE and data processing	HeliScope	Helicos	DRX008638	DRR009510	DNA DataBank of Japan	DRA000991	http://trace.ddbj.nig.ac.jp/DRASearch/submission?acc=DRA000991	Identification of peaks and their annotations	Quantification of promoter activities	doi:10.6084/m9.figshare.c.3728767	figshare	doi:10.6084/m9.figshare.c.3728767	https://doi.org/10.6084/m9.figshare.c.3728767	human	tissues	62,83,84 years old adult	CELL MIXTURE - tissue sample
SAMD00005845	Single molecule CAGE and data processing	HeliScope	Helicos	DRX008639	DRR009511	DNA DataBank of Japan	DRA000991	http://trace.ddbj.nig.ac.jp/DRASearch/submission?acc=DRA000991	Identification of peaks and their annotations	Quantification of promoter activities	doi:10.6084/m9.figshare.c.3728767	figshare	doi:10.6084/m9.figshare.c.3728767	https://doi.org/10.6084/m9.figshare.c.3728767	human	tissues	37 weeks fetus	CELL MIXTURE - tissue sample
SAMD00004735	Single molecule CAGE and data processing	HeliScope	Helicos	DRX008640	DRR009512	DNA DataBank of Japan	DRA000991	http://trace.ddbj.nig.ac.jp/DRASearch/submission?acc=DRA000991	Identification of peaks and their annotations	Quantification of promoter activities	doi:10.6084/m9.figshare.c.3728767	figshare	doi:10.6084/m9.figshare.c.3728767	https://doi.org/10.6084/m9.figshare.c.3728767	human	tissues	24-68 years old adult	CELL MIXTURE - tissue sample
SAMD00004699	Single molecule CAGE and data processing	HeliScope	Helicos	DRX008641	DRR009513	DNA DataBank of Japan	DRA000991	http://trace.ddbj.nig.ac.jp/DRASearch/submission?acc=DRA000991	Identification of peaks and their annotations	Quantification of promoter activities	doi:10.6084/m9.figshare.c.3728767	figshare	doi:10.6084/m9.figshare.c.3728767	https://doi.org/10.6084/m9.figshare.c.3728767	human	tissues	0	CELL MIXTURE - tissue sample
SAMD00005626	Single molecule CAGE and data processing	HeliScope	Helicos	DRX008642	DRR009514	DNA DataBank of Japan	DRA000991	http://trace.ddbj.nig.ac.jp/DRASearch/submission?acc=DRA000991	Identification of peaks and their annotations	Quantification of promoter activities	doi:10.6084/m9.figshare.c.3728767	figshare	doi:10.6084/m9.figshare.c.3728767	https://doi.org/10.6084/m9.figshare.c.3728767	human	tissues	36 weeks fetus	CELL MIXTURE - tissue sample
SAMD00004780	Single molecule CAGE and data processing	HeliScope	Helicos	DRX008643	DRR009515	DNA DataBank of Japan	DRA000991	http://trace.ddbj.nig.ac.jp/DRASearch/submission?acc=DRA000991	Identification of peaks and their annotations	Quantification of promoter activities	doi:10.6084/m9.figshare.c.3728767	figshare	doi:10.6084/m9.figshare.c.3728767	https://doi.org/10.6084/m9.figshare.c.3728767	human	tissues	0	CELL MIXTURE - tissue sample
SAMD00005067	Single molecule CAGE and data processing	HeliScope	Helicos	DRX008644	DRR009516	DNA DataBank of Japan	DRA000991	http://trace.ddbj.nig.ac.jp/DRASearch/submission?acc=DRA000991	Identification of peaks and their annotations	Quantification of promoter activities	doi:10.6084/m9.figshare.c.3728767	figshare	doi:10.6084/m9.figshare.c.3728767	https://doi.org/10.6084/m9.figshare.c.3728767	human	tissues	0	CELL MIXTURE - tissue sample
SAMD00005706	Single molecule CAGE and data processing	HeliScope	Helicos	DRX008645	DRR009517	DNA DataBank of Japan	DRA000991	http://trace.ddbj.nig.ac.jp/DRASearch/submission?acc=DRA000991	Identification of peaks and their annotations	Quantification of promoter activities	doi:10.6084/m9.figshare.c.3728767	figshare	doi:10.6084/m9.figshare.c.3728767	https://doi.org/10.6084/m9.figshare.c.3728767	human	tissues	36 weeks fetus	CELL MIXTURE - tissue sample
SAMD00005706	Single molecule CAGE and data processing	HeliScope	Helicos	DRX008646	DRR009518	DNA DataBank of Japan	DRA000991	http://trace.ddbj.nig.ac.jp/DRASearch/submission?acc=DRA000991	Identification of peaks and their annotations	Quantification of promoter activities	doi:10.6084/m9.figshare.c.3728767	figshare	doi:10.6084/m9.figshare.c.3728767	https://doi.org/10.6084/m9.figshare.c.3728767	human	tissues	36 weeks fetus	CELL MIXTURE - tissue sample
SAMD00005192	Single molecule CAGE and data processing	HeliScope	Helicos	DRX008647	DRR009519	DNA DataBank of Japan	DRA000991	http://trace.ddbj.nig.ac.jp/DRASearch/submission?acc=DRA000991	Identification of peaks and their annotations	Quantification of promoter activities	doi:10.6084/m9.figshare.c.3728767	figshare	doi:10.6084/m9.figshare.c.3728767	https://doi.org/10.6084/m9.figshare.c.3728767	human	tissues	59 years old adult	CELL MIXTURE - tissue sample
SAMD00005785	Single molecule CAGE and data processing	HeliScope	Helicos	DRX008648	DRR009520	DNA DataBank of Japan	DRA000991	http://trace.ddbj.nig.ac.jp/DRASearch/submission?acc=DRA000991	Identification of peaks and their annotations	Quantification of promoter activities	doi:10.6084/m9.figshare.c.3728767	figshare	doi:10.6084/m9.figshare.c.3728767	https://doi.org/10.6084/m9.figshare.c.3728767	human	tissues	0	CELL MIXTURE - tissue sample
SAMD00004818	Single molecule CAGE and data processing	HeliScope	Helicos	DRX008649	DRR009521	DNA DataBank of Japan	DRA000991	http://trace.ddbj.nig.ac.jp/DRASearch/submission?acc=DRA000991	Identification of peaks and their annotations	Quantification of promoter activities	doi:10.6084/m9.figshare.c.3728767	figshare	doi:10.6084/m9.figshare.c.3728767	https://doi.org/10.6084/m9.figshare.c.3728767	human	tissues	68,74,75 years old adult	CELL MIXTURE - tissue sample
SAMD00005520	Single molecule CAGE and data processing	HeliScope	Helicos	DRX008650	DRR009522	DNA DataBank of Japan	DRA000991	http://trace.ddbj.nig.ac.jp/DRASearch/submission?acc=DRA000991	Identification of peaks and their annotations	Quantification of promoter activities	doi:10.6084/m9.figshare.c.3728767	figshare	doi:10.6084/m9.figshare.c.3728767	https://doi.org/10.6084/m9.figshare.c.3728767	human	tissues	0	CELL MIXTURE - tissue sample
SAMD00005236	Single molecule CAGE and data processing	HeliScope	Helicos	DRX008651	DRR009523	DNA DataBank of Japan	DRA000991	http://trace.ddbj.nig.ac.jp/DRASearch/submission?acc=DRA000991	Identification of peaks and their annotations	Quantification of promoter activities	doi:10.6084/m9.figshare.c.3728767	figshare	doi:10.6084/m9.figshare.c.3728767	https://doi.org/10.6084/m9.figshare.c.3728767	human	tissues	0	CELL MIXTURE - tissue sample
SAMD00004912	Single molecule CAGE and data processing	HeliScope	Helicos	DRX008652	DRR009524	DNA DataBank of Japan	DRA000991	http://trace.ddbj.nig.ac.jp/DRASearch/submission?acc=DRA000991	Identification of peaks and their annotations	Quantification of promoter activities	doi:10.6084/m9.figshare.c.3728767	figshare	doi:10.6084/m9.figshare.c.3728767	https://doi.org/10.6084/m9.figshare.c.3728767	human	tissues	0	CELL MIXTURE - tissue sample
SAMD00005374	Single molecule CAGE and data processing	HeliScope	Helicos	DRX008653	DRR009525	DNA DataBank of Japan	DRA000991	http://trace.ddbj.nig.ac.jp/DRASearch/submission?acc=DRA000991	Identification of peaks and their annotations	Quantification of promoter activities	doi:10.6084/m9.figshare.c.3728767	figshare	doi:10.6084/m9.figshare.c.3728767	https://doi.org/10.6084/m9.figshare.c.3728767	human	tissues	0	CELL MIXTURE - tissue sample
SAMD00005015	Single molecule CAGE and data processing	HeliScope	Helicos	DRX008654	DRR009526	DNA DataBank of Japan	DRA000991	http://trace.ddbj.nig.ac.jp/DRASearch/submission?acc=DRA000991	Identification of peaks and their annotations	Quantification of promoter activities	doi:10.6084/m9.figshare.c.3728767	figshare	doi:10.6084/m9.figshare.c.3728767	https://doi.org/10.6084/m9.figshare.c.3728767	human	tissues	0	CELL MIXTURE - tissue sample
SAMD00004793	Single molecule CAGE and data processing	HeliScope	Helicos	DRX008655	DRR009527	DNA DataBank of Japan	DRA000991	http://trace.ddbj.nig.ac.jp/DRASearch/submission?acc=DRA000991	Identification of peaks and their annotations	Quantification of promoter activities	doi:10.6084/m9.figshare.c.3728767	figshare	doi:10.6084/m9.figshare.c.3728767	https://doi.org/10.6084/m9.figshare.c.3728767	human	tissues	36 weeks fetus	CELL MIXTURE - tissue sample
SAMD00005272	Single molecule CAGE and data processing	HeliScope	Helicos	DRX008656	DRR009528	DNA DataBank of Japan	DRA000991	http://trace.ddbj.nig.ac.jp/DRASearch/submission?acc=DRA000991	Identification of peaks and their annotations	Quantification of promoter activities	doi:10.6084/m9.figshare.c.3728767	figshare	doi:10.6084/m9.figshare.c.3728767	https://doi.org/10.6084/m9.figshare.c.3728767	human	tissues	32-61 years old adult	CELL MIXTURE - tissue sample
SAMD00005041	Single molecule CAGE and data processing	HeliScope	Helicos	DRX008657	DRR009529	DNA DataBank of Japan	DRA000991	http://trace.ddbj.nig.ac.jp/DRASearch/submission?acc=DRA000991	Identification of peaks and their annotations	Quantification of promoter activities	doi:10.6084/m9.figshare.c.3728767	figshare	doi:10.6084/m9.figshare.c.3728767	https://doi.org/10.6084/m9.figshare.c.3728767	human	tissues	0	CELL MIXTURE - tissue sample
SAMD00005967	Single molecule CAGE and data processing	HeliScope	Helicos	DRX008658	DRR009530	DNA DataBank of Japan	DRA000991	http://trace.ddbj.nig.ac.jp/DRASearch/submission?acc=DRA000991	Identification of peaks and their annotations	Quantification of promoter activities	doi:10.6084/m9.figshare.c.3728767	figshare	doi:10.6084/m9.figshare.c.3728767	https://doi.org/10.6084/m9.figshare.c.3728767	human	tissues	0	CELL MIXTURE - tissue sample
SAMD00005474	Single molecule CAGE and data processing	HeliScope	Helicos	DRX008659	DRR009531	DNA DataBank of Japan	DRA000991	http://trace.ddbj.nig.ac.jp/DRASearch/submission?acc=DRA000991	Identification of peaks and their annotations	Quantification of promoter activities	doi:10.6084/m9.figshare.c.3728767	figshare	doi:10.6084/m9.figshare.c.3728767	https://doi.org/10.6084/m9.figshare.c.3728767	human	tissues	0	CELL MIXTURE - tissue sample
SAMD00004893	Single molecule CAGE and data processing	HeliScope	Helicos	DRX008660	DRR009532	DNA DataBank of Japan	DRA000991	http://trace.ddbj.nig.ac.jp/DRASearch/submission?acc=DRA000991	Identification of peaks and their annotations	Quantification of promoter activities	doi:10.6084/m9.figshare.c.3728767	figshare	doi:10.6084/m9.figshare.c.3728767	https://doi.org/10.6084/m9.figshare.c.3728767	human	tissues	0	CELL MIXTURE - tissue sample
SAMD00005392	Single molecule CAGE and data processing	HeliScope	Helicos	DRX008661	DRR009533	DNA DataBank of Japan	DRA000991	http://trace.ddbj.nig.ac.jp/DRASearch/submission?acc=DRA000991	Identification of peaks and their annotations	Quantification of promoter activities	doi:10.6084/m9.figshare.c.3728767	figshare	doi:10.6084/m9.figshare.c.3728767	https://doi.org/10.6084/m9.figshare.c.3728767	human	tissues	0	CELL MIXTURE - tissue sample
SAMD00005003	Single molecule CAGE and data processing	HeliScope	Helicos	DRX008662	DRR009534	DNA DataBank of Japan	DRA000991	http://trace.ddbj.nig.ac.jp/DRASearch/submission?acc=DRA000991	Identification of peaks and their annotations	Quantification of promoter activities	doi:10.6084/m9.figshare.c.3728767	figshare	doi:10.6084/m9.figshare.c.3728767	https://doi.org/10.6084/m9.figshare.c.3728767	human	tissues	0	CELL MIXTURE - tissue sample
SAMD00005847	Single molecule CAGE and data processing	HeliScope	Helicos	DRX008663	DRR009535	DNA DataBank of Japan	DRA000991	http://trace.ddbj.nig.ac.jp/DRASearch/submission?acc=DRA000991	Identification of peaks and their annotations	Quantification of promoter activities	doi:10.6084/m9.figshare.c.3728767	figshare	doi:10.6084/m9.figshare.c.3728767	https://doi.org/10.6084/m9.figshare.c.3728767	human	tissues	92 years old adult	CELL MIXTURE - tissue sample
SAMD00004874	Single molecule CAGE and data processing	HeliScope	Helicos	DRX008664	DRR009536	DNA DataBank of Japan	DRA000991	http://trace.ddbj.nig.ac.jp/DRASearch/submission?acc=DRA000991	Identification of peaks and their annotations	Quantification of promoter activities	doi:10.6084/m9.figshare.c.3728767	figshare	doi:10.6084/m9.figshare.c.3728767	https://doi.org/10.6084/m9.figshare.c.3728767	human	tissues	92 years old adult	CELL MIXTURE - tissue sample
SAMD00005389	Single molecule CAGE and data processing	HeliScope	Helicos	DRX008665	DRR009537	DNA DataBank of Japan	DRA000991	http://trace.ddbj.nig.ac.jp/DRASearch/submission?acc=DRA000991	Identification of peaks and their annotations	Quantification of promoter activities	doi:10.6084/m9.figshare.c.3728767	figshare	doi:10.6084/m9.figshare.c.3728767	https://doi.org/10.6084/m9.figshare.c.3728767	human	tissues	70,73,74 years old adult	CELL MIXTURE - tissue sample
SAMD00005029	Single molecule CAGE and data processing	HeliScope	Helicos	DRX008666	DRR009538	DNA DataBank of Japan	DRA000991	http://trace.ddbj.nig.ac.jp/DRASearch/submission?acc=DRA000991	Identification of peaks and their annotations	Quantification of promoter activities	doi:10.6084/m9.figshare.c.3728767	figshare	doi:10.6084/m9.figshare.c.3728767	https://doi.org/10.6084/m9.figshare.c.3728767	human	tissues	12-31 weeks fetus	CELL MIXTURE - tissue sample
SAMD00005564	Single molecule CAGE and data processing	HeliScope	Helicos	DRX008667	DRR009539	DNA DataBank of Japan	DRA000991	http://trace.ddbj.nig.ac.jp/DRASearch/submission?acc=DRA000991	Identification of peaks and their annotations	Quantification of promoter activities	doi:10.6084/m9.figshare.c.3728767	figshare	doi:10.6084/m9.figshare.c.3728767	https://doi.org/10.6084/m9.figshare.c.3728767	human	tissues	0	CELL MIXTURE - tissue sample
SAMD00005074	Single molecule CAGE and data processing	HeliScope	Helicos	DRX008668	DRR009540	DNA DataBank of Japan	DRA000991	http://trace.ddbj.nig.ac.jp/DRASearch/submission?acc=DRA000991	Identification of peaks and their annotations	Quantification of promoter activities	doi:10.6084/m9.figshare.c.3728767	figshare	doi:10.6084/m9.figshare.c.3728767	https://doi.org/10.6084/m9.figshare.c.3728767	human	tissues	0	CELL MIXTURE - tissue sample
SAMD00005167	Single molecule CAGE and data processing	HeliScope	Helicos	DRX008669	DRR009541	DNA DataBank of Japan	DRA000991	http://trace.ddbj.nig.ac.jp/DRASearch/submission?acc=DRA000991	Identification of peaks and their annotations	Quantification of promoter activities	doi:10.6084/m9.figshare.c.3728767	figshare	doi:10.6084/m9.figshare.c.3728767	https://doi.org/10.6084/m9.figshare.c.3728767	human	tissues	20-68 years old adult	CELL MIXTURE - tissue sample
SAMD00005317	Single molecule CAGE and data processing	HeliScope	Helicos	DRX008670	DRR009542	DNA DataBank of Japan	DRA000991	http://trace.ddbj.nig.ac.jp/DRASearch/submission?acc=DRA000991	Identification of peaks and their annotations	Quantification of promoter activities	doi:10.6084/m9.figshare.c.3728767	figshare	doi:10.6084/m9.figshare.c.3728767	https://doi.org/10.6084/m9.figshare.c.3728767	human	tissues	60,62,63 years old adult	CELL MIXTURE - tissue sample
SAMD00005649	Single molecule CAGE and data processing	HeliScope	Helicos	DRX008671	DRR009543	DNA DataBank of Japan	DRA000991	http://trace.ddbj.nig.ac.jp/DRASearch/submission?acc=DRA000991	Identification of peaks and their annotations	Quantification of promoter activities	doi:10.6084/m9.figshare.c.3728767	figshare	doi:10.6084/m9.figshare.c.3728767	https://doi.org/10.6084/m9.figshare.c.3728767	human	tissues	12-31 weeks fetus	CELL MIXTURE - tissue sample
SAMD00005817	Single molecule CAGE and data processing	HeliScope	Helicos	DRX008672	DRR009544	DNA DataBank of Japan	DRA000991	http://trace.ddbj.nig.ac.jp/DRASearch/submission?acc=DRA000991	Identification of peaks and their annotations	Quantification of promoter activities	doi:10.6084/m9.figshare.c.3728767	figshare	doi:10.6084/m9.figshare.c.3728767	https://doi.org/10.6084/m9.figshare.c.3728767	human	tissues	40 years old adult	CELL MIXTURE - tissue sample
SAMD00004828	Single molecule CAGE and data processing	HeliScope	Helicos	DRX008673	DRR009545	DNA DataBank of Japan	DRA000991	http://trace.ddbj.nig.ac.jp/DRASearch/submission?acc=DRA000991	Identification of peaks and their annotations	Quantification of promoter activities	doi:10.6084/m9.figshare.c.3728767	figshare	doi:10.6084/m9.figshare.c.3728767	https://doi.org/10.6084/m9.figshare.c.3728767	human	tissues	73 years old adult	CELL MIXTURE - tissue sample
SAMD00005542	Single molecule CAGE and data processing	HeliScope	Helicos	DRX008674	DRR009546	DNA DataBank of Japan	DRA000991	http://trace.ddbj.nig.ac.jp/DRASearch/submission?acc=DRA000991	Identification of peaks and their annotations	Quantification of promoter activities	doi:10.6084/m9.figshare.c.3728767	figshare	doi:10.6084/m9.figshare.c.3728767	https://doi.org/10.6084/m9.figshare.c.3728767	human	tissues	64,69,70 years old adult	CELL MIXTURE - tissue sample
SAMD00004877	Single molecule CAGE and data processing	HeliScope	Helicos	DRX008675	DRR009547	DNA DataBank of Japan	DRA000991	http://trace.ddbj.nig.ac.jp/DRASearch/submission?acc=DRA000991	Identification of peaks and their annotations	Quantification of promoter activities	doi:10.6084/m9.figshare.c.3728767	figshare	doi:10.6084/m9.figshare.c.3728767	https://doi.org/10.6084/m9.figshare.c.3728767	human	tissues	22-40 weeks fetus	CELL MIXTURE - tissue sample
[truncated: 2,120 more rows]
